# Supplementary material for: Transcriptomic Signatures of Ash (Fraxinus spp.) Phloem
Source: PLoS One. 2011 Jan 21;6(1):e16368. doi: 10.1371/journal.pone.0016368 (PMC3025028; doi:10.1371/journal.pone.0016368)
Supplement: Table S1 — Comparison of Fraxinus spp. sequences with the model plants Arabidopsis thaliana and Populus trichocarpa. (XLSX) [file pone.0016368.s001.xlsx]

## Sheet: Table S4
Fraxinus spp. ID	Arabidopsis thaliana ID	Populus angustifolia ID
ASH454ONE000001	AT3G09390.1	jgi|Poptr1_1|744962|estExt_Genewise1_v1.C_1420036
ASH454ONE000002	AT1G32900.1	jgi|Poptr1_1|815839|estExt_fgenesh4_pg.C_LG_I3141
ASH454ONE000003	AT1G32900.1	jgi|Poptr1_1|815839|estExt_fgenesh4_pg.C_LG_I3141
ASH454ONE000004	AT5G03240.3	jgi|Poptr1_1|834126|estExt_fgenesh4_pm.C_LG_XI0348
ASH454ONE000005	AT1G80160.1	jgi|Poptr1_1|596730|eugene3.00860021
ASH454ONE000006	AT1G80160.1	jgi|Poptr1_1|596730|eugene3.00860021
ASH454ONE000007	AT1G80160.1	jgi|Poptr1_1|596730|eugene3.00860021
ASH454ONE000008	AT1G80160.1	jgi|Poptr1_1|596730|eugene3.00860021
ASH454ONE000009	AT1G80160.1	jgi|Poptr1_1|596730|eugene3.00860021
ASH454ONE000010	AT1G80160.1	jgi|Poptr1_1|596730|eugene3.00860021
ASH454ONE000011	AT1G80160.1	jgi|Poptr1_1|596730|eugene3.00860021
ASH454ONE000012	AT1G80160.1	jgi|Poptr1_1|596730|eugene3.00860021
ASH454ONE000013	AT1G80160.1	jgi|Poptr1_1|596730|eugene3.00860021
ASH454ONE000014	AT1G80160.1	jgi|Poptr1_1|596730|eugene3.00860021
ASH454ONE000015	AT1G80160.1	jgi|Poptr1_1|596730|eugene3.00860021
ASH454ONE000016	AT1G80160.1	jgi|Poptr1_1|596730|eugene3.00860021
ASH454ONE000017	AT1G80160.1	jgi|Poptr1_1|596730|eugene3.00860021
ASH454ONE000018	AT1G80160.1	jgi|Poptr1_1|596730|eugene3.00860021
ASH454ONE000019	AT1G80160.1	jgi|Poptr1_1|596730|eugene3.00860021
ASH454ONE000020	AT1G80160.1	jgi|Poptr1_1|596730|eugene3.00860021
ASH454ONE000021	AT1G80160.1	jgi|Poptr1_1|596730|eugene3.00860021
ASH454ONE000022	AT1G80160.1	jgi|Poptr1_1|596730|eugene3.00860021
ASH454ONE000023	AT1G80160.1	jgi|Poptr1_1|596730|eugene3.00860021
ASH454ONE000024	AT1G80160.1	jgi|Poptr1_1|596730|eugene3.00860021
ASH454ONE000025	AT1G80160.1	jgi|Poptr1_1|596730|eugene3.00860021
ASH454ONE000026	AT1G80160.1	jgi|Poptr1_1|596730|eugene3.00860021
ASH454ONE000027	AT1G80160.1	jgi|Poptr1_1|596730|eugene3.00860021
ASH454ONE000028	AT1G80160.1	jgi|Poptr1_1|596730|eugene3.00860021
ASH454ONE000029	AT1G80160.1	jgi|Poptr1_1|596730|eugene3.00860021
ASH454ONE000030	AT1G80160.1	jgi|Poptr1_1|596730|eugene3.00860021
ASH454ONE000031	AT1G80160.1	jgi|Poptr1_1|596730|eugene3.00860021
ASH454ONE000032	AT1G80160.1	jgi|Poptr1_1|596730|eugene3.00860021
ASH454ONE000033	AT1G80160.1	jgi|Poptr1_1|596730|eugene3.00860021
ASH454ONE000034	AT1G80160.1	jgi|Poptr1_1|596730|eugene3.00860021
ASH454ONE000035	AT1G80160.1	jgi|Poptr1_1|596730|eugene3.00860021
ASH454ONE000036	AT1G80160.1	jgi|Poptr1_1|596730|eugene3.00860021
ASH454ONE000037	AT1G15380.2	jgi|Poptr1_1|596730|eugene3.00860021
ASH454ONE000038	-	jgi|Poptr1_1|596730|eugene3.00860021
ASH454ONE000039	-	jgi|Poptr1_1|596730|eugene3.00860021
ASH454ONE000040	AT1G15380.2	jgi|Poptr1_1|596730|eugene3.00860021
ASH454ONE000041	AT2G28420.1	jgi|Poptr1_1|272416|gw1.150.231.1
ASH454ONE000042	AT4G26630.2	jgi|Poptr1_1|568583|eugene3.00110597
ASH454ONE000043	AT4G26630.2	jgi|Poptr1_1|568583|eugene3.00110597
ASH454ONE000044	AT5G55660.1	jgi|Poptr1_1|568583|eugene3.00110597
ASH454ONE000045	AT5G55660.1	jgi|Poptr1_1|568583|eugene3.00110597
ASH454ONE000046	AT4G26630.2	jgi|Poptr1_1|568583|eugene3.00110597
ASH454ONE000047	AT4G26630.2	jgi|Poptr1_1|568583|eugene3.00110597
ASH454ONE000048	AT5G55660.1	jgi|Poptr1_1|568583|eugene3.00110597
ASH454ONE000049	AT5G55660.1	jgi|Poptr1_1|568583|eugene3.00110597
ASH454ONE000050	AT4G26630.2	jgi|Poptr1_1|568583|eugene3.00110597
ASH454ONE000051	AT4G26630.2	jgi|Poptr1_1|568583|eugene3.00110597
ASH454ONE000052	AT4G26630.2	jgi|Poptr1_1|568583|eugene3.00110597
ASH454ONE000053	AT4G26630.2	jgi|Poptr1_1|568583|eugene3.00110597
ASH454ONE000054	AT5G55660.1	jgi|Poptr1_1|568583|eugene3.00110597
ASH454ONE000055	AT5G55660.1	jgi|Poptr1_1|568583|eugene3.00110597
ASH454ONE000056	AT4G26630.2	jgi|Poptr1_1|568583|eugene3.00110597
ASH454ONE000057	AT4G26630.2	jgi|Poptr1_1|568583|eugene3.00110597
ASH454ONE000058	AT4G26630.2	jgi|Poptr1_1|568583|eugene3.00110597
ASH454ONE000059	AT5G55660.1	jgi|Poptr1_1|642304|grail3.0032009501
ASH454ONE000060	AT4G26630.2	jgi|Poptr1_1|568583|eugene3.00110597
ASH454ONE000061	AT5G19440.1	jgi|Poptr1_1|821453|estExt_fgenesh4_pg.C_LG_IX1058
ASH454ONE000062	AT5G19440.1	jgi|Poptr1_1|821453|estExt_fgenesh4_pg.C_LG_IX1058
ASH454ONE000063	AT5G19440.1	jgi|Poptr1_1|821453|estExt_fgenesh4_pg.C_LG_IX1058
ASH454ONE000064	AT5G19440.1	jgi|Poptr1_1|821453|estExt_fgenesh4_pg.C_LG_IX1058
ASH454ONE000065	AT5G19440.1	jgi|Poptr1_1|821453|estExt_fgenesh4_pg.C_LG_IX1058
ASH454ONE000066	AT5G19440.1	jgi|Poptr1_1|821453|estExt_fgenesh4_pg.C_LG_IX1058
ASH454ONE000067	AT5G19440.1	jgi|Poptr1_1|821453|estExt_fgenesh4_pg.C_LG_IX1058
ASH454ONE000068	AT5G19440.1	jgi|Poptr1_1|821453|estExt_fgenesh4_pg.C_LG_IX1058
ASH454ONE000069	AT5G19440.1	jgi|Poptr1_1|821453|estExt_fgenesh4_pg.C_LG_IX1058
ASH454ONE000070	AT5G19440.1	jgi|Poptr1_1|821453|estExt_fgenesh4_pg.C_LG_IX1058
ASH454ONE000071	AT5G19440.1	jgi|Poptr1_1|821453|estExt_fgenesh4_pg.C_LG_IX1058
ASH454ONE000072	AT5G19440.1	jgi|Poptr1_1|821453|estExt_fgenesh4_pg.C_LG_IX1058
ASH454ONE000073	AT5G19440.1	jgi|Poptr1_1|821453|estExt_fgenesh4_pg.C_LG_IX1058
ASH454ONE000074	AT5G19440.1	jgi|Poptr1_1|821453|estExt_fgenesh4_pg.C_LG_IX1058
ASH454ONE000075	AT5G19440.1	jgi|Poptr1_1|821453|estExt_fgenesh4_pg.C_LG_IX1058
ASH454ONE000076	AT5G19440.1	jgi|Poptr1_1|821453|estExt_fgenesh4_pg.C_LG_IX1058
ASH454ONE000077	AT5G19440.1	jgi|Poptr1_1|821453|estExt_fgenesh4_pg.C_LG_IX1058
ASH454ONE000078	AT5G19440.1	jgi|Poptr1_1|821453|estExt_fgenesh4_pg.C_LG_IX1058
ASH454ONE000079	AT5G19440.1	jgi|Poptr1_1|821453|estExt_fgenesh4_pg.C_LG_IX1058
ASH454ONE000080	AT5G19440.1	jgi|Poptr1_1|821453|estExt_fgenesh4_pg.C_LG_IX1058
ASH454ONE000081	AT5G19440.1	jgi|Poptr1_1|821453|estExt_fgenesh4_pg.C_LG_IX1058
ASH454ONE000082	AT5G19440.1	jgi|Poptr1_1|821453|estExt_fgenesh4_pg.C_LG_IX1058
ASH454ONE000083	AT5G19440.1	jgi|Poptr1_1|821453|estExt_fgenesh4_pg.C_LG_IX1058
ASH454ONE000084	AT5G19440.1	jgi|Poptr1_1|821453|estExt_fgenesh4_pg.C_LG_IX1058
ASH454ONE000085	AT5G19440.1	jgi|Poptr1_1|821453|estExt_fgenesh4_pg.C_LG_IX1058
ASH454ONE000086	AT1G51410.1	jgi|Poptr1_1|821453|estExt_fgenesh4_pg.C_LG_IX1058
ASH454ONE000087	AT1G28330.1	jgi|Poptr1_1|647948|grail3.0046016501
ASH454ONE000088	AT1G28330.1	jgi|Poptr1_1|647948|grail3.0046016501
ASH454ONE000089	AT1G28330.1	jgi|Poptr1_1|647948|grail3.0046016501
ASH454ONE000090	AT1G28330.1	jgi|Poptr1_1|647948|grail3.0046016501
ASH454ONE000091	AT1G28330.1	jgi|Poptr1_1|647948|grail3.0046016501
ASH454ONE000092	AT1G28330.1	jgi|Poptr1_1|647948|grail3.0046016501
ASH454ONE000093	AT1G28330.1	jgi|Poptr1_1|647948|grail3.0046016501
ASH454ONE000094	AT1G28330.1	jgi|Poptr1_1|647948|grail3.0046016501
ASH454ONE000095	AT1G28330.1	jgi|Poptr1_1|647948|grail3.0046016501
ASH454ONE000096	AT1G28330.1	jgi|Poptr1_1|647948|grail3.0046016501
ASH454ONE000097	AT1G28330.1	jgi|Poptr1_1|647948|grail3.0046016501
ASH454ONE000098	AT1G28330.1	jgi|Poptr1_1|647948|grail3.0046016501
ASH454ONE000099	AT1G28330.1	jgi|Poptr1_1|647948|grail3.0046016501
ASH454ONE000100	AT1G28330.1	jgi|Poptr1_1|647948|grail3.0046016501
ASH454ONE000101	AT1G28330.1	jgi|Poptr1_1|647948|grail3.0046016501
ASH454ONE000102	AT1G28330.1	jgi|Poptr1_1|647948|grail3.0046016501
ASH454ONE000103	AT1G28330.1	jgi|Poptr1_1|647948|grail3.0046016501
ASH454ONE000104	-	-
ASH454ONE000105	-	-
ASH454ONE000106	-	-
ASH454ONE000107	-	jgi|Poptr1_1|596251|eugene3.80050001
ASH454ONE000108	-	jgi|Poptr1_1|596251|eugene3.80050001
ASH454ONE000109	-	jgi|Poptr1_1|596251|eugene3.80050001
ASH454ONE000110	AT2G42610.2	jgi|Poptr1_1|555675|eugene3.00040388
ASH454ONE000111	AT2G42610.2	jgi|Poptr1_1|555675|eugene3.00040388
ASH454ONE000112	AT2G42610.2	jgi|Poptr1_1|555675|eugene3.00040388
ASH454ONE000113	AT2G42610.2	jgi|Poptr1_1|555675|eugene3.00040388
ASH454ONE000114	AT2G42610.2	jgi|Poptr1_1|555675|eugene3.00040388
ASH454ONE000115	AT2G42610.2	jgi|Poptr1_1|660778|grail3.0071006401
ASH454ONE000116	AT2G42610.2	jgi|Poptr1_1|660778|grail3.0071006401
ASH454ONE000117	AT2G42610.2	jgi|Poptr1_1|660778|grail3.0071006401
ASH454ONE000118	AT2G42610.2	jgi|Poptr1_1|660778|grail3.0071006401
ASH454ONE000119	AT2G42610.2	jgi|Poptr1_1|660778|grail3.0071006401
ASH454ONE000120	AT2G42610.2	jgi|Poptr1_1|660778|grail3.0071006401
ASH454ONE000121	AT2G42610.2	jgi|Poptr1_1|555675|eugene3.00040388
ASH454ONE000122	AT2G42610.2	jgi|Poptr1_1|555675|eugene3.00040388
ASH454ONE000123	AT2G42610.2	jgi|Poptr1_1|555675|eugene3.00040388
ASH454ONE000124	AT2G42610.2	jgi|Poptr1_1|555675|eugene3.00040388
ASH454ONE000125	AT2G42610.2	jgi|Poptr1_1|555675|eugene3.00040388
ASH454ONE000126	AT2G42610.2	jgi|Poptr1_1|555675|eugene3.00040388
ASH454ONE000127	AT2G42610.2	jgi|Poptr1_1|555675|eugene3.00040388
ASH454ONE000128	AT2G42610.2	jgi|Poptr1_1|555675|eugene3.00040388
ASH454ONE000129	AT2G42610.2	jgi|Poptr1_1|555675|eugene3.00040388
ASH454ONE000130	AT2G42610.2	jgi|Poptr1_1|555675|eugene3.00040388
ASH454ONE000131	AT2G42610.2	jgi|Poptr1_1|555675|eugene3.00040388
ASH454ONE000132	AT2G42610.2	jgi|Poptr1_1|555675|eugene3.00040388
ASH454ONE000133	AT2G42610.2	jgi|Poptr1_1|555675|eugene3.00040388
ASH454ONE000134	AT2G42610.2	jgi|Poptr1_1|555675|eugene3.00040388
ASH454ONE000135	AT2G42610.2	jgi|Poptr1_1|555675|eugene3.00040388
ASH454ONE000136	AT2G42610.2	jgi|Poptr1_1|555675|eugene3.00040388
ASH454ONE000137	AT2G42610.2	jgi|Poptr1_1|660778|grail3.0071006401
ASH454ONE000138	AT2G42610.2	jgi|Poptr1_1|660778|grail3.0071006401
ASH454ONE000139	AT2G42610.2	jgi|Poptr1_1|660778|grail3.0071006401
ASH454ONE000140	AT2G42610.2	jgi|Poptr1_1|660778|grail3.0071006401
ASH454ONE000141	AT2G42610.2	jgi|Poptr1_1|660778|grail3.0071006401
ASH454ONE000142	AT2G42610.2	jgi|Poptr1_1|660778|grail3.0071006401
ASH454ONE000143	AT2G42610.2	jgi|Poptr1_1|660778|grail3.0071006401
ASH454ONE000144	AT2G42610.2	jgi|Poptr1_1|660778|grail3.0071006401
ASH454ONE000145	AT2G42610.2	jgi|Poptr1_1|660778|grail3.0071006401
ASH454ONE000146	AT2G42610.2	jgi|Poptr1_1|555675|eugene3.00040388
ASH454ONE000147	AT2G42610.2	jgi|Poptr1_1|555675|eugene3.00040388
ASH454ONE000148	AT2G42610.2	jgi|Poptr1_1|660778|grail3.0071006401
ASH454ONE000149	AT2G42610.2	jgi|Poptr1_1|555675|eugene3.00040388
ASH454ONE000150	AT2G42610.2	jgi|Poptr1_1|555675|eugene3.00040388
ASH454ONE000151	AT2G42610.2	jgi|Poptr1_1|660778|grail3.0071006401
ASH454ONE000152	AT2G42610.2	jgi|Poptr1_1|555675|eugene3.00040388
ASH454ONE000153	AT2G42610.2	jgi|Poptr1_1|555675|eugene3.00040388
ASH454ONE000154	AT2G42610.2	jgi|Poptr1_1|660778|grail3.0071006401
ASH454ONE000155	AT2G42610.2	jgi|Poptr1_1|660778|grail3.0071006401
ASH454ONE000156	AT2G42610.2	jgi|Poptr1_1|660778|grail3.0071006401
ASH454ONE000157	AT2G42610.2	jgi|Poptr1_1|555675|eugene3.00040388
ASH454ONE000158	AT2G42610.2	jgi|Poptr1_1|555675|eugene3.00040388
ASH454ONE000159	AT2G42610.2	jgi|Poptr1_1|555675|eugene3.00040388
ASH454ONE000160	AT2G42610.2	jgi|Poptr1_1|555675|eugene3.00040388
ASH454ONE000161	AT2G42610.2	jgi|Poptr1_1|555675|eugene3.00040388
ASH454ONE000162	AT2G42610.2	jgi|Poptr1_1|555675|eugene3.00040388
ASH454ONE000163	AT2G42610.2	jgi|Poptr1_1|660778|grail3.0071006401
ASH454ONE000164	AT2G42610.2	jgi|Poptr1_1|555675|eugene3.00040388
ASH454ONE000165	AT2G42610.2	jgi|Poptr1_1|555675|eugene3.00040388
ASH454ONE000166	AT2G42610.2	jgi|Poptr1_1|660778|grail3.0071006401
ASH454ONE000167	AT2G42610.2	jgi|Poptr1_1|660778|grail3.0071006401
ASH454ONE000168	AT2G42610.2	jgi|Poptr1_1|555675|eugene3.00040388
ASH454ONE000169	AT2G42610.2	jgi|Poptr1_1|660778|grail3.0071006401
ASH454ONE000170	-	-
ASH454ONE000171	-	-
ASH454ONE000172	-	-
ASH454ONE000173	-	-
ASH454ONE000174	-	-
ASH454ONE000175	-	-
ASH454ONE000176	-	-
ASH454ONE000177	-	-
ASH454ONE000178	-	-
ASH454ONE000179	-	-
ASH454ONE000180	-	-
ASH454ONE000181	-	-
ASH454ONE000182	-	-
ASH454ONE000183	-	-
ASH454ONE000184	-	-
ASH454ONE000185	-	-
ASH454ONE000186	-	-
ASH454ONE000187	-	-
ASH454ONE000188	-	-
ASH454ONE000189	-	-
ASH454ONE000190	-	-
ASH454ONE000191	-	-
ASH454ONE000192	-	-
ASH454ONE000193	-	-
ASH454ONE000194	-	-
ASH454ONE000195	-	-
ASH454ONE000196	-	-
ASH454ONE000197	-	-
ASH454ONE000198	-	-
ASH454ONE000199	-	-
ASH454ONE000200	-	-
ASH454ONE000201	-	-
ASH454ONE000202	-	-
ASH454ONE000203	-	-
ASH454ONE000204	-	-
ASH454ONE000205	-	-
ASH454ONE000206	-	-
ASH454ONE000207	-	-
ASH454ONE000208	-	-
ASH454ONE000209	-	-
ASH454ONE000210	-	-
ASH454ONE000211	-	-
ASH454ONE000212	-	-
ASH454ONE000213	-	-
ASH454ONE000214	-	-
ASH454ONE000215	-	-
ASH454ONE000216	-	-
ASH454ONE000217	-	-
ASH454ONE000218	-	-
ASH454ONE000219	-	-
ASH454ONE000220	-	-
ASH454ONE000221	-	-
ASH454ONE000222	-	-
ASH454ONE000223	-	-
ASH454ONE000224	-	-
ASH454ONE000225	-	-
ASH454ONE000226	-	-
ASH454ONE000227	-	-
ASH454ONE000228	-	-
ASH454ONE000229	AT5G50920.1	jgi|Poptr1_1|575448|eugene3.00150843
ASH454ONE000230	AT5G50920.1	jgi|Poptr1_1|575448|eugene3.00150843
ASH454ONE000231	AT5G50920.1	jgi|Poptr1_1|575448|eugene3.00150843
ASH454ONE000232	AT5G50920.1	jgi|Poptr1_1|575448|eugene3.00150843
ASH454ONE000233	AT5G50920.1	jgi|Poptr1_1|575448|eugene3.00150843
ASH454ONE000234	AT5G50920.1	jgi|Poptr1_1|575448|eugene3.00150843
ASH454ONE000235	AT5G50920.1	jgi|Poptr1_1|575448|eugene3.00150843
ASH454ONE000236	AT5G50920.1	jgi|Poptr1_1|575448|eugene3.00150843
ASH454ONE000237	AT5G50920.1	jgi|Poptr1_1|575448|eugene3.00150843
ASH454ONE000238	AT5G50920.1	jgi|Poptr1_1|575448|eugene3.00150843
ASH454ONE000239	AT5G50920.1	jgi|Poptr1_1|575448|eugene3.00150843
ASH454ONE000240	AT5G50920.1	jgi|Poptr1_1|575448|eugene3.00150843
ASH454ONE000241	AT5G50920.1	jgi|Poptr1_1|575448|eugene3.00150843
ASH454ONE000242	AT5G50920.1	jgi|Poptr1_1|575448|eugene3.00150843
ASH454ONE000243	AT5G50920.1	jgi|Poptr1_1|575448|eugene3.00150843
ASH454ONE000244	AT5G50920.1	jgi|Poptr1_1|575448|eugene3.00150843
ASH454ONE000245	AT5G50920.1	jgi|Poptr1_1|575448|eugene3.00150843
ASH454ONE000246	AT5G50920.1	jgi|Poptr1_1|575448|eugene3.00150843
ASH454ONE000247	AT5G50920.1	jgi|Poptr1_1|575448|eugene3.00150843
ASH454ONE000248	AT5G50920.1	jgi|Poptr1_1|575448|eugene3.00150843
ASH454ONE000249	AT5G50920.1	jgi|Poptr1_1|575448|eugene3.00150843
ASH454ONE000250	AT5G50920.1	jgi|Poptr1_1|575448|eugene3.00150843
ASH454ONE000251	AT5G50920.1	jgi|Poptr1_1|575448|eugene3.00150843
ASH454ONE000252	AT5G50920.1	jgi|Poptr1_1|575448|eugene3.00150843
ASH454ONE000253	AT5G50920.1	jgi|Poptr1_1|575448|eugene3.00150843
ASH454ONE000254	AT5G50920.1	jgi|Poptr1_1|575448|eugene3.00150843
ASH454ONE000255	AT5G50920.1	jgi|Poptr1_1|575448|eugene3.00150843
ASH454ONE000256	AT5G50920.1	jgi|Poptr1_1|575448|eugene3.00150843
ASH454ONE000257	AT5G50920.1	jgi|Poptr1_1|575448|eugene3.00150843
ASH454ONE000258	AT5G50920.1	jgi|Poptr1_1|575448|eugene3.00150843
ASH454ONE000259	AT5G50920.1	jgi|Poptr1_1|575448|eugene3.00150843
ASH454ONE000260	AT5G50920.1	jgi|Poptr1_1|575448|eugene3.00150843
ASH454ONE000261	AT5G50920.1	jgi|Poptr1_1|575448|eugene3.00150843
ASH454ONE000262	AT5G50920.1	jgi|Poptr1_1|575448|eugene3.00150843
ASH454ONE000263	AT5G50920.1	jgi|Poptr1_1|575448|eugene3.00150843
ASH454ONE000264	AT5G50920.1	jgi|Poptr1_1|575448|eugene3.00150843
ASH454ONE000265	AT5G50920.1	jgi|Poptr1_1|575448|eugene3.00150843
ASH454ONE000266	AT5G50920.1	jgi|Poptr1_1|575448|eugene3.00150843
ASH454ONE000267	AT5G50920.1	jgi|Poptr1_1|575448|eugene3.00150843
ASH454ONE000268	AT5G50920.1	jgi|Poptr1_1|575448|eugene3.00150843
ASH454ONE000269	AT5G50920.1	jgi|Poptr1_1|575448|eugene3.00150843
ASH454ONE000270	AT5G50920.1	jgi|Poptr1_1|575448|eugene3.00150843
ASH454ONE000271	AT5G50920.1	jgi|Poptr1_1|575448|eugene3.00150843
ASH454ONE000272	AT5G50920.1	jgi|Poptr1_1|575448|eugene3.00150843
ASH454ONE000273	AT5G50920.1	jgi|Poptr1_1|575448|eugene3.00150843
ASH454ONE000274	AT5G50920.1	jgi|Poptr1_1|575448|eugene3.00150843
ASH454ONE000275	AT5G50920.1	jgi|Poptr1_1|575448|eugene3.00150843
ASH454ONE000276	AT5G50920.1	jgi|Poptr1_1|575448|eugene3.00150843
ASH454ONE000277	AT5G50920.1	jgi|Poptr1_1|575448|eugene3.00150843
ASH454ONE000278	AT5G50920.1	jgi|Poptr1_1|575448|eugene3.00150843
ASH454ONE000279	AT5G50920.1	jgi|Poptr1_1|575448|eugene3.00150843
ASH454ONE000280	AT5G50920.1	jgi|Poptr1_1|575448|eugene3.00150843
ASH454ONE000281	AT5G50920.1	jgi|Poptr1_1|575448|eugene3.00150843
ASH454ONE000282	AT5G50920.1	jgi|Poptr1_1|575448|eugene3.00150843
ASH454ONE000283	AT5G50920.1	jgi|Poptr1_1|575448|eugene3.00150843
ASH454ONE000284	AT5G50920.1	jgi|Poptr1_1|575448|eugene3.00150843
ASH454ONE000285	AT1G48750.1	jgi|Poptr1_1|714062|estExt_Genewise1_v1.C_LG_IV3319
ASH454ONE000286	AT1G48750.1	jgi|Poptr1_1|714062|estExt_Genewise1_v1.C_LG_IV3319
ASH454ONE000287	AT1G48750.1	jgi|Poptr1_1|714062|estExt_Genewise1_v1.C_LG_IV3319
ASH454ONE000288	AT1G48750.1	jgi|Poptr1_1|714062|estExt_Genewise1_v1.C_LG_IV3319
ASH454ONE000289	AT3G18280.1	jgi|Poptr1_1|714062|estExt_Genewise1_v1.C_LG_IV3319
ASH454ONE000290	AT3G18280.1	jgi|Poptr1_1|714062|estExt_Genewise1_v1.C_LG_IV3319
ASH454ONE000291	AT3G18280.1	jgi|Poptr1_1|714062|estExt_Genewise1_v1.C_LG_IV3319
ASH454ONE000292	AT3G18280.1	jgi|Poptr1_1|714062|estExt_Genewise1_v1.C_LG_IV3319
ASH454ONE000293	AT3G18280.1	jgi|Poptr1_1|714062|estExt_Genewise1_v1.C_LG_IV3319
ASH454ONE000294	AT1G19530.1	jgi|Poptr1_1|818738|estExt_fgenesh4_pg.C_LG_V1418
ASH454ONE000295	AT1G19530.1	jgi|Poptr1_1|818738|estExt_fgenesh4_pg.C_LG_V1418
ASH454ONE000296	AT1G19530.1	jgi|Poptr1_1|818738|estExt_fgenesh4_pg.C_LG_V1418
ASH454ONE000297	AT1G19530.1	jgi|Poptr1_1|818738|estExt_fgenesh4_pg.C_LG_V1418
ASH454ONE000298	AT1G19530.1	jgi|Poptr1_1|818738|estExt_fgenesh4_pg.C_LG_V1418
ASH454ONE000299	AT1G19530.1	jgi|Poptr1_1|818738|estExt_fgenesh4_pg.C_LG_V1418
ASH454ONE000300	AT1G19530.1	jgi|Poptr1_1|816067|estExt_fgenesh4_pg.C_LG_II0318
ASH454ONE000301	AT1G19530.1	jgi|Poptr1_1|818738|estExt_fgenesh4_pg.C_LG_V1418
ASH454ONE000302	AT1G19530.1	jgi|Poptr1_1|818738|estExt_fgenesh4_pg.C_LG_V1418
ASH454ONE000303	AT1G19530.1	jgi|Poptr1_1|818738|estExt_fgenesh4_pg.C_LG_V1418
ASH454ONE000304	AT1G19530.1	jgi|Poptr1_1|818738|estExt_fgenesh4_pg.C_LG_V1418
ASH454ONE000305	AT1G19530.1	jgi|Poptr1_1|818738|estExt_fgenesh4_pg.C_LG_V1418
ASH454ONE000306	AT1G19530.1	jgi|Poptr1_1|818738|estExt_fgenesh4_pg.C_LG_V1418
ASH454ONE000307	AT1G19530.1	jgi|Poptr1_1|818738|estExt_fgenesh4_pg.C_LG_V1418
ASH454ONE000308	AT1G52340.1	jgi|Poptr1_1|593773|eugene3.00570017
ASH454ONE000309	AT1G52340.1	jgi|Poptr1_1|593773|eugene3.00570017
ASH454ONE000310	AT1G52340.1	jgi|Poptr1_1|593773|eugene3.00570017
ASH454ONE000311	AT1G52340.1	jgi|Poptr1_1|593773|eugene3.00570017
ASH454ONE000312	AT1G52340.1	jgi|Poptr1_1|593773|eugene3.00570017
ASH454ONE000313	AT1G52340.1	jgi|Poptr1_1|593773|eugene3.00570017
ASH454ONE000314	AT1G52340.1	jgi|Poptr1_1|593773|eugene3.00570017
ASH454ONE000315	AT1G52340.1	jgi|Poptr1_1|593773|eugene3.00570017
ASH454ONE000316	AT1G52340.1	jgi|Poptr1_1|593773|eugene3.00570017
ASH454ONE000317	AT3G51680.1	jgi|Poptr1_1|561452|eugene3.00061411
ASH454ONE000318	AT2G35940.3	jgi|Poptr1_1|717176|estExt_Genewise1_v1.C_LG_VI1097
ASH454ONE000319	AT2G35940.3	jgi|Poptr1_1|717176|estExt_Genewise1_v1.C_LG_VI1097
ASH454ONE000320	AT2G35940.3	jgi|Poptr1_1|717176|estExt_Genewise1_v1.C_LG_VI1097
ASH454ONE000321	AT2G35940.3	jgi|Poptr1_1|717176|estExt_Genewise1_v1.C_LG_VI1097
ASH454ONE000322	AT2G35940.3	jgi|Poptr1_1|717176|estExt_Genewise1_v1.C_LG_VI1097
ASH454ONE000323	AT2G35940.3	jgi|Poptr1_1|717176|estExt_Genewise1_v1.C_LG_VI1097
ASH454ONE000324	AT2G35940.3	jgi|Poptr1_1|717176|estExt_Genewise1_v1.C_LG_VI1097
ASH454ONE000325	AT2G35940.3	jgi|Poptr1_1|717176|estExt_Genewise1_v1.C_LG_VI1097
ASH454ONE000326	AT2G35940.3	jgi|Poptr1_1|717176|estExt_Genewise1_v1.C_LG_VI1097
ASH454ONE000327	AT2G35940.3	jgi|Poptr1_1|717176|estExt_Genewise1_v1.C_LG_VI1097
ASH454ONE000328	AT2G35940.3	jgi|Poptr1_1|717176|estExt_Genewise1_v1.C_LG_VI1097
ASH454ONE000329	AT2G35940.3	jgi|Poptr1_1|717176|estExt_Genewise1_v1.C_LG_VI1097
ASH454ONE000330	AT2G35940.3	jgi|Poptr1_1|717176|estExt_Genewise1_v1.C_LG_VI1097
ASH454ONE000331	AT2G35940.3	jgi|Poptr1_1|717176|estExt_Genewise1_v1.C_LG_VI1097
ASH454ONE000332	AT2G35940.3	jgi|Poptr1_1|717176|estExt_Genewise1_v1.C_LG_VI1097
ASH454ONE000333	AT2G35940.3	jgi|Poptr1_1|717176|estExt_Genewise1_v1.C_LG_VI1097
ASH454ONE000334	AT2G35940.3	jgi|Poptr1_1|717176|estExt_Genewise1_v1.C_LG_VI1097
ASH454ONE000335	AT2G35940.3	jgi|Poptr1_1|717176|estExt_Genewise1_v1.C_LG_VI1097
ASH454ONE000336	AT2G35940.3	jgi|Poptr1_1|717176|estExt_Genewise1_v1.C_LG_VI1097
ASH454ONE000337	AT2G35940.3	jgi|Poptr1_1|717176|estExt_Genewise1_v1.C_LG_VI1097
ASH454ONE000338	AT2G35940.3	jgi|Poptr1_1|717176|estExt_Genewise1_v1.C_LG_VI1097
ASH454ONE000339	AT2G35940.3	jgi|Poptr1_1|717176|estExt_Genewise1_v1.C_LG_VI1097
ASH454ONE000340	AT2G35940.3	jgi|Poptr1_1|717176|estExt_Genewise1_v1.C_LG_VI1097
ASH454ONE000341	AT2G35940.3	jgi|Poptr1_1|717176|estExt_Genewise1_v1.C_LG_VI1097
ASH454ONE000342	AT2G35940.3	jgi|Poptr1_1|717176|estExt_Genewise1_v1.C_LG_VI1097
ASH454ONE000343	AT2G35940.3	jgi|Poptr1_1|717176|estExt_Genewise1_v1.C_LG_VI1097
ASH454ONE000344	AT2G35940.3	jgi|Poptr1_1|717176|estExt_Genewise1_v1.C_LG_VI1097
ASH454ONE000345	AT2G35940.3	jgi|Poptr1_1|717176|estExt_Genewise1_v1.C_LG_VI1097
ASH454ONE000346	AT2G35940.3	jgi|Poptr1_1|717176|estExt_Genewise1_v1.C_LG_VI1097
ASH454ONE000347	AT2G35940.3	jgi|Poptr1_1|717176|estExt_Genewise1_v1.C_LG_VI1097
ASH454ONE000348	AT2G35940.3	jgi|Poptr1_1|717176|estExt_Genewise1_v1.C_LG_VI1097
ASH454ONE000349	AT2G35940.3	jgi|Poptr1_1|717176|estExt_Genewise1_v1.C_LG_VI1097
ASH454ONE000350	AT2G35940.3	jgi|Poptr1_1|717176|estExt_Genewise1_v1.C_LG_VI1097
ASH454ONE000351	AT2G35940.3	jgi|Poptr1_1|717176|estExt_Genewise1_v1.C_LG_VI1097
ASH454ONE000352	AT2G35940.3	jgi|Poptr1_1|717176|estExt_Genewise1_v1.C_LG_VI1097
ASH454ONE000353	AT2G35940.3	jgi|Poptr1_1|717176|estExt_Genewise1_v1.C_LG_VI1097
ASH454ONE000354	AT2G35940.3	jgi|Poptr1_1|717176|estExt_Genewise1_v1.C_LG_VI1097
ASH454ONE000355	AT2G35940.3	jgi|Poptr1_1|717176|estExt_Genewise1_v1.C_LG_VI1097
ASH454ONE000356	AT2G35940.3	jgi|Poptr1_1|717176|estExt_Genewise1_v1.C_LG_VI1097
ASH454ONE000357	AT2G35940.3	jgi|Poptr1_1|717176|estExt_Genewise1_v1.C_LG_VI1097
ASH454ONE000358	AT2G35940.3	jgi|Poptr1_1|717176|estExt_Genewise1_v1.C_LG_VI1097
ASH454ONE000359	AT2G35940.3	jgi|Poptr1_1|717176|estExt_Genewise1_v1.C_LG_VI1097
ASH454ONE000360	AT2G35940.3	jgi|Poptr1_1|717176|estExt_Genewise1_v1.C_LG_VI1097
ASH454ONE000361	AT2G35940.3	jgi|Poptr1_1|717176|estExt_Genewise1_v1.C_LG_VI1097
ASH454ONE000362	AT2G35940.3	jgi|Poptr1_1|717176|estExt_Genewise1_v1.C_LG_VI1097
ASH454ONE000363	AT2G35940.3	jgi|Poptr1_1|717176|estExt_Genewise1_v1.C_LG_VI1097
ASH454ONE000364	AT2G35940.3	jgi|Poptr1_1|717176|estExt_Genewise1_v1.C_LG_VI1097
ASH454ONE000365	AT2G35940.3	jgi|Poptr1_1|717176|estExt_Genewise1_v1.C_LG_VI1097
ASH454ONE000366	AT2G35940.3	jgi|Poptr1_1|717176|estExt_Genewise1_v1.C_LG_VI1097
ASH454ONE000367	AT2G35940.3	jgi|Poptr1_1|717176|estExt_Genewise1_v1.C_LG_VI1097
ASH454ONE000368	AT2G35940.3	jgi|Poptr1_1|717176|estExt_Genewise1_v1.C_LG_VI1097
ASH454ONE000369	AT2G35940.3	jgi|Poptr1_1|717176|estExt_Genewise1_v1.C_LG_VI1097
ASH454ONE000370	AT2G35940.3	jgi|Poptr1_1|717176|estExt_Genewise1_v1.C_LG_VI1097
ASH454ONE000371	AT2G35940.3	jgi|Poptr1_1|717176|estExt_Genewise1_v1.C_LG_VI1097
ASH454ONE000372	AT2G35940.3	jgi|Poptr1_1|717176|estExt_Genewise1_v1.C_LG_VI1097
ASH454ONE000373	AT2G35940.3	jgi|Poptr1_1|717176|estExt_Genewise1_v1.C_LG_VI1097
ASH454ONE000374	AT2G35940.3	jgi|Poptr1_1|717176|estExt_Genewise1_v1.C_LG_VI1097
ASH454ONE000375	AT2G35940.3	jgi|Poptr1_1|717176|estExt_Genewise1_v1.C_LG_VI1097
ASH454ONE000376	AT2G35940.3	jgi|Poptr1_1|717176|estExt_Genewise1_v1.C_LG_VI1097
ASH454ONE000377	AT2G35940.3	jgi|Poptr1_1|717176|estExt_Genewise1_v1.C_LG_VI1097
ASH454ONE000378	AT5G20700.1	jgi|Poptr1_1|584574|eugene3.01640063
ASH454ONE000379	AT5G20700.1	jgi|Poptr1_1|584574|eugene3.01640063
ASH454ONE000380	AT5G20700.1	jgi|Poptr1_1|584574|eugene3.01640063
ASH454ONE000381	AT5G20700.1	jgi|Poptr1_1|584574|eugene3.01640063
ASH454ONE000382	AT5G20700.1	jgi|Poptr1_1|584574|eugene3.01640063
ASH454ONE000383	AT5G20700.1	jgi|Poptr1_1|584574|eugene3.01640063
ASH454ONE000384	AT5G20700.1	jgi|Poptr1_1|584574|eugene3.01640063
ASH454ONE000385	AT5G20700.1	jgi|Poptr1_1|584574|eugene3.01640063
ASH454ONE000386	AT5G20700.1	jgi|Poptr1_1|584574|eugene3.01640063
ASH454ONE000387	AT5G20700.1	jgi|Poptr1_1|584574|eugene3.01640063
ASH454ONE000388	AT5G20700.1	jgi|Poptr1_1|584574|eugene3.01640063
ASH454ONE000389	AT5G20700.1	jgi|Poptr1_1|584574|eugene3.01640063
ASH454ONE000390	AT1G78080.1	jgi|Poptr1_1|798748|fgenesh4_pm.C_LG_II000437
ASH454ONE000391	AT1G78080.1	jgi|Poptr1_1|209562|gw1.V.4963.1
ASH454ONE000392	AT1G78080.1	jgi|Poptr1_1|798748|fgenesh4_pm.C_LG_II000437
ASH454ONE000393	AT1G78080.1	jgi|Poptr1_1|209562|gw1.V.4963.1
ASH454ONE000394	AT1G78080.1	jgi|Poptr1_1|209562|gw1.V.4963.1
ASH454ONE000395	AT1G78080.1	jgi|Poptr1_1|209562|gw1.V.4963.1
ASH454ONE000396	AT1G78080.1	jgi|Poptr1_1|209562|gw1.V.4963.1
ASH454ONE000397	AT1G78080.1	jgi|Poptr1_1|798748|fgenesh4_pm.C_LG_II000437
ASH454ONE000398	AT1G78080.1	jgi|Poptr1_1|209562|gw1.V.4963.1
ASH454ONE000399	AT1G78080.1	jgi|Poptr1_1|798748|fgenesh4_pm.C_LG_II000437
ASH454ONE000400	AT1G78080.1	jgi|Poptr1_1|798748|fgenesh4_pm.C_LG_II000437
ASH454ONE000401	AT1G78080.1	jgi|Poptr1_1|798748|fgenesh4_pm.C_LG_II000437
ASH454ONE000402	AT1G78080.1	jgi|Poptr1_1|209562|gw1.V.4963.1
ASH454ONE000403	AT1G78080.1	jgi|Poptr1_1|798748|fgenesh4_pm.C_LG_II000437
ASH454ONE000404	AT1G78080.1	jgi|Poptr1_1|209562|gw1.V.4963.1
ASH454ONE000405	AT1G78080.1	jgi|Poptr1_1|798748|fgenesh4_pm.C_LG_II000437
ASH454ONE000406	-	-
ASH454ONE000407	AT5G63280.1	jgi|Poptr1_1|776216|fgenesh4_pg.C_LG_XV000644
ASH454ONE000408	-	-
ASH454ONE000409	AT5G53360.1	jgi|Poptr1_1|411616|gw1.II.2951.1
ASH454ONE000410	AT5G53360.1	jgi|Poptr1_1|411616|gw1.II.2951.1
ASH454ONE000411	AT5G53360.1	jgi|Poptr1_1|411616|gw1.II.2951.1
ASH454ONE000412	AT5G53360.1	jgi|Poptr1_1|411616|gw1.II.2951.1
ASH454ONE000413	-	-
ASH454ONE000414	-	-
ASH454ONE000415	-	-
ASH454ONE000416	-	-
ASH454ONE000417	AT5G53360.1	jgi|Poptr1_1|411616|gw1.II.2951.1
ASH454ONE000418	AT5G53360.1	jgi|Poptr1_1|411616|gw1.II.2951.1
ASH454ONE000419	-	-
ASH454ONE000420	-	-
ASH454ONE000425	AT5G60390.3	jgi|Poptr1_1|675976|grail3.0028013201
ASH454ONE000428	AT5G60390.3	jgi|Poptr1_1|675976|grail3.0028013201
ASH454ONE000429	AT5G60390.3	jgi|Poptr1_1|675976|grail3.0028013201
ASH454ONE000432	AT5G60390.3	jgi|Poptr1_1|675976|grail3.0028013201
ASH454ONE000433	AT5G60390.3	jgi|Poptr1_1|675976|grail3.0028013201
ASH454ONE000434	AT5G60390.3	jgi|Poptr1_1|675976|grail3.0028013201
ASH454ONE000436	AT5G60390.3	jgi|Poptr1_1|675976|grail3.0028013201
ASH454ONE000438	AT5G60390.3	jgi|Poptr1_1|675976|grail3.0028013201
ASH454ONE000441	AT5G60390.3	jgi|Poptr1_1|720367|estExt_Genewise1_v1.C_LG_VIII1205
ASH454ONE000442	AT5G60390.3	jgi|Poptr1_1|720367|estExt_Genewise1_v1.C_LG_VIII1205
ASH454ONE000443	AT5G60390.3	jgi|Poptr1_1|675976|grail3.0028013201
ASH454ONE000444	AT5G60390.3	jgi|Poptr1_1|675976|grail3.0028013201
ASH454ONE000445	AT5G60390.3	jgi|Poptr1_1|567566|eugene3.00102124
ASH454ONE000446	AT5G60390.3	jgi|Poptr1_1|567566|eugene3.00102124
ASH454ONE000447	AT5G60390.3	jgi|Poptr1_1|567566|eugene3.00102124
ASH454ONE000448	AT2G27500.1	jgi|Poptr1_1|293799|gw1.66.472.1
ASH454ONE000449	AT2G27500.1	jgi|Poptr1_1|293799|gw1.66.472.1
ASH454ONE000450	AT2G27500.1	jgi|Poptr1_1|293799|gw1.66.472.1
ASH454ONE000451	AT2G27500.1	jgi|Poptr1_1|293799|gw1.66.472.1
ASH454ONE000452	AT2G27500.1	jgi|Poptr1_1|293799|gw1.66.472.1
ASH454ONE000453	-	-
ASH454ONE000454	AT2G27500.2	jgi|Poptr1_1|293799|gw1.66.472.1
ASH454ONE000455	-	-
ASH454ONE000456	AT1G79750.1	jgi|Poptr1_1|561733|eugene3.00061692
ASH454ONE000457	AT1G79750.1	jgi|Poptr1_1|561733|eugene3.00061692
ASH454ONE000458	AT1G79750.1	jgi|Poptr1_1|825669|estExt_fgenesh4_pg.C_LG_XVIII0238
ASH454ONE000459	AT1G79750.1	jgi|Poptr1_1|825669|estExt_fgenesh4_pg.C_LG_XVIII0238
ASH454ONE000460	AT1G79750.1	jgi|Poptr1_1|561733|eugene3.00061692
ASH454ONE000461	AT1G79750.1	jgi|Poptr1_1|561733|eugene3.00061692
ASH454ONE000462	AT2G19900.1	jgi|Poptr1_1|825669|estExt_fgenesh4_pg.C_LG_XVIII0238
ASH454ONE000463	AT2G19900.1	jgi|Poptr1_1|825669|estExt_fgenesh4_pg.C_LG_XVIII0238
ASH454ONE000464	AT2G19900.1	jgi|Poptr1_1|825669|estExt_fgenesh4_pg.C_LG_XVIII0238
ASH454ONE000465	AT2G19900.1	jgi|Poptr1_1|825669|estExt_fgenesh4_pg.C_LG_XVIII0238
ASH454ONE000466	AT2G19900.1	jgi|Poptr1_1|825669|estExt_fgenesh4_pg.C_LG_XVIII0238
ASH454ONE000467	AT2G19900.1	jgi|Poptr1_1|825669|estExt_fgenesh4_pg.C_LG_XVIII0238
ASH454ONE000468	AT1G79750.1	jgi|Poptr1_1|825669|estExt_fgenesh4_pg.C_LG_XVIII0238
ASH454ONE000469	AT1G79750.1	jgi|Poptr1_1|825669|estExt_fgenesh4_pg.C_LG_XVIII0238
ASH454ONE000470	AT1G79750.1	jgi|Poptr1_1|825669|estExt_fgenesh4_pg.C_LG_XVIII0238
ASH454ONE000471	AT1G79750.1	jgi|Poptr1_1|825669|estExt_fgenesh4_pg.C_LG_XVIII0238
ASH454ONE000472	AT1G79750.1	jgi|Poptr1_1|825669|estExt_fgenesh4_pg.C_LG_XVIII0238
ASH454ONE000473	AT5G11670.1	jgi|Poptr1_1|737670|estExt_Genewise1_v1.C_LG_XVIII2568
ASH454ONE000474	AT4G32940.1	jgi|Poptr1_1|736805|estExt_Genewise1_v1.C_LG_XVIII0730
ASH454ONE000475	AT4G32940.1	jgi|Poptr1_1|736805|estExt_Genewise1_v1.C_LG_XVIII0730
ASH454ONE000476	AT4G32940.1	jgi|Poptr1_1|736805|estExt_Genewise1_v1.C_LG_XVIII0730
ASH454ONE000477	AT4G32940.1	jgi|Poptr1_1|736805|estExt_Genewise1_v1.C_LG_XVIII0730
ASH454ONE000478	AT4G32940.1	jgi|Poptr1_1|736805|estExt_Genewise1_v1.C_LG_XVIII0730
ASH454ONE000479	AT4G32940.1	jgi|Poptr1_1|736805|estExt_Genewise1_v1.C_LG_XVIII0730
ASH454ONE000480	AT4G32940.1	jgi|Poptr1_1|736805|estExt_Genewise1_v1.C_LG_XVIII0730
ASH454ONE000481	AT4G32940.1	jgi|Poptr1_1|736805|estExt_Genewise1_v1.C_LG_XVIII0730
ASH454ONE000482	AT4G32940.1	jgi|Poptr1_1|736805|estExt_Genewise1_v1.C_LG_XVIII0730
ASH454ONE000483	AT4G32940.1	jgi|Poptr1_1|736805|estExt_Genewise1_v1.C_LG_XVIII0730
ASH454ONE000484	AT4G32940.1	jgi|Poptr1_1|736805|estExt_Genewise1_v1.C_LG_XVIII0730
ASH454ONE000485	AT4G32940.1	jgi|Poptr1_1|736805|estExt_Genewise1_v1.C_LG_XVIII0730
ASH454ONE000486	AT4G32940.1	jgi|Poptr1_1|736805|estExt_Genewise1_v1.C_LG_XVIII0730
ASH454ONE000487	AT2G36830.1	jgi|Poptr1_1|667870|grail3.0025002201
ASH454ONE000488	AT2G36830.1	jgi|Poptr1_1|667870|grail3.0025002201
ASH454ONE000489	AT2G36830.1	jgi|Poptr1_1|667870|grail3.0025002201
ASH454ONE000490	AT2G36830.1	jgi|Poptr1_1|667870|grail3.0025002201
ASH454ONE000491	AT2G36830.1	jgi|Poptr1_1|667870|grail3.0025002201
ASH454ONE000492	AT2G36830.1	jgi|Poptr1_1|667870|grail3.0025002201
ASH454ONE000493	AT2G36830.1	jgi|Poptr1_1|667870|grail3.0025002201
ASH454ONE000494	AT2G36830.1	jgi|Poptr1_1|667870|grail3.0025002201
ASH454ONE000495	AT3G13920.1	jgi|Poptr1_1|645764|grail3.0110000802
ASH454ONE000496	AT3G13920.1	jgi|Poptr1_1|645764|grail3.0110000802
ASH454ONE000497	AT3G13920.1	jgi|Poptr1_1|645764|grail3.0110000802
ASH454ONE000498	AT3G13920.1	jgi|Poptr1_1|645764|grail3.0110000802
ASH454ONE000499	AT3G13920.1	jgi|Poptr1_1|645764|grail3.0110000802
ASH454ONE000500	AT1G54270.1	jgi|Poptr1_1|825619|estExt_fgenesh4_pg.C_LG_XVIII0084
ASH454ONE000501	AT3G13920.1	jgi|Poptr1_1|645764|grail3.0110000802
ASH454ONE000502	AT3G13920.1	jgi|Poptr1_1|645764|grail3.0110000802
ASH454ONE000503	AT3G13920.1	jgi|Poptr1_1|825619|estExt_fgenesh4_pg.C_LG_XVIII0084
ASH454ONE000504	AT3G13920.1	jgi|Poptr1_1|825619|estExt_fgenesh4_pg.C_LG_XVIII0084
ASH454ONE000505	-	-
ASH454ONE000506	AT4G34110.1	jgi|Poptr1_1|815675|estExt_fgenesh4_pg.C_LG_I2562
ASH454ONE000507	AT4G34110.1	jgi|Poptr1_1|815675|estExt_fgenesh4_pg.C_LG_I2562
ASH454ONE000508	AT4G34110.1	jgi|Poptr1_1|815675|estExt_fgenesh4_pg.C_LG_I2562
ASH454ONE000509	AT4G34110.1	jgi|Poptr1_1|815675|estExt_fgenesh4_pg.C_LG_I2562
ASH454ONE000510	AT4G34110.1	jgi|Poptr1_1|815675|estExt_fgenesh4_pg.C_LG_I2562
ASH454ONE000511	AT4G34110.1	jgi|Poptr1_1|815675|estExt_fgenesh4_pg.C_LG_I2562
ASH454ONE000512	AT4G34110.1	jgi|Poptr1_1|815675|estExt_fgenesh4_pg.C_LG_I2562
ASH454ONE000513	AT4G34110.1	jgi|Poptr1_1|815675|estExt_fgenesh4_pg.C_LG_I2562
ASH454ONE000514	AT4G34110.1	jgi|Poptr1_1|815675|estExt_fgenesh4_pg.C_LG_I2562
ASH454ONE000515	AT4G34110.1	jgi|Poptr1_1|815675|estExt_fgenesh4_pg.C_LG_I2562
ASH454ONE000516	AT4G34110.1	jgi|Poptr1_1|815675|estExt_fgenesh4_pg.C_LG_I2562
ASH454ONE000517	AT4G34110.1	jgi|Poptr1_1|815675|estExt_fgenesh4_pg.C_LG_I2562
ASH454ONE000518	AT4G34110.1	jgi|Poptr1_1|815675|estExt_fgenesh4_pg.C_LG_I2562
ASH454ONE000519	AT4G34110.1	jgi|Poptr1_1|815675|estExt_fgenesh4_pg.C_LG_I2562
ASH454ONE000520	AT4G34110.1	jgi|Poptr1_1|815675|estExt_fgenesh4_pg.C_LG_I2562
ASH454ONE000521	AT4G34110.1	jgi|Poptr1_1|815675|estExt_fgenesh4_pg.C_LG_I2562
ASH454ONE000522	AT4G34110.1	jgi|Poptr1_1|815675|estExt_fgenesh4_pg.C_LG_I2562
ASH454ONE000523	AT4G34110.1	jgi|Poptr1_1|815675|estExt_fgenesh4_pg.C_LG_I2562
ASH454ONE000524	AT4G34110.1	jgi|Poptr1_1|815675|estExt_fgenesh4_pg.C_LG_I2562
ASH454ONE000525	AT4G34110.1	jgi|Poptr1_1|815675|estExt_fgenesh4_pg.C_LG_I2562
ASH454ONE000526	AT4G34110.1	jgi|Poptr1_1|815675|estExt_fgenesh4_pg.C_LG_I2562
ASH454ONE000527	AT3G51860.1	jgi|Poptr1_1|668025|grail3.0025015501
ASH454ONE000528	AT3G51860.1	jgi|Poptr1_1|668025|grail3.0025015501
ASH454ONE000529	AT3G51860.1	jgi|Poptr1_1|668025|grail3.0025015501
ASH454ONE000530	AT3G51860.1	jgi|Poptr1_1|668025|grail3.0025015501
ASH454ONE000531	AT3G51860.1	jgi|Poptr1_1|668025|grail3.0025015501
ASH454ONE000532	AT3G51860.1	jgi|Poptr1_1|668025|grail3.0025015501
ASH454ONE000533	AT3G51860.1	jgi|Poptr1_1|653119|grail3.0023029601
ASH454ONE000534	AT3G51860.1	jgi|Poptr1_1|653119|grail3.0023029601
ASH454ONE000535	AT4G25670.1	jgi|Poptr1_1|592862|eugene3.00440197
ASH454ONE000536	AT4G25670.1	jgi|Poptr1_1|592862|eugene3.00440197
ASH454ONE000537	AT4G25670.1	jgi|Poptr1_1|592862|eugene3.00440197
ASH454ONE000538	AT4G25670.1	jgi|Poptr1_1|592862|eugene3.00440197
ASH454ONE000539	AT4G25670.1	jgi|Poptr1_1|592862|eugene3.00440197
ASH454ONE000540	AT4G25670.1	jgi|Poptr1_1|592862|eugene3.00440197
ASH454ONE000541	AT4G25670.1	jgi|Poptr1_1|592862|eugene3.00440197
ASH454ONE000542	AT4G25670.1	jgi|Poptr1_1|592862|eugene3.00440197
ASH454ONE000543	AT4G25670.1	jgi|Poptr1_1|592862|eugene3.00440197
ASH454ONE000544	AT4G25670.1	jgi|Poptr1_1|592862|eugene3.00440197
ASH454ONE000545	AT4G25670.1	jgi|Poptr1_1|592862|eugene3.00440197
ASH454ONE000546	AT4G25670.1	jgi|Poptr1_1|592862|eugene3.00440197
ASH454ONE000547	AT4G25670.1	jgi|Poptr1_1|592862|eugene3.00440197
ASH454ONE000548	AT4G25670.1	jgi|Poptr1_1|592862|eugene3.00440197
ASH454ONE000549	AT4G25670.1	jgi|Poptr1_1|592862|eugene3.00440197
ASH454ONE000550	AT4G25670.1	jgi|Poptr1_1|592862|eugene3.00440197
ASH454ONE000551	AT4G30960.1	jgi|Poptr1_1|716804|estExt_Genewise1_v1.C_LG_VI0213
ASH454ONE000552	AT4G30960.1	jgi|Poptr1_1|716804|estExt_Genewise1_v1.C_LG_VI0213
ASH454ONE000553	AT4G30960.1	jgi|Poptr1_1|716804|estExt_Genewise1_v1.C_LG_VI0213
ASH454ONE000554	AT4G30960.1	jgi|Poptr1_1|716804|estExt_Genewise1_v1.C_LG_VI0213
ASH454ONE000555	AT4G30960.1	jgi|Poptr1_1|716804|estExt_Genewise1_v1.C_LG_VI0213
ASH454ONE000556	AT4G30960.1	jgi|Poptr1_1|716804|estExt_Genewise1_v1.C_LG_VI0213
ASH454ONE000557	AT4G30960.1	jgi|Poptr1_1|716804|estExt_Genewise1_v1.C_LG_VI0213
ASH454ONE000558	AT4G30960.1	jgi|Poptr1_1|716804|estExt_Genewise1_v1.C_LG_VI0213
ASH454ONE000559	AT4G30960.1	jgi|Poptr1_1|716804|estExt_Genewise1_v1.C_LG_VI0213
ASH454ONE000560	AT4G30960.1	jgi|Poptr1_1|716804|estExt_Genewise1_v1.C_LG_VI0213
ASH454ONE000561	AT4G30960.1	jgi|Poptr1_1|716804|estExt_Genewise1_v1.C_LG_VI0213
ASH454ONE000562	AT4G30960.1	jgi|Poptr1_1|716804|estExt_Genewise1_v1.C_LG_VI0213
ASH454ONE000563	AT4G30960.1	jgi|Poptr1_1|716804|estExt_Genewise1_v1.C_LG_VI0213
ASH454ONE000564	AT4G30960.1	jgi|Poptr1_1|716804|estExt_Genewise1_v1.C_LG_VI0213
ASH454ONE000565	AT4G30960.1	jgi|Poptr1_1|716804|estExt_Genewise1_v1.C_LG_VI0213
ASH454ONE000566	AT4G30960.1	jgi|Poptr1_1|716804|estExt_Genewise1_v1.C_LG_VI0213
ASH454ONE000567	AT4G30960.1	jgi|Poptr1_1|716804|estExt_Genewise1_v1.C_LG_VI0213
ASH454ONE000568	AT4G30960.1	jgi|Poptr1_1|716804|estExt_Genewise1_v1.C_LG_VI0213
ASH454ONE000569	AT5G46030.1	jgi|Poptr1_1|568625|eugene3.00110639
ASH454ONE000570	AT5G46030.1	jgi|Poptr1_1|568625|eugene3.00110639
ASH454ONE000571	AT5G46030.1	jgi|Poptr1_1|829900|estExt_fgenesh4_pm.C_LG_I1169
ASH454ONE000572	AT5G46030.1	jgi|Poptr1_1|568625|eugene3.00110639
ASH454ONE000573	AT5G46030.1	jgi|Poptr1_1|829900|estExt_fgenesh4_pm.C_LG_I1169
ASH454ONE000574	AT5G46030.1	jgi|Poptr1_1|829900|estExt_fgenesh4_pm.C_LG_I1169
ASH454ONE000575	AT5G46030.1	jgi|Poptr1_1|829900|estExt_fgenesh4_pm.C_LG_I1169
ASH454ONE000576	AT5G46030.1	jgi|Poptr1_1|829900|estExt_fgenesh4_pm.C_LG_I1169
ASH454ONE000577	AT5G59720.1	jgi|Poptr1_1|579131|eugene3.101950001
ASH454ONE000578	AT5G59720.1	jgi|Poptr1_1|579131|eugene3.101950001
ASH454ONE000579	AT5G59720.1	jgi|Poptr1_1|579131|eugene3.101950001
ASH454ONE000580	AT5G59720.1	jgi|Poptr1_1|579131|eugene3.101950001
ASH454ONE000581	AT5G59720.1	jgi|Poptr1_1|579131|eugene3.101950001
ASH454ONE000582	AT5G59720.1	jgi|Poptr1_1|659595|grail3.0022018701
ASH454ONE000583	AT5G59720.1	jgi|Poptr1_1|579131|eugene3.101950001
ASH454ONE000584	AT5G59720.1	jgi|Poptr1_1|579131|eugene3.101950001
ASH454ONE000585	AT5G59720.1	jgi|Poptr1_1|659595|grail3.0022018701
ASH454ONE000586	AT5G59720.1	jgi|Poptr1_1|659595|grail3.0022018701
ASH454ONE000587	AT5G59720.1	jgi|Poptr1_1|659595|grail3.0022018701
ASH454ONE000588	AT5G59720.1	jgi|Poptr1_1|659595|grail3.0022018701
ASH454ONE000589	AT5G59720.1	jgi|Poptr1_1|659595|grail3.0022018701
ASH454ONE000590	AT5G59720.1	jgi|Poptr1_1|659595|grail3.0022018701
ASH454ONE000591	AT5G59720.1	jgi|Poptr1_1|579131|eugene3.101950001
ASH454ONE000592	AT5G58787.1	jgi|Poptr1_1|647991|grail3.0046020201
ASH454ONE000593	AT5G58787.1	jgi|Poptr1_1|647991|grail3.0046020201
ASH454ONE000594	AT5G58787.1	jgi|Poptr1_1|647991|grail3.0046020201
ASH454ONE000595	AT5G58787.1	jgi|Poptr1_1|647991|grail3.0046020201
ASH454ONE000596	AT3G47160.1	jgi|Poptr1_1|647991|grail3.0046020201
ASH454ONE000597	AT5G58787.1	jgi|Poptr1_1|723062|estExt_Genewise1_v1.C_LG_IX3773
ASH454ONE000598	AT5G58787.1	jgi|Poptr1_1|647991|grail3.0046020201
ASH454ONE000599	AT3G47160.1	jgi|Poptr1_1|670972|grail3.0124002001
ASH454ONE000600	AT2G26510.1	jgi|Poptr1_1|411672|gw1.II.3007.1
ASH454ONE000601	AT2G26510.1	jgi|Poptr1_1|411672|gw1.II.3007.1
ASH454ONE000602	AT2G26510.1	jgi|Poptr1_1|411672|gw1.II.3007.1
ASH454ONE000603	AT2G26510.1	jgi|Poptr1_1|411672|gw1.II.3007.1
ASH454ONE000604	AT2G26510.1	jgi|Poptr1_1|411672|gw1.II.3007.1
ASH454ONE000605	AT2G26510.1	jgi|Poptr1_1|411672|gw1.II.3007.1
ASH454ONE000606	AT2G26510.1	jgi|Poptr1_1|411672|gw1.II.3007.1
ASH454ONE000607	AT2G26510.1	jgi|Poptr1_1|411672|gw1.II.3007.1
ASH454ONE000608	AT2G26510.1	jgi|Poptr1_1|411672|gw1.II.3007.1
ASH454ONE000609	AT2G26510.1	jgi|Poptr1_1|411672|gw1.II.3007.1
ASH454ONE000610	AT2G26510.1	jgi|Poptr1_1|411672|gw1.II.3007.1
ASH454ONE000611	AT2G26510.1	jgi|Poptr1_1|411672|gw1.II.3007.1
ASH454ONE000612	AT2G26510.1	jgi|Poptr1_1|411672|gw1.II.3007.1
ASH454ONE000613	AT2G26510.1	jgi|Poptr1_1|411672|gw1.II.3007.1
ASH454ONE000614	AT1G74310.1	jgi|Poptr1_1|742398|estExt_Genewise1_v1.C_820051
ASH454ONE000615	AT1G74310.1	jgi|Poptr1_1|742398|estExt_Genewise1_v1.C_820051
ASH454ONE000616	AT1G74310.1	jgi|Poptr1_1|742398|estExt_Genewise1_v1.C_820051
ASH454ONE000617	AT1G74310.1	jgi|Poptr1_1|742398|estExt_Genewise1_v1.C_820051
ASH454ONE000618	AT1G74310.1	jgi|Poptr1_1|742398|estExt_Genewise1_v1.C_820051
ASH454ONE000619	AT1G74310.1	jgi|Poptr1_1|742398|estExt_Genewise1_v1.C_820051
ASH454ONE000620	AT1G74310.1	jgi|Poptr1_1|742398|estExt_Genewise1_v1.C_820051
ASH454ONE000621	AT1G74310.1	jgi|Poptr1_1|742398|estExt_Genewise1_v1.C_820051
ASH454ONE000622	AT1G74310.1	jgi|Poptr1_1|742398|estExt_Genewise1_v1.C_820051
ASH454ONE000623	AT1G74310.1	jgi|Poptr1_1|742398|estExt_Genewise1_v1.C_820051
ASH454ONE000624	AT1G74310.1	jgi|Poptr1_1|742398|estExt_Genewise1_v1.C_820051
ASH454ONE000625	AT1G74310.1	jgi|Poptr1_1|742398|estExt_Genewise1_v1.C_820051
ASH454ONE000626	AT1G74310.1	jgi|Poptr1_1|742398|estExt_Genewise1_v1.C_820051
ASH454ONE000627	AT5G57870.2	jgi|Poptr1_1|835945|estExt_fgenesh4_pm.C_LG_XVIII0340
ASH454ONE000628	AT5G57870.2	jgi|Poptr1_1|835945|estExt_fgenesh4_pm.C_LG_XVIII0340
ASH454ONE000629	AT5G57870.2	jgi|Poptr1_1|835945|estExt_fgenesh4_pm.C_LG_XVIII0340
ASH454ONE000630	AT5G57870.2	jgi|Poptr1_1|835945|estExt_fgenesh4_pm.C_LG_XVIII0340
ASH454ONE000631	AT5G57870.2	jgi|Poptr1_1|835945|estExt_fgenesh4_pm.C_LG_XVIII0340
ASH454ONE000632	AT5G57870.2	jgi|Poptr1_1|835945|estExt_fgenesh4_pm.C_LG_XVIII0340
ASH454ONE000633	AT5G57870.2	jgi|Poptr1_1|835945|estExt_fgenesh4_pm.C_LG_XVIII0340
ASH454ONE000634	AT5G57870.2	jgi|Poptr1_1|835945|estExt_fgenesh4_pm.C_LG_XVIII0340
ASH454ONE000635	AT5G57870.2	jgi|Poptr1_1|835945|estExt_fgenesh4_pm.C_LG_XVIII0340
ASH454ONE000636	AT5G57870.2	jgi|Poptr1_1|835945|estExt_fgenesh4_pm.C_LG_XVIII0340
ASH454ONE000637	AT5G57870.2	jgi|Poptr1_1|835945|estExt_fgenesh4_pm.C_LG_XVIII0340
ASH454ONE000638	AT5G57870.2	jgi|Poptr1_1|835945|estExt_fgenesh4_pm.C_LG_XVIII0340
ASH454ONE000639	AT5G57870.2	jgi|Poptr1_1|835945|estExt_fgenesh4_pm.C_LG_XVIII0340
ASH454ONE000640	AT5G57870.2	jgi|Poptr1_1|835945|estExt_fgenesh4_pm.C_LG_XVIII0340
ASH454ONE000641	AT5G57870.2	jgi|Poptr1_1|835945|estExt_fgenesh4_pm.C_LG_XVIII0340
ASH454ONE000642	AT4G38580.1	jgi|Poptr1_1|713347|estExt_Genewise1_v1.C_LG_IV1191
ASH454ONE000643	AT4G38580.1	jgi|Poptr1_1|713347|estExt_Genewise1_v1.C_LG_IV1191
ASH454ONE000644	AT4G38580.1	jgi|Poptr1_1|713347|estExt_Genewise1_v1.C_LG_IV1191
ASH454ONE000645	AT4G38580.1	jgi|Poptr1_1|713347|estExt_Genewise1_v1.C_LG_IV1191
ASH454ONE000646	AT4G38580.1	jgi|Poptr1_1|713347|estExt_Genewise1_v1.C_LG_IV1191
ASH454ONE000647	AT4G38580.1	jgi|Poptr1_1|713347|estExt_Genewise1_v1.C_LG_IV1191
ASH454ONE000648	AT4G38580.1	jgi|Poptr1_1|713347|estExt_Genewise1_v1.C_LG_IV1191
ASH454ONE000649	AT4G38580.1	jgi|Poptr1_1|713347|estExt_Genewise1_v1.C_LG_IV1191
ASH454ONE000650	AT4G38580.1	jgi|Poptr1_1|713347|estExt_Genewise1_v1.C_LG_IV1191
ASH454ONE000651	AT4G38580.1	jgi|Poptr1_1|713347|estExt_Genewise1_v1.C_LG_IV1191
ASH454ONE000652	AT4G38580.1	jgi|Poptr1_1|713347|estExt_Genewise1_v1.C_LG_IV1191
ASH454ONE000653	AT4G38580.1	jgi|Poptr1_1|713347|estExt_Genewise1_v1.C_LG_IV1191
ASH454ONE000654	AT4G36860.1	jgi|Poptr1_1|798914|fgenesh4_pm.C_LG_II000603
ASH454ONE000655	AT4G36860.1	jgi|Poptr1_1|798914|fgenesh4_pm.C_LG_II000603
ASH454ONE000656	AT4G36860.1	jgi|Poptr1_1|798914|fgenesh4_pm.C_LG_II000603
ASH454ONE000657	AT4G36860.1	jgi|Poptr1_1|798914|fgenesh4_pm.C_LG_II000603
ASH454ONE000658	AT4G36860.1	jgi|Poptr1_1|798914|fgenesh4_pm.C_LG_II000603
ASH454ONE000659	AT4G36860.1	jgi|Poptr1_1|798914|fgenesh4_pm.C_LG_II000603
ASH454ONE000660	AT4G36860.1	jgi|Poptr1_1|798914|fgenesh4_pm.C_LG_II000603
ASH454ONE000661	AT4G36860.1	jgi|Poptr1_1|798914|fgenesh4_pm.C_LG_II000603
ASH454ONE000662	AT4G36860.1	jgi|Poptr1_1|798914|fgenesh4_pm.C_LG_II000603
ASH454ONE000663	AT4G36860.1	jgi|Poptr1_1|798914|fgenesh4_pm.C_LG_II000603
ASH454ONE000664	AT4G36860.1	jgi|Poptr1_1|798914|fgenesh4_pm.C_LG_II000603
ASH454ONE000665	AT4G36860.1	jgi|Poptr1_1|798914|fgenesh4_pm.C_LG_II000603
ASH454ONE000666	AT4G36860.1	jgi|Poptr1_1|798914|fgenesh4_pm.C_LG_II000603
ASH454ONE000667	AT4G36860.1	jgi|Poptr1_1|798914|fgenesh4_pm.C_LG_II000603
ASH454ONE000668	AT4G36860.1	jgi|Poptr1_1|798914|fgenesh4_pm.C_LG_II000603
ASH454ONE000669	AT4G36860.1	jgi|Poptr1_1|798914|fgenesh4_pm.C_LG_II000603
ASH454ONE000670	AT4G36860.1	jgi|Poptr1_1|798914|fgenesh4_pm.C_LG_II000603
ASH454ONE000671	AT4G36860.1	jgi|Poptr1_1|798914|fgenesh4_pm.C_LG_II000603
ASH454ONE000672	AT4G36860.1	jgi|Poptr1_1|798914|fgenesh4_pm.C_LG_II000603
ASH454ONE000673	AT4G36860.1	jgi|Poptr1_1|798914|fgenesh4_pm.C_LG_II000603
ASH454ONE000674	AT4G36860.1	jgi|Poptr1_1|798914|fgenesh4_pm.C_LG_II000603
ASH454ONE000675	AT4G36860.1	jgi|Poptr1_1|798914|fgenesh4_pm.C_LG_II000603
ASH454ONE000676	AT4G36860.1	jgi|Poptr1_1|798914|fgenesh4_pm.C_LG_II000603
ASH454ONE000677	AT4G36860.1	jgi|Poptr1_1|798914|fgenesh4_pm.C_LG_II000603
ASH454ONE000678	AT5G10770.1	jgi|Poptr1_1|744819|estExt_Genewise1_v1.C_1370108
ASH454ONE000679	AT5G10770.1	jgi|Poptr1_1|744819|estExt_Genewise1_v1.C_1370108
ASH454ONE000680	AT5G10770.1	jgi|Poptr1_1|744819|estExt_Genewise1_v1.C_1370108
ASH454ONE000681	AT5G10770.1	jgi|Poptr1_1|744819|estExt_Genewise1_v1.C_1370108
ASH454ONE000682	AT5G10770.1	jgi|Poptr1_1|744819|estExt_Genewise1_v1.C_1370108
ASH454ONE000683	AT5G10770.1	jgi|Poptr1_1|744819|estExt_Genewise1_v1.C_1370108
ASH454ONE000684	AT5G10770.1	jgi|Poptr1_1|744819|estExt_Genewise1_v1.C_1370108
ASH454ONE000685	AT5G10770.1	jgi|Poptr1_1|744819|estExt_Genewise1_v1.C_1370108
ASH454ONE000686	AT5G10770.1	jgi|Poptr1_1|744819|estExt_Genewise1_v1.C_1370108
ASH454ONE000687	AT5G10770.1	jgi|Poptr1_1|744819|estExt_Genewise1_v1.C_1370108
ASH454ONE000688	AT5G10770.1	jgi|Poptr1_1|744819|estExt_Genewise1_v1.C_1370108
ASH454ONE000689	AT5G10770.1	jgi|Poptr1_1|744819|estExt_Genewise1_v1.C_1370108
ASH454ONE000690	AT5G10770.1	jgi|Poptr1_1|744819|estExt_Genewise1_v1.C_1370108
ASH454ONE000691	AT5G10770.1	jgi|Poptr1_1|744819|estExt_Genewise1_v1.C_1370108
ASH454ONE000692	AT5G10770.1	jgi|Poptr1_1|744819|estExt_Genewise1_v1.C_1370108
ASH454ONE000693	AT5G43010.1	jgi|Poptr1_1|648650|grail3.0045007702
ASH454ONE000694	AT5G43010.1	jgi|Poptr1_1|648650|grail3.0045007702
ASH454ONE000695	AT5G43010.1	jgi|Poptr1_1|648650|grail3.0045007702
ASH454ONE000696	AT1G45000.1	jgi|Poptr1_1|648650|grail3.0045007702
ASH454ONE000697	AT1G45000.1	jgi|Poptr1_1|648650|grail3.0045007702
ASH454ONE000698	AT1G45000.1	jgi|Poptr1_1|648650|grail3.0045007702
ASH454ONE000699	AT5G43010.1	jgi|Poptr1_1|648650|grail3.0045007702
ASH454ONE000700	AT1G45000.1	jgi|Poptr1_1|648650|grail3.0045007702
ASH454ONE000701	AT5G43010.1	jgi|Poptr1_1|648650|grail3.0045007702
ASH454ONE000702	AT1G45000.1	jgi|Poptr1_1|648650|grail3.0045007702
ASH454ONE000703	AT1G45000.2	jgi|Poptr1_1|648650|grail3.0045007702
ASH454ONE000704	AT5G43010.1	jgi|Poptr1_1|648650|grail3.0045007702
ASH454ONE000705	AT1G56070.1	jgi|Poptr1_1|562884|eugene3.00070822
ASH454ONE000706	AT1G56070.1	jgi|Poptr1_1|558749|eugene3.00050364
ASH454ONE000707	AT1G56070.1	jgi|Poptr1_1|562884|eugene3.00070822
ASH454ONE000708	AT1G56070.1	jgi|Poptr1_1|558749|eugene3.00050364
ASH454ONE000709	AT1G56070.1	jgi|Poptr1_1|562884|eugene3.00070822
ASH454ONE000710	AT1G56070.1	jgi|Poptr1_1|558749|eugene3.00050364
ASH454ONE000711	AT1G56070.1	jgi|Poptr1_1|562884|eugene3.00070822
ASH454ONE000712	AT1G56070.1	jgi|Poptr1_1|558749|eugene3.00050364
ASH454ONE000713	AT1G56070.1	jgi|Poptr1_1|562884|eugene3.00070822
ASH454ONE000714	AT1G56070.1	jgi|Poptr1_1|558749|eugene3.00050364
ASH454ONE000715	AT1G56070.1	jgi|Poptr1_1|558749|eugene3.00050364
ASH454ONE000716	AT3G17000.1	jgi|Poptr1_1|832690|estExt_fgenesh4_pm.C_LG_VIII0439
ASH454ONE000717	AT3G17000.1	jgi|Poptr1_1|832690|estExt_fgenesh4_pm.C_LG_VIII0439
ASH454ONE000718	AT3G17000.1	jgi|Poptr1_1|822202|estExt_fgenesh4_pg.C_LG_X1296
ASH454ONE000719	AT3G17000.1	jgi|Poptr1_1|832690|estExt_fgenesh4_pm.C_LG_VIII0439
ASH454ONE000720	AT3G17000.1	jgi|Poptr1_1|832690|estExt_fgenesh4_pm.C_LG_VIII0439
ASH454ONE000721	AT3G17000.1	jgi|Poptr1_1|832690|estExt_fgenesh4_pm.C_LG_VIII0439
ASH454ONE000722	AT3G17000.1	jgi|Poptr1_1|832690|estExt_fgenesh4_pm.C_LG_VIII0439
ASH454ONE000723	AT3G17000.1	jgi|Poptr1_1|822202|estExt_fgenesh4_pg.C_LG_X1296
ASH454ONE000724	AT3G62290.1	jgi|Poptr1_1|716296|estExt_Genewise1_v1.C_LG_V4094
ASH454ONE000725	AT3G62290.1	jgi|Poptr1_1|716296|estExt_Genewise1_v1.C_LG_V4094
ASH454ONE000726	AT3G62290.1	jgi|Poptr1_1|671531|grail3.0131005102
ASH454ONE000727	AT3G62290.1	jgi|Poptr1_1|671531|grail3.0131005102
ASH454ONE000728	AT3G62290.1	jgi|Poptr1_1|716296|estExt_Genewise1_v1.C_LG_V4094
ASH454ONE000729	AT3G62290.1	jgi|Poptr1_1|716296|estExt_Genewise1_v1.C_LG_V4094
ASH454ONE000730	AT3G62290.1	jgi|Poptr1_1|832670|estExt_fgenesh4_pm.C_LG_VIII0406
ASH454ONE000731	AT3G62290.1	jgi|Poptr1_1|832670|estExt_fgenesh4_pm.C_LG_VIII0406
ASH454ONE000732	AT3G53020.1	jgi|Poptr1_1|813781|estExt_fgenesh4_kg.C_LG_IV0022
ASH454ONE000733	AT3G53020.1	jgi|Poptr1_1|817338|estExt_fgenesh4_pg.C_LG_III1004
ASH454ONE000734	AT3G53020.1	jgi|Poptr1_1|824919|estExt_fgenesh4_pg.C_LG_XV1113
ASH454ONE000735	AT3G53020.1	jgi|Poptr1_1|813781|estExt_fgenesh4_kg.C_LG_IV0022
ASH454ONE000736	AT3G53020.1	jgi|Poptr1_1|817338|estExt_fgenesh4_pg.C_LG_III1004
ASH454ONE000737	AT3G53020.1	jgi|Poptr1_1|824919|estExt_fgenesh4_pg.C_LG_XV1113
ASH454ONE000738	AT3G53020.1	jgi|Poptr1_1|813781|estExt_fgenesh4_kg.C_LG_IV0022
ASH454ONE000739	AT3G53020.1	jgi|Poptr1_1|817338|estExt_fgenesh4_pg.C_LG_III1004
ASH454ONE000740	AT3G53020.1	jgi|Poptr1_1|824919|estExt_fgenesh4_pg.C_LG_XV1113
ASH454ONE000741	AT3G53020.1	jgi|Poptr1_1|813781|estExt_fgenesh4_kg.C_LG_IV0022
ASH454ONE000742	AT3G11910.1	jgi|Poptr1_1|561195|eugene3.00061154
ASH454ONE000743	AT3G11910.1	jgi|Poptr1_1|561195|eugene3.00061154
ASH454ONE000744	AT3G11910.1	jgi|Poptr1_1|561195|eugene3.00061154
ASH454ONE000745	AT3G11910.1	jgi|Poptr1_1|561195|eugene3.00061154
ASH454ONE000746	AT3G11910.1	jgi|Poptr1_1|561195|eugene3.00061154
ASH454ONE000747	AT3G11910.1	jgi|Poptr1_1|561195|eugene3.00061154
ASH454ONE000748	AT3G11910.1	jgi|Poptr1_1|561195|eugene3.00061154
ASH454ONE000749	AT3G11910.1	jgi|Poptr1_1|561195|eugene3.00061154
ASH454ONE000750	AT3G11910.1	jgi|Poptr1_1|561195|eugene3.00061154
ASH454ONE000751	AT3G11910.1	jgi|Poptr1_1|561195|eugene3.00061154
ASH454ONE000752	AT3G11910.1	jgi|Poptr1_1|561195|eugene3.00061154
ASH454ONE000753	AT3G11910.1	jgi|Poptr1_1|561195|eugene3.00061154
ASH454ONE000754	AT5G06600.1	jgi|Poptr1_1|561195|eugene3.00061154
ASH454ONE000755	AT5G06600.1	jgi|Poptr1_1|561195|eugene3.00061154
ASH454ONE000756	AT4G15470.1	jgi|Poptr1_1|814068|estExt_fgenesh4_kg.C_LG_VIII0078
ASH454ONE000757	AT4G15470.1	jgi|Poptr1_1|814068|estExt_fgenesh4_kg.C_LG_VIII0078
ASH454ONE000758	AT4G15470.1	jgi|Poptr1_1|814068|estExt_fgenesh4_kg.C_LG_VIII0078
ASH454ONE000759	AT4G15470.1	jgi|Poptr1_1|814068|estExt_fgenesh4_kg.C_LG_VIII0078
ASH454ONE000760	AT4G15470.1	jgi|Poptr1_1|814068|estExt_fgenesh4_kg.C_LG_VIII0078
ASH454ONE000761	AT4G15470.1	jgi|Poptr1_1|814068|estExt_fgenesh4_kg.C_LG_VIII0078
ASH454ONE000762	AT4G15470.1	jgi|Poptr1_1|814068|estExt_fgenesh4_kg.C_LG_VIII0078
ASH454ONE000763	AT4G15470.1	jgi|Poptr1_1|814068|estExt_fgenesh4_kg.C_LG_VIII0078
ASH454ONE000764	-	jgi|Poptr1_1|817407|estExt_fgenesh4_pg.C_LG_III1155
ASH454ONE000765	AT1G54410.1	jgi|Poptr1_1|663123|grail3.0016050401
ASH454ONE000766	-	jgi|Poptr1_1|817407|estExt_fgenesh4_pg.C_LG_III1155
ASH454ONE000767	-	jgi|Poptr1_1|817407|estExt_fgenesh4_pg.C_LG_III1155
ASH454ONE000768	-	jgi|Poptr1_1|817407|estExt_fgenesh4_pg.C_LG_III1155
ASH454ONE000769	-	jgi|Poptr1_1|817407|estExt_fgenesh4_pg.C_LG_III1155
ASH454ONE000770	-	jgi|Poptr1_1|817407|estExt_fgenesh4_pg.C_LG_III1155
ASH454ONE000771	AT1G54410.1	jgi|Poptr1_1|663123|grail3.0016050401
ASH454ONE000772	AT1G54410.1	jgi|Poptr1_1|663123|grail3.0016050401
ASH454ONE000773	AT1G54410.1	jgi|Poptr1_1|663123|grail3.0016050401
ASH454ONE000774	AT3G05590.1	jgi|Poptr1_1|581899|eugene3.01330055
ASH454ONE000775	AT3G05590.1	jgi|Poptr1_1|581899|eugene3.01330055
ASH454ONE000776	AT3G05590.1	jgi|Poptr1_1|581899|eugene3.01330055
ASH454ONE000777	AT3G05590.1	jgi|Poptr1_1|581899|eugene3.01330055
ASH454ONE000778	AT3G05590.1	jgi|Poptr1_1|581899|eugene3.01330055
ASH454ONE000779	AT3G05590.1	jgi|Poptr1_1|581899|eugene3.01330055
ASH454ONE000780	AT5G27850.1	jgi|Poptr1_1|581899|eugene3.01330055
ASH454ONE000781	AT3G05590.1	jgi|Poptr1_1|581899|eugene3.01330055
ASH454ONE000782	AT3G05590.1	jgi|Poptr1_1|581899|eugene3.01330055
ASH454ONE000783	-	-
ASH454ONE000784	AT4G39090.1	jgi|Poptr1_1|648662|grail3.0045008602
ASH454ONE000785	AT4G39090.1	jgi|Poptr1_1|648662|grail3.0045008602
ASH454ONE000786	AT4G39090.1	jgi|Poptr1_1|648662|grail3.0045008602
ASH454ONE000787	AT4G39090.1	jgi|Poptr1_1|648662|grail3.0045008602
ASH454ONE000788	AT4G39090.1	jgi|Poptr1_1|648662|grail3.0045008602
ASH454ONE000789	AT4G39090.1	jgi|Poptr1_1|648662|grail3.0045008602
ASH454ONE000790	AT4G39090.1	jgi|Poptr1_1|648662|grail3.0045008602
ASH454ONE000791	AT4G39090.1	jgi|Poptr1_1|648662|grail3.0045008602
ASH454ONE000792	AT4G39090.1	jgi|Poptr1_1|648662|grail3.0045008602
ASH454ONE000793	AT4G39090.1	jgi|Poptr1_1|648662|grail3.0045008602
ASH454ONE000794	AT4G39090.1	jgi|Poptr1_1|648662|grail3.0045008602
ASH454ONE000795	AT4G39090.1	jgi|Poptr1_1|648662|grail3.0045008602
ASH454ONE000796	AT1G68570.1	jgi|Poptr1_1|723778|estExt_Genewise1_v1.C_LG_X0255
ASH454ONE000797	AT1G68570.1	jgi|Poptr1_1|723778|estExt_Genewise1_v1.C_LG_X0255
ASH454ONE000798	AT1G68570.1	jgi|Poptr1_1|723778|estExt_Genewise1_v1.C_LG_X0255
ASH454ONE000799	AT1G68570.1	jgi|Poptr1_1|723778|estExt_Genewise1_v1.C_LG_X0255
ASH454ONE000800	AT1G68570.1	jgi|Poptr1_1|560339|eugene3.00060298
ASH454ONE000801	AT1G68570.1	jgi|Poptr1_1|723778|estExt_Genewise1_v1.C_LG_X0255
ASH454ONE000802	AT1G68570.1	jgi|Poptr1_1|723778|estExt_Genewise1_v1.C_LG_X0255
ASH454ONE000803	AT1G68570.1	jgi|Poptr1_1|560339|eugene3.00060298
ASH454ONE000804	AT1G68570.1	jgi|Poptr1_1|560339|eugene3.00060298
ASH454ONE000805	AT1G68570.1	jgi|Poptr1_1|723778|estExt_Genewise1_v1.C_LG_X0255
ASH454ONE000806	AT1G68570.1	jgi|Poptr1_1|723778|estExt_Genewise1_v1.C_LG_X0255
ASH454ONE000807	AT5G25350.1	jgi|Poptr1_1|259659|gw1.XVIII.200.1
ASH454ONE000808	AT5G25350.1	jgi|Poptr1_1|259659|gw1.XVIII.200.1
ASH454ONE000809	AT5G25350.1	jgi|Poptr1_1|259659|gw1.XVIII.200.1
ASH454ONE000810	AT5G25350.1	jgi|Poptr1_1|259659|gw1.XVIII.200.1
ASH454ONE000811	AT5G25350.1	jgi|Poptr1_1|259659|gw1.XVIII.200.1
ASH454ONE000812	AT5G25350.1	jgi|Poptr1_1|259659|gw1.XVIII.200.1
ASH454ONE000813	AT5G25350.1	jgi|Poptr1_1|259659|gw1.XVIII.200.1
ASH454ONE000814	AT5G25350.1	jgi|Poptr1_1|259659|gw1.XVIII.200.1
ASH454ONE000815	-	-
ASH454ONE000816	AT1G60690.1	jgi|Poptr1_1|241222|gw1.XIII.1471.1
ASH454ONE000817	AT1G60690.1	jgi|Poptr1_1|241222|gw1.XIII.1471.1
ASH454ONE000818	AT1G60690.1	jgi|Poptr1_1|241222|gw1.XIII.1471.1
ASH454ONE000819	AT1G60690.1	jgi|Poptr1_1|241222|gw1.XIII.1471.1
ASH454ONE000820	AT1G60690.1	jgi|Poptr1_1|241222|gw1.XIII.1471.1
ASH454ONE000821	AT1G60690.1	jgi|Poptr1_1|241222|gw1.XIII.1471.1
ASH454ONE000822	AT1G60690.1	jgi|Poptr1_1|241222|gw1.XIII.1471.1
ASH454ONE000823	AT1G60690.1	jgi|Poptr1_1|241222|gw1.XIII.1471.1
ASH454ONE000824	AT1G60690.1	jgi|Poptr1_1|241222|gw1.XIII.1471.1
ASH454ONE000825	AT1G60690.1	jgi|Poptr1_1|241222|gw1.XIII.1471.1
ASH454ONE000826	AT1G60690.1	jgi|Poptr1_1|241222|gw1.XIII.1471.1
ASH454ONE000827	AT1G60690.1	jgi|Poptr1_1|241222|gw1.XIII.1471.1
ASH454ONE000828	AT4G18710.1	jgi|Poptr1_1|831095|estExt_fgenesh4_pm.C_LG_IV0126
ASH454ONE000829	AT4G18710.1	jgi|Poptr1_1|831095|estExt_fgenesh4_pm.C_LG_IV0126
ASH454ONE000830	AT4G18710.1	jgi|Poptr1_1|831095|estExt_fgenesh4_pm.C_LG_IV0126
ASH454ONE000831	AT4G18710.1	jgi|Poptr1_1|831095|estExt_fgenesh4_pm.C_LG_IV0126
ASH454ONE000832	AT4G18710.1	jgi|Poptr1_1|831095|estExt_fgenesh4_pm.C_LG_IV0126
ASH454ONE000833	AT4G18710.1	jgi|Poptr1_1|831095|estExt_fgenesh4_pm.C_LG_IV0126
ASH454ONE000834	AT4G18710.1	jgi|Poptr1_1|831095|estExt_fgenesh4_pm.C_LG_IV0126
ASH454ONE000835	AT4G18710.1	jgi|Poptr1_1|831095|estExt_fgenesh4_pm.C_LG_IV0126
ASH454ONE000836	AT4G18710.1	jgi|Poptr1_1|831095|estExt_fgenesh4_pm.C_LG_IV0126
ASH454ONE000837	AT4G18710.1	jgi|Poptr1_1|831095|estExt_fgenesh4_pm.C_LG_IV0126
ASH454ONE000838	AT4G18710.1	jgi|Poptr1_1|831095|estExt_fgenesh4_pm.C_LG_IV0126
ASH454ONE000839	AT4G18710.1	jgi|Poptr1_1|831095|estExt_fgenesh4_pm.C_LG_IV0126
ASH454ONE000840	AT4G18710.1	jgi|Poptr1_1|831095|estExt_fgenesh4_pm.C_LG_IV0126
ASH454ONE000841	AT4G18710.1	jgi|Poptr1_1|831095|estExt_fgenesh4_pm.C_LG_IV0126
ASH454ONE000842	AT4G18710.1	jgi|Poptr1_1|831095|estExt_fgenesh4_pm.C_LG_IV0126
ASH454ONE000843	AT4G18710.1	jgi|Poptr1_1|831095|estExt_fgenesh4_pm.C_LG_IV0126
ASH454ONE000844	AT4G09830.1	jgi|Poptr1_1|643441|grail3.0003055501
ASH454ONE000845	AT4G09830.1	jgi|Poptr1_1|643441|grail3.0003055501
ASH454ONE000846	AT4G09830.1	jgi|Poptr1_1|643441|grail3.0003055501
ASH454ONE000847	AT4G09830.1	jgi|Poptr1_1|643441|grail3.0003055501
ASH454ONE000848	AT4G09830.1	jgi|Poptr1_1|643441|grail3.0003055501
ASH454ONE000849	AT4G09830.1	jgi|Poptr1_1|643441|grail3.0003055501
ASH454ONE000850	AT4G09830.1	jgi|Poptr1_1|643441|grail3.0003055501
ASH454ONE000851	AT4G09830.1	jgi|Poptr1_1|643441|grail3.0003055501
ASH454ONE000852	AT4G09830.1	jgi|Poptr1_1|651611|grail3.0002029801
ASH454ONE000853	AT4G09830.1	jgi|Poptr1_1|651611|grail3.0002029801
ASH454ONE000854	AT4G09830.1	jgi|Poptr1_1|651611|grail3.0002029801
ASH454ONE000855	AT4G09830.1	jgi|Poptr1_1|651611|grail3.0002029801
ASH454ONE000856	AT4G09830.1	jgi|Poptr1_1|651611|grail3.0002029801
ASH454ONE000857	AT4G09830.1	jgi|Poptr1_1|651611|grail3.0002029801
ASH454ONE000858	AT5G12200.1	jgi|Poptr1_1|722702|estExt_Genewise1_v1.C_LG_IX3131
ASH454ONE000859	AT5G12200.1	jgi|Poptr1_1|722702|estExt_Genewise1_v1.C_LG_IX3131
ASH454ONE000860	AT5G12200.1	jgi|Poptr1_1|722702|estExt_Genewise1_v1.C_LG_IX3131
ASH454ONE000861	AT5G12200.1	jgi|Poptr1_1|722702|estExt_Genewise1_v1.C_LG_IX3131
ASH454ONE000862	AT5G12200.1	jgi|Poptr1_1|722702|estExt_Genewise1_v1.C_LG_IX3131
ASH454ONE000863	AT5G12200.1	jgi|Poptr1_1|722702|estExt_Genewise1_v1.C_LG_IX3131
ASH454ONE000864	AT5G12200.1	jgi|Poptr1_1|722702|estExt_Genewise1_v1.C_LG_IX3131
ASH454ONE000865	AT5G12200.1	jgi|Poptr1_1|722702|estExt_Genewise1_v1.C_LG_IX3131
ASH454ONE000866	AT5G12200.1	jgi|Poptr1_1|722702|estExt_Genewise1_v1.C_LG_IX3131
ASH454ONE000867	AT5G12200.1	jgi|Poptr1_1|722702|estExt_Genewise1_v1.C_LG_IX3131
ASH454ONE000868	AT4G26850.1	jgi|Poptr1_1|642193|grail3.0032000401
ASH454ONE000869	AT4G26850.1	jgi|Poptr1_1|642193|grail3.0032000401
ASH454ONE000870	AT4G26850.1	jgi|Poptr1_1|642193|grail3.0032000401
ASH454ONE000871	AT4G26850.1	jgi|Poptr1_1|642193|grail3.0032000401
ASH454ONE000872	AT4G26850.1	jgi|Poptr1_1|642193|grail3.0032000401
ASH454ONE000873	AT4G26850.1	jgi|Poptr1_1|642193|grail3.0032000401
ASH454ONE000874	AT4G26850.1	jgi|Poptr1_1|642193|grail3.0032000401
ASH454ONE000875	AT4G26850.1	jgi|Poptr1_1|642193|grail3.0032000401
ASH454ONE000876	AT4G26850.1	jgi|Poptr1_1|642193|grail3.0032000401
ASH454ONE000877	AT4G26850.1	jgi|Poptr1_1|642193|grail3.0032000401
ASH454ONE000878	AT4G26850.1	jgi|Poptr1_1|642193|grail3.0032000401
ASH454ONE000879	AT4G26850.1	jgi|Poptr1_1|642193|grail3.0032000401
ASH454ONE000880	-	-
ASH454ONE000881	AT3G18820.1	jgi|Poptr1_1|722063|estExt_Genewise1_v1.C_LG_IX1851
ASH454ONE000882	AT3G18820.1	jgi|Poptr1_1|722063|estExt_Genewise1_v1.C_LG_IX1851
ASH454ONE000883	AT3G18820.1	jgi|Poptr1_1|722063|estExt_Genewise1_v1.C_LG_IX1851
ASH454ONE000884	AT3G18820.1	jgi|Poptr1_1|722063|estExt_Genewise1_v1.C_LG_IX1851
ASH454ONE000885	AT3G18820.1	jgi|Poptr1_1|722063|estExt_Genewise1_v1.C_LG_IX1851
ASH454ONE000886	AT3G18820.1	jgi|Poptr1_1|722063|estExt_Genewise1_v1.C_LG_IX1851
ASH454ONE000887	AT3G46060.3	jgi|Poptr1_1|822499|estExt_fgenesh4_pg.C_LG_X1876
ASH454ONE000888	AT3G46060.3	jgi|Poptr1_1|656053|grail3.0049017701
ASH454ONE000889	AT3G46060.3	jgi|Poptr1_1|656053|grail3.0049017701
ASH454ONE000890	AT3G46060.3	jgi|Poptr1_1|822499|estExt_fgenesh4_pg.C_LG_X1876
ASH454ONE000891	AT3G46060.3	jgi|Poptr1_1|822499|estExt_fgenesh4_pg.C_LG_X1876
ASH454ONE000892	AT3G46060.3	jgi|Poptr1_1|822499|estExt_fgenesh4_pg.C_LG_X1876
ASH454ONE000893	AT3G46060.3	jgi|Poptr1_1|822499|estExt_fgenesh4_pg.C_LG_X1876
ASH454ONE000894	AT3G46060.3	jgi|Poptr1_1|822499|estExt_fgenesh4_pg.C_LG_X1876
ASH454ONE000895	AT3G46060.3	jgi|Poptr1_1|656053|grail3.0049017701
ASH454ONE000896	AT3G46060.3	jgi|Poptr1_1|656053|grail3.0049017701
ASH454ONE000897	AT3G46060.3	jgi|Poptr1_1|822499|estExt_fgenesh4_pg.C_LG_X1876
ASH454ONE000898	AT3G46060.3	jgi|Poptr1_1|656053|grail3.0049017701
ASH454ONE000899	AT3G46060.3	jgi|Poptr1_1|822499|estExt_fgenesh4_pg.C_LG_X1876
ASH454ONE000900	AT3G46060.3	jgi|Poptr1_1|656053|grail3.0049017701
ASH454ONE000901	AT3G46060.3	jgi|Poptr1_1|822499|estExt_fgenesh4_pg.C_LG_X1876
ASH454ONE000902	AT4G15210.1	jgi|Poptr1_1|679498|grail3.0064001202
ASH454ONE000903	AT4G15210.1	jgi|Poptr1_1|679498|grail3.0064001202
ASH454ONE000904	AT4G15210.1	jgi|Poptr1_1|679498|grail3.0064001202
ASH454ONE000905	AT4G15210.1	jgi|Poptr1_1|679498|grail3.0064001202
ASH454ONE000906	AT4G15210.1	jgi|Poptr1_1|679498|grail3.0064001202
ASH454ONE000907	AT4G15210.1	jgi|Poptr1_1|679498|grail3.0064001202
ASH454ONE000908	AT4G15210.1	jgi|Poptr1_1|679498|grail3.0064001202
ASH454ONE000909	AT4G15210.1	jgi|Poptr1_1|679498|grail3.0064001202
ASH454ONE000910	AT5G66880.1	jgi|Poptr1_1|801108|fgenesh4_pm.C_LG_V000200
ASH454ONE000911	AT5G66880.1	jgi|Poptr1_1|801108|fgenesh4_pm.C_LG_V000200
ASH454ONE000912	AT5G66880.1	jgi|Poptr1_1|801108|fgenesh4_pm.C_LG_V000200
ASH454ONE000913	AT5G66880.1	jgi|Poptr1_1|801108|fgenesh4_pm.C_LG_V000200
ASH454ONE000914	AT5G66880.1	jgi|Poptr1_1|801108|fgenesh4_pm.C_LG_V000200
ASH454ONE000915	AT5G66880.1	jgi|Poptr1_1|801108|fgenesh4_pm.C_LG_V000200
ASH454ONE000916	AT4G33950.1	jgi|Poptr1_1|827940|estExt_fgenesh4_pg.C_1300020
ASH454ONE000917	AT4G33950.2	jgi|Poptr1_1|557335|eugene3.00090595
ASH454ONE000918	AT4G33950.2	jgi|Poptr1_1|557335|eugene3.00090595
ASH454ONE000919	AT4G33950.1	jgi|Poptr1_1|827940|estExt_fgenesh4_pg.C_1300020
ASH454ONE000920	-	-
ASH454ONE000921	-	-
ASH454ONE000922	-	-
ASH454ONE000923	-	-
ASH454ONE000924	AT1G52600.1	jgi|Poptr1_1|817068|estExt_fgenesh4_pg.C_LG_III0301
ASH454ONE000925	AT1G52600.1	jgi|Poptr1_1|817068|estExt_fgenesh4_pg.C_LG_III0301
ASH454ONE000926	AT1G52600.1	jgi|Poptr1_1|817068|estExt_fgenesh4_pg.C_LG_III0301
ASH454ONE000927	AT1G52600.1	jgi|Poptr1_1|829510|estExt_fgenesh4_pm.C_LG_I0435
ASH454ONE000928	AT2G36390.1	jgi|Poptr1_1|589574|eugene3.00280310
ASH454ONE000929	AT2G36390.1	jgi|Poptr1_1|589574|eugene3.00280310
ASH454ONE000930	AT2G36390.1	jgi|Poptr1_1|589574|eugene3.00280310
ASH454ONE000931	AT2G36390.1	jgi|Poptr1_1|589574|eugene3.00280310
ASH454ONE000932	AT2G36390.1	jgi|Poptr1_1|589574|eugene3.00280310
ASH454ONE000933	AT2G36390.1	jgi|Poptr1_1|589574|eugene3.00280310
ASH454ONE000934	AT2G36390.1	jgi|Poptr1_1|589574|eugene3.00280310
ASH454ONE000935	AT2G36390.1	jgi|Poptr1_1|589574|eugene3.00280310
ASH454ONE000936	AT3G53420.2	jgi|Poptr1_1|735495|estExt_Genewise1_v1.C_LG_XVI2799
ASH454ONE000937	AT3G53420.2	jgi|Poptr1_1|735495|estExt_Genewise1_v1.C_LG_XVI2799
ASH454ONE000938	AT3G53420.2	jgi|Poptr1_1|735495|estExt_Genewise1_v1.C_LG_XVI2799
ASH454ONE000939	AT3G53420.2	jgi|Poptr1_1|735495|estExt_Genewise1_v1.C_LG_XVI2799
ASH454ONE000940	AT3G53420.2	jgi|Poptr1_1|735495|estExt_Genewise1_v1.C_LG_XVI2799
ASH454ONE000941	AT3G53420.2	jgi|Poptr1_1|735495|estExt_Genewise1_v1.C_LG_XVI2799
ASH454ONE000942	AT3G53420.2	jgi|Poptr1_1|735495|estExt_Genewise1_v1.C_LG_XVI2799
ASH454ONE000943	AT3G53420.2	jgi|Poptr1_1|735495|estExt_Genewise1_v1.C_LG_XVI2799
ASH454ONE000944	AT1G64230.2	jgi|Poptr1_1|813743|estExt_fgenesh4_kg.C_LG_III0041
ASH454ONE000945	AT1G64230.2	jgi|Poptr1_1|813743|estExt_fgenesh4_kg.C_LG_III0041
ASH454ONE000946	AT1G64230.2	jgi|Poptr1_1|813743|estExt_fgenesh4_kg.C_LG_III0041
ASH454ONE000947	AT1G64230.2	jgi|Poptr1_1|813743|estExt_fgenesh4_kg.C_LG_III0041
ASH454ONE000948	AT1G64230.2	jgi|Poptr1_1|813743|estExt_fgenesh4_kg.C_LG_III0041
ASH454ONE000949	AT1G64230.2	jgi|Poptr1_1|813743|estExt_fgenesh4_kg.C_LG_III0041
ASH454ONE000950	AT1G64230.2	jgi|Poptr1_1|813743|estExt_fgenesh4_kg.C_LG_III0041
ASH454ONE000951	AT1G64230.2	jgi|Poptr1_1|813743|estExt_fgenesh4_kg.C_LG_III0041
ASH454ONE000952	AT1G64230.2	jgi|Poptr1_1|813743|estExt_fgenesh4_kg.C_LG_III0041
ASH454ONE000953	AT1G64230.2	jgi|Poptr1_1|561006|eugene3.00060965
ASH454ONE000954	AT1G64230.2	jgi|Poptr1_1|561006|eugene3.00060965
ASH454ONE000955	AT1G64230.2	jgi|Poptr1_1|561006|eugene3.00060965
ASH454ONE000956	AT3G10260.3	jgi|Poptr1_1|646681|grail3.0018035501
ASH454ONE000957	AT3G10260.3	jgi|Poptr1_1|646681|grail3.0018035501
ASH454ONE000958	AT3G10260.3	jgi|Poptr1_1|646681|grail3.0018035501
ASH454ONE000959	AT4G01230.1	jgi|Poptr1_1|646681|grail3.0018035501
ASH454ONE000960	AT3G10260.3	jgi|Poptr1_1|646681|grail3.0018035501
ASH454ONE000961	AT3G01590.1	jgi|Poptr1_1|797872|fgenesh4_pm.C_LG_I000875
ASH454ONE000962	AT3G01590.1	jgi|Poptr1_1|797872|fgenesh4_pm.C_LG_I000875
ASH454ONE000963	AT3G01590.1	jgi|Poptr1_1|797872|fgenesh4_pm.C_LG_I000875
ASH454ONE000964	AT3G01590.1	jgi|Poptr1_1|797872|fgenesh4_pm.C_LG_I000875
ASH454ONE000965	AT3G01590.1	jgi|Poptr1_1|797872|fgenesh4_pm.C_LG_I000875
ASH454ONE000966	AT3G01590.1	jgi|Poptr1_1|797872|fgenesh4_pm.C_LG_I000875
ASH454ONE000967	AT3G01590.1	jgi|Poptr1_1|797872|fgenesh4_pm.C_LG_I000875
ASH454ONE000968	AT3G01590.1	jgi|Poptr1_1|797872|fgenesh4_pm.C_LG_I000875
ASH454ONE000969	AT3G01590.1	jgi|Poptr1_1|797872|fgenesh4_pm.C_LG_I000875
ASH454ONE000970	AT4G25640.1	jgi|Poptr1_1|835324|estExt_fgenesh4_pm.C_LG_XV0475
ASH454ONE000971	AT4G25640.1	jgi|Poptr1_1|835324|estExt_fgenesh4_pm.C_LG_XV0475
ASH454ONE000972	AT4G25640.1	jgi|Poptr1_1|835324|estExt_fgenesh4_pm.C_LG_XV0475
ASH454ONE000973	AT4G25640.1	jgi|Poptr1_1|835324|estExt_fgenesh4_pm.C_LG_XV0475
ASH454ONE000974	AT4G25640.1	jgi|Poptr1_1|835324|estExt_fgenesh4_pm.C_LG_XV0475
ASH454ONE000975	AT4G25640.1	jgi|Poptr1_1|835324|estExt_fgenesh4_pm.C_LG_XV0475
ASH454ONE000976	AT4G25640.1	jgi|Poptr1_1|835324|estExt_fgenesh4_pm.C_LG_XV0475
ASH454ONE000977	AT4G25640.1	jgi|Poptr1_1|835324|estExt_fgenesh4_pm.C_LG_XV0475
ASH454ONE000978	AT4G00350.1	jgi|Poptr1_1|728529|estExt_Genewise1_v1.C_LG_XII0217
ASH454ONE000979	AT4G00350.1	jgi|Poptr1_1|728529|estExt_Genewise1_v1.C_LG_XII0217
ASH454ONE000980	AT4G25640.1	jgi|Poptr1_1|835324|estExt_fgenesh4_pm.C_LG_XV0475
ASH454ONE000981	AT3G60130.1	jgi|Poptr1_1|583406|eugene3.01490044
ASH454ONE000982	AT2G44450.1	jgi|Poptr1_1|800515|fgenesh4_pm.C_LG_IV000202
ASH454ONE000983	AT3G60130.1	jgi|Poptr1_1|583406|eugene3.01490044
ASH454ONE000984	AT2G44450.1	jgi|Poptr1_1|800515|fgenesh4_pm.C_LG_IV000202
ASH454ONE000985	AT2G44450.1	jgi|Poptr1_1|800515|fgenesh4_pm.C_LG_IV000202
ASH454ONE000986	-	-
ASH454ONE000987	AT5G38470.1	jgi|Poptr1_1|266206|gw1.123.228.1
ASH454ONE000988	AT5G38470.1	jgi|Poptr1_1|266206|gw1.123.228.1
ASH454ONE000989	AT5G38470.1	jgi|Poptr1_1|266206|gw1.123.228.1
ASH454ONE000990	AT5G38470.1	jgi|Poptr1_1|266206|gw1.123.228.1
ASH454ONE000991	AT5G38470.1	jgi|Poptr1_1|266206|gw1.123.228.1
ASH454ONE000992	AT3G02540.1	jgi|Poptr1_1|419711|gw1.VIII.1139.1
ASH454ONE000993	AT3G02540.1	jgi|Poptr1_1|419711|gw1.VIII.1139.1
ASH454ONE000994	AT3G02540.1	jgi|Poptr1_1|419711|gw1.VIII.1139.1
ASH454ONE000995	AT3G02540.1	jgi|Poptr1_1|419711|gw1.VIII.1139.1
ASH454ONE000996	AT3G02540.1	jgi|Poptr1_1|419711|gw1.VIII.1139.1
ASH454ONE000997	AT3G02540.1	jgi|Poptr1_1|419711|gw1.VIII.1139.1
ASH454ONE000998	AT3G02540.1	jgi|Poptr1_1|419711|gw1.VIII.1139.1
ASH454ONE000999	AT3G02540.1	jgi|Poptr1_1|419711|gw1.VIII.1139.1
ASH454ONE001000	AT3G02540.1	jgi|Poptr1_1|419711|gw1.VIII.1139.1
ASH454ONE001001	AT3G02540.1	jgi|Poptr1_1|419711|gw1.VIII.1139.1
ASH454ONE001002	AT5G09810.1	jgi|Poptr1_1|813612|estExt_fgenesh4_kg.C_LG_I0082
ASH454ONE001003	AT5G09810.1	jgi|Poptr1_1|813612|estExt_fgenesh4_kg.C_LG_I0082
ASH454ONE001004	AT5G09810.1	jgi|Poptr1_1|813612|estExt_fgenesh4_kg.C_LG_I0082
ASH454ONE001005	AT5G09810.1	jgi|Poptr1_1|813612|estExt_fgenesh4_kg.C_LG_I0082
ASH454ONE001006	AT5G09810.1	jgi|Poptr1_1|813612|estExt_fgenesh4_kg.C_LG_I0082
ASH454ONE001007	AT5G09810.1	jgi|Poptr1_1|813612|estExt_fgenesh4_kg.C_LG_I0082
ASH454ONE001008	AT5G09810.1	jgi|Poptr1_1|813612|estExt_fgenesh4_kg.C_LG_I0082
ASH454ONE001009	AT5G09810.1	jgi|Poptr1_1|813612|estExt_fgenesh4_kg.C_LG_I0082
ASH454ONE001010	AT5G09810.1	jgi|Poptr1_1|813612|estExt_fgenesh4_kg.C_LG_I0082
ASH454ONE001011	AT5G09810.1	jgi|Poptr1_1|813612|estExt_fgenesh4_kg.C_LG_I0082
ASH454ONE001012	AT5G09810.1	jgi|Poptr1_1|813612|estExt_fgenesh4_kg.C_LG_I0082
ASH454ONE001013	AT5G09810.1	jgi|Poptr1_1|813612|estExt_fgenesh4_kg.C_LG_I0082
ASH454ONE001014	AT5G37600.1	jgi|Poptr1_1|831163|estExt_fgenesh4_pm.C_LG_IV0266
ASH454ONE001015	AT5G37600.1	jgi|Poptr1_1|831163|estExt_fgenesh4_pm.C_LG_IV0266
ASH454ONE001016	AT5G37600.1	jgi|Poptr1_1|831163|estExt_fgenesh4_pm.C_LG_IV0266
ASH454ONE001017	AT5G37600.1	jgi|Poptr1_1|831163|estExt_fgenesh4_pm.C_LG_IV0266
ASH454ONE001018	AT5G37600.1	jgi|Poptr1_1|831163|estExt_fgenesh4_pm.C_LG_IV0266
ASH454ONE001019	AT5G35630.3	jgi|Poptr1_1|725763|estExt_Genewise1_v1.C_LG_X4165
ASH454ONE001020	AT5G37600.1	jgi|Poptr1_1|831163|estExt_fgenesh4_pm.C_LG_IV0266
ASH454ONE001021	AT5G37600.1	jgi|Poptr1_1|831163|estExt_fgenesh4_pm.C_LG_IV0266
ASH454ONE001022	AT1G14520.2	jgi|Poptr1_1|418574|gw1.VIII.2.1
ASH454ONE001023	AT1G14520.2	jgi|Poptr1_1|418574|gw1.VIII.2.1
ASH454ONE001024	AT1G14520.2	jgi|Poptr1_1|418574|gw1.VIII.2.1
ASH454ONE001025	AT1G14520.2	jgi|Poptr1_1|418574|gw1.VIII.2.1
ASH454ONE001026	AT1G14520.2	jgi|Poptr1_1|418574|gw1.VIII.2.1
ASH454ONE001027	AT1G14520.2	jgi|Poptr1_1|418574|gw1.VIII.2.1
ASH454ONE001028	AT1G14520.2	jgi|Poptr1_1|418574|gw1.VIII.2.1
ASH454ONE001029	AT1G14520.2	jgi|Poptr1_1|418574|gw1.VIII.2.1
ASH454ONE001030	AT1G14520.2	jgi|Poptr1_1|418574|gw1.VIII.2.1
ASH454ONE001031	AT1G14520.2	jgi|Poptr1_1|418574|gw1.VIII.2.1
ASH454ONE001032	AT1G14520.2	jgi|Poptr1_1|418574|gw1.VIII.2.1
ASH454ONE001033	AT1G14520.2	jgi|Poptr1_1|418574|gw1.VIII.2.1
ASH454ONE001034	AT3G04920.1	jgi|Poptr1_1|231193|gw1.X.5890.1
ASH454ONE001035	AT5G28060.1	jgi|Poptr1_1|241120|gw1.XIII.1369.1
ASH454ONE001036	AT3G04920.1	jgi|Poptr1_1|231193|gw1.X.5890.1
ASH454ONE001037	AT5G28060.1	jgi|Poptr1_1|241120|gw1.XIII.1369.1
ASH454ONE001038	AT5G28060.1	jgi|Poptr1_1|241120|gw1.XIII.1369.1
ASH454ONE001039	AT5G28060.1	jgi|Poptr1_1|241120|gw1.XIII.1369.1
ASH454ONE001040	AT3G04920.1	jgi|Poptr1_1|231193|gw1.X.5890.1
ASH454ONE001041	AT3G04920.1	jgi|Poptr1_1|231193|gw1.X.5890.1
ASH454ONE001042	AT5G28060.1	jgi|Poptr1_1|241120|gw1.XIII.1369.1
ASH454ONE001043	AT5G28060.1	jgi|Poptr1_1|241120|gw1.XIII.1369.1
ASH454ONE001044	AT3G04920.1	jgi|Poptr1_1|231193|gw1.X.5890.1
ASH454ONE001045	AT5G28060.1	jgi|Poptr1_1|241120|gw1.XIII.1369.1
ASH454ONE001046	AT3G04920.1	jgi|Poptr1_1|231193|gw1.X.5890.1
ASH454ONE001047	AT5G28060.1	jgi|Poptr1_1|241120|gw1.XIII.1369.1
ASH454ONE001048	AT5G28060.1	jgi|Poptr1_1|241120|gw1.XIII.1369.1
ASH454ONE001049	AT1G53910.3	jgi|Poptr1_1|712047|estExt_Genewise1_v1.C_LG_III1021
ASH454ONE001050	AT1G53910.3	jgi|Poptr1_1|712047|estExt_Genewise1_v1.C_LG_III1021
ASH454ONE001051	AT1G53910.3	jgi|Poptr1_1|712047|estExt_Genewise1_v1.C_LG_III1021
ASH454ONE001052	AT1G53910.3	jgi|Poptr1_1|712047|estExt_Genewise1_v1.C_LG_III1021
ASH454ONE001053	AT1G53910.3	jgi|Poptr1_1|712047|estExt_Genewise1_v1.C_LG_III1021
ASH454ONE001054	AT1G53910.3	jgi|Poptr1_1|712047|estExt_Genewise1_v1.C_LG_III1021
ASH454ONE001055	AT1G53910.3	jgi|Poptr1_1|712047|estExt_Genewise1_v1.C_LG_III1021
ASH454ONE001056	AT1G53910.3	jgi|Poptr1_1|712047|estExt_Genewise1_v1.C_LG_III1021
ASH454ONE001057	AT1G53910.3	jgi|Poptr1_1|712047|estExt_Genewise1_v1.C_LG_III1021
ASH454ONE001058	AT1G53910.3	jgi|Poptr1_1|712047|estExt_Genewise1_v1.C_LG_III1021
ASH454ONE001059	AT1G53910.3	jgi|Poptr1_1|712047|estExt_Genewise1_v1.C_LG_III1021
ASH454ONE001060	AT1G53910.3	jgi|Poptr1_1|712047|estExt_Genewise1_v1.C_LG_III1021
ASH454ONE001061	AT1G53910.3	jgi|Poptr1_1|712047|estExt_Genewise1_v1.C_LG_III1021
ASH454ONE001062	AT1G53910.3	jgi|Poptr1_1|712047|estExt_Genewise1_v1.C_LG_III1021
ASH454ONE001063	AT1G53910.3	jgi|Poptr1_1|712047|estExt_Genewise1_v1.C_LG_III1021
ASH454ONE001064	AT2G19810.1	jgi|Poptr1_1|561711|eugene3.00061670
ASH454ONE001065	AT2G19810.1	jgi|Poptr1_1|561711|eugene3.00061670
ASH454ONE001066	AT2G19810.1	jgi|Poptr1_1|561711|eugene3.00061670
ASH454ONE001067	AT2G19810.1	jgi|Poptr1_1|561711|eugene3.00061670
ASH454ONE001068	AT2G19810.1	jgi|Poptr1_1|561711|eugene3.00061670
ASH454ONE001069	AT2G19810.1	jgi|Poptr1_1|561711|eugene3.00061670
ASH454ONE001070	AT2G19810.1	jgi|Poptr1_1|561711|eugene3.00061670
ASH454ONE001071	AT2G19810.1	jgi|Poptr1_1|561711|eugene3.00061670
ASH454ONE001072	-	-
ASH454ONE001073	AT1G17720.2	jgi|Poptr1_1|597671|eugene3.00970066
ASH454ONE001074	AT1G17720.2	jgi|Poptr1_1|597671|eugene3.00970066
ASH454ONE001075	AT1G17720.2	jgi|Poptr1_1|597671|eugene3.00970066
ASH454ONE001076	AT1G17720.2	jgi|Poptr1_1|597671|eugene3.00970066
ASH454ONE001077	AT1G17720.2	jgi|Poptr1_1|597671|eugene3.00970066
ASH454ONE001078	AT1G17720.2	jgi|Poptr1_1|597671|eugene3.00970066
ASH454ONE001079	AT1G17720.2	jgi|Poptr1_1|597671|eugene3.00970066
ASH454ONE001080	AT1G17720.2	jgi|Poptr1_1|597671|eugene3.00970066
ASH454ONE001081	AT1G17720.2	jgi|Poptr1_1|597671|eugene3.00970066
ASH454ONE001082	AT1G17720.2	jgi|Poptr1_1|597671|eugene3.00970066
ASH454ONE001083	AT1G17720.2	jgi|Poptr1_1|597671|eugene3.00970066
ASH454ONE001084	AT1G17720.2	jgi|Poptr1_1|597671|eugene3.00970066
ASH454ONE001085	AT1G08360.1	jgi|Poptr1_1|741795|estExt_Genewise1_v1.C_660484
ASH454ONE001086	AT1G08360.1	jgi|Poptr1_1|741795|estExt_Genewise1_v1.C_660484
ASH454ONE001087	AT1G08360.1	jgi|Poptr1_1|741795|estExt_Genewise1_v1.C_660484
ASH454ONE001088	AT1G08360.1	jgi|Poptr1_1|741795|estExt_Genewise1_v1.C_660484
ASH454ONE001089	AT1G08360.1	jgi|Poptr1_1|741795|estExt_Genewise1_v1.C_660484
ASH454ONE001090	AT1G08360.1	jgi|Poptr1_1|741795|estExt_Genewise1_v1.C_660484
ASH454ONE001091	AT1G08360.1	jgi|Poptr1_1|741795|estExt_Genewise1_v1.C_660484
ASH454ONE001092	AT1G08360.1	jgi|Poptr1_1|741795|estExt_Genewise1_v1.C_660484
ASH454ONE001093	AT1G08360.1	jgi|Poptr1_1|741795|estExt_Genewise1_v1.C_660484
ASH454ONE001094	AT1G08360.1	jgi|Poptr1_1|741795|estExt_Genewise1_v1.C_660484
ASH454ONE001095	-	-
ASH454ONE001096	-	-
ASH454ONE001097	-	-
ASH454ONE001098	-	-
ASH454ONE001099	-	-
ASH454ONE001100	-	-
ASH454ONE001101	-	-
ASH454ONE001102	-	-
ASH454ONE001103	AT1G59580.2	jgi|Poptr1_1|801509|fgenesh4_pm.C_LG_V000601
ASH454ONE001104	AT1G59580.2	jgi|Poptr1_1|801509|fgenesh4_pm.C_LG_V000601
ASH454ONE001105	AT1G59580.2	jgi|Poptr1_1|643073|grail3.0003026801
ASH454ONE001106	AT1G59580.2	jgi|Poptr1_1|643073|grail3.0003026801
ASH454ONE001107	AT1G07880.2	jgi|Poptr1_1|643073|grail3.0003026801
ASH454ONE001108	AT1G07880.2	jgi|Poptr1_1|643073|grail3.0003026801
ASH454ONE001109	AT1G07880.2	jgi|Poptr1_1|643073|grail3.0003026801
ASH454ONE001110	AT1G07880.2	jgi|Poptr1_1|643073|grail3.0003026801
ASH454ONE001111	-	-
ASH454ONE001112	AT3G04400.1	jgi|Poptr1_1|833418|estExt_fgenesh4_pm.C_LG_X0137
ASH454ONE001113	AT3G04400.1	jgi|Poptr1_1|833418|estExt_fgenesh4_pm.C_LG_X0137
ASH454ONE001114	AT3G04400.1	jgi|Poptr1_1|833418|estExt_fgenesh4_pm.C_LG_X0137
ASH454ONE001115	AT3G04400.1	jgi|Poptr1_1|833418|estExt_fgenesh4_pm.C_LG_X0137
ASH454ONE001116	AT3G04400.1	jgi|Poptr1_1|833418|estExt_fgenesh4_pm.C_LG_X0137
ASH454ONE001117	AT4G37560.1	jgi|Poptr1_1|818419|estExt_fgenesh4_pg.C_LG_V0589
ASH454ONE001118	AT4G37560.1	jgi|Poptr1_1|818419|estExt_fgenesh4_pg.C_LG_V0589
ASH454ONE001119	AT4G37560.1	jgi|Poptr1_1|818419|estExt_fgenesh4_pg.C_LG_V0589
ASH454ONE001120	AT4G37560.1	jgi|Poptr1_1|818419|estExt_fgenesh4_pg.C_LG_V0589
ASH454ONE001121	AT4G37560.1	jgi|Poptr1_1|818419|estExt_fgenesh4_pg.C_LG_V0589
ASH454ONE001122	AT4G37560.1	jgi|Poptr1_1|818419|estExt_fgenesh4_pg.C_LG_V0589
ASH454ONE001123	AT4G37560.1	jgi|Poptr1_1|818419|estExt_fgenesh4_pg.C_LG_V0589
ASH454ONE001124	AT4G37560.1	jgi|Poptr1_1|818419|estExt_fgenesh4_pg.C_LG_V0589
ASH454ONE001125	AT4G37560.1	jgi|Poptr1_1|818419|estExt_fgenesh4_pg.C_LG_V0589
ASH454ONE001126	AT4G37560.1	jgi|Poptr1_1|818419|estExt_fgenesh4_pg.C_LG_V0589
ASH454ONE001127	AT3G20770.1	jgi|Poptr1_1|741753|estExt_Genewise1_v1.C_660382
ASH454ONE001128	AT3G20770.1	jgi|Poptr1_1|741753|estExt_Genewise1_v1.C_660382
ASH454ONE001129	AT3G20770.1	jgi|Poptr1_1|741753|estExt_Genewise1_v1.C_660382
ASH454ONE001130	AT3G20770.1	jgi|Poptr1_1|741753|estExt_Genewise1_v1.C_660382
ASH454ONE001131	AT3G20770.1	jgi|Poptr1_1|741753|estExt_Genewise1_v1.C_660382
ASH454ONE001132	AT3G20770.1	jgi|Poptr1_1|741753|estExt_Genewise1_v1.C_660382
ASH454ONE001133	AT3G20770.1	jgi|Poptr1_1|556850|eugene3.00090110
ASH454ONE001134	AT3G20770.1	jgi|Poptr1_1|556850|eugene3.00090110
ASH454ONE001135	AT1G79570.1	jgi|Poptr1_1|218265|gw1.VII.2570.1
ASH454ONE001136	AT1G79570.1	jgi|Poptr1_1|218265|gw1.VII.2570.1
ASH454ONE001137	AT1G79570.1	jgi|Poptr1_1|218265|gw1.VII.2570.1
ASH454ONE001138	AT1G79570.1	jgi|Poptr1_1|218265|gw1.VII.2570.1
ASH454ONE001139	AT1G79570.1	jgi|Poptr1_1|218265|gw1.VII.2570.1
ASH454ONE001140	AT1G79570.1	jgi|Poptr1_1|218265|gw1.VII.2570.1
ASH454ONE001141	AT1G79570.1	jgi|Poptr1_1|757339|fgenesh4_pg.C_LG_III000881
ASH454ONE001142	AT1G79570.1	jgi|Poptr1_1|757339|fgenesh4_pg.C_LG_III000881
ASH454ONE001143	AT1G79570.1	jgi|Poptr1_1|757339|fgenesh4_pg.C_LG_III000881
ASH454ONE001144	AT2G25737.1	jgi|Poptr1_1|802398|fgenesh4_pm.C_LG_VI000745
ASH454ONE001145	AT2G25737.1	jgi|Poptr1_1|802398|fgenesh4_pm.C_LG_VI000745
ASH454ONE001146	AT2G25737.1	jgi|Poptr1_1|802398|fgenesh4_pm.C_LG_VI000745
ASH454ONE001147	AT2G25737.1	jgi|Poptr1_1|802398|fgenesh4_pm.C_LG_VI000745
ASH454ONE001148	AT2G25737.1	jgi|Poptr1_1|802398|fgenesh4_pm.C_LG_VI000745
ASH454ONE001149	AT2G25737.1	jgi|Poptr1_1|802398|fgenesh4_pm.C_LG_VI000745
ASH454ONE001150	AT2G25737.1	jgi|Poptr1_1|802398|fgenesh4_pm.C_LG_VI000745
ASH454ONE001151	AT2G25737.1	jgi|Poptr1_1|802398|fgenesh4_pm.C_LG_VI000745
ASH454ONE001152	AT5G47730.1	jgi|Poptr1_1|831746|estExt_fgenesh4_pm.C_LG_VI0018
ASH454ONE001153	AT5G47730.1	jgi|Poptr1_1|831746|estExt_fgenesh4_pm.C_LG_VI0018
ASH454ONE001154	AT5G47730.1	jgi|Poptr1_1|831746|estExt_fgenesh4_pm.C_LG_VI0018
ASH454ONE001155	AT5G47730.1	jgi|Poptr1_1|831746|estExt_fgenesh4_pm.C_LG_VI0018
ASH454ONE001156	AT5G47730.1	jgi|Poptr1_1|831746|estExt_fgenesh4_pm.C_LG_VI0018
ASH454ONE001157	AT5G47730.1	jgi|Poptr1_1|831746|estExt_fgenesh4_pm.C_LG_VI0018
ASH454ONE001158	AT5G47730.3	jgi|Poptr1_1|831746|estExt_fgenesh4_pm.C_LG_VI0018
ASH454ONE001159	AT1G16180.1	jgi|Poptr1_1|831007|estExt_fgenesh4_pm.C_LG_III0717
ASH454ONE001160	AT1G16180.1	jgi|Poptr1_1|831007|estExt_fgenesh4_pm.C_LG_III0717
ASH454ONE001161	AT1G16180.1	jgi|Poptr1_1|831007|estExt_fgenesh4_pm.C_LG_III0717
ASH454ONE001162	AT1G16180.1	jgi|Poptr1_1|831007|estExt_fgenesh4_pm.C_LG_III0717
ASH454ONE001163	AT1G16180.1	jgi|Poptr1_1|831007|estExt_fgenesh4_pm.C_LG_III0717
ASH454ONE001164	AT1G16180.1	jgi|Poptr1_1|831007|estExt_fgenesh4_pm.C_LG_III0717
ASH454ONE001165	AT1G16180.1	jgi|Poptr1_1|831007|estExt_fgenesh4_pm.C_LG_III0717
ASH454ONE001166	AT1G16180.1	jgi|Poptr1_1|831007|estExt_fgenesh4_pm.C_LG_III0717
ASH454ONE001167	AT1G16180.1	jgi|Poptr1_1|831007|estExt_fgenesh4_pm.C_LG_III0717
ASH454ONE001168	AT5G21090.1	jgi|Poptr1_1|650389|grail3.0001126601
ASH454ONE001169	AT5G21090.1	jgi|Poptr1_1|650389|grail3.0001126601
ASH454ONE001170	AT5G21090.1	jgi|Poptr1_1|172105|gw1.I.705.1
ASH454ONE001171	AT5G21090.1	jgi|Poptr1_1|650389|grail3.0001126601
ASH454ONE001172	AT5G21090.1	jgi|Poptr1_1|650389|grail3.0001126601
ASH454ONE001173	AT5G21090.1	jgi|Poptr1_1|650389|grail3.0001126601
ASH454ONE001174	AT2G37220.1	jgi|Poptr1_1|808602|fgenesh4_pm.C_LG_XVI000330
ASH454ONE001175	AT2G37220.1	jgi|Poptr1_1|808602|fgenesh4_pm.C_LG_XVI000330
ASH454ONE001176	AT2G37220.1	jgi|Poptr1_1|808602|fgenesh4_pm.C_LG_XVI000330
ASH454ONE001177	AT2G37220.1	jgi|Poptr1_1|808602|fgenesh4_pm.C_LG_XVI000330
ASH454ONE001178	AT2G37220.1	jgi|Poptr1_1|808602|fgenesh4_pm.C_LG_XVI000330
ASH454ONE001179	AT2G37220.1	jgi|Poptr1_1|808602|fgenesh4_pm.C_LG_XVI000330
ASH454ONE001180	AT3G53460.2	jgi|Poptr1_1|808602|fgenesh4_pm.C_LG_XVI000330
ASH454ONE001181	AT3G53460.2	jgi|Poptr1_1|808602|fgenesh4_pm.C_LG_XVI000330
ASH454ONE001182	AT2G01060.1	jgi|Poptr1_1|560052|eugene3.00060011
ASH454ONE001183	AT2G01060.1	jgi|Poptr1_1|560052|eugene3.00060011
ASH454ONE001184	AT2G01060.1	jgi|Poptr1_1|560052|eugene3.00060011
ASH454ONE001185	AT2G01060.1	jgi|Poptr1_1|560052|eugene3.00060011
ASH454ONE001186	AT2G01060.1	jgi|Poptr1_1|828115|estExt_fgenesh4_pg.C_1370033
ASH454ONE001187	AT2G01060.1	jgi|Poptr1_1|828115|estExt_fgenesh4_pg.C_1370033
ASH454ONE001188	AT2G01060.1	jgi|Poptr1_1|828115|estExt_fgenesh4_pg.C_1370033
ASH454ONE001189	AT2G01060.1	jgi|Poptr1_1|828115|estExt_fgenesh4_pg.C_1370033
ASH454ONE001190	AT2G01060.1	jgi|Poptr1_1|560052|eugene3.00060011
ASH454ONE001191	AT2G01060.1	jgi|Poptr1_1|560052|eugene3.00060011
ASH454ONE001192	-	-
ASH454ONE001193	-	-
ASH454ONE001194	AT5G60910.1	jgi|Poptr1_1|659188|grail3.0006057701
ASH454ONE001195	AT5G60910.1	jgi|Poptr1_1|661810|grail3.0042013901
ASH454ONE001196	AT5G60910.1	jgi|Poptr1_1|661810|grail3.0042013901
ASH454ONE001197	AT5G60910.1	jgi|Poptr1_1|661810|grail3.0042013901
ASH454ONE001198	AT5G48335.1	jgi|Poptr1_1|732547|estExt_Genewise1_v1.C_LG_XIV3927
ASH454ONE001199	AT5G48335.1	jgi|Poptr1_1|732547|estExt_Genewise1_v1.C_LG_XIV3927
ASH454ONE001200	AT5G48335.1	jgi|Poptr1_1|732547|estExt_Genewise1_v1.C_LG_XIV3927
ASH454ONE001201	AT5G48335.1	jgi|Poptr1_1|732547|estExt_Genewise1_v1.C_LG_XIV3927
ASH454ONE001202	AT5G48335.1	jgi|Poptr1_1|732547|estExt_Genewise1_v1.C_LG_XIV3927
ASH454ONE001203	AT5G48335.1	jgi|Poptr1_1|732547|estExt_Genewise1_v1.C_LG_XIV3927
ASH454ONE001204	AT5G48335.1	jgi|Poptr1_1|732547|estExt_Genewise1_v1.C_LG_XIV3927
ASH454ONE001205	AT2G02240.1	jgi|Poptr1_1|809169|fgenesh4_pm.C_LG_XVIII000187
ASH454ONE001206	AT2G02240.1	jgi|Poptr1_1|809169|fgenesh4_pm.C_LG_XVIII000187
ASH454ONE001207	AT2G02240.1	jgi|Poptr1_1|809169|fgenesh4_pm.C_LG_XVIII000187
ASH454ONE001208	AT2G02240.1	jgi|Poptr1_1|809169|fgenesh4_pm.C_LG_XVIII000187
ASH454ONE001209	AT2G02240.1	jgi|Poptr1_1|809169|fgenesh4_pm.C_LG_XVIII000187
ASH454ONE001210	AT2G02240.1	jgi|Poptr1_1|809169|fgenesh4_pm.C_LG_XVIII000187
ASH454ONE001211	AT2G02240.1	jgi|Poptr1_1|809169|fgenesh4_pm.C_LG_XVIII000187
ASH454ONE001212	AT2G02240.1	jgi|Poptr1_1|809169|fgenesh4_pm.C_LG_XVIII000187
ASH454ONE001213	AT2G02240.1	jgi|Poptr1_1|809169|fgenesh4_pm.C_LG_XVIII000187
ASH454ONE001214	AT2G24200.2	jgi|Poptr1_1|262677|gw1.XVIII.3218.1
ASH454ONE001215	AT2G24200.2	jgi|Poptr1_1|262677|gw1.XVIII.3218.1
ASH454ONE001216	AT4G30920.1	jgi|Poptr1_1|262677|gw1.XVIII.3218.1
ASH454ONE001217	AT4G30920.1	jgi|Poptr1_1|262677|gw1.XVIII.3218.1
ASH454ONE001218	AT2G24200.2	jgi|Poptr1_1|262677|gw1.XVIII.3218.1
ASH454ONE001219	AT2G24200.2	jgi|Poptr1_1|262677|gw1.XVIII.3218.1
ASH454ONE001220	AT4G30920.1	jgi|Poptr1_1|262677|gw1.XVIII.3218.1
ASH454ONE001221	AT4G30920.1	jgi|Poptr1_1|262677|gw1.XVIII.3218.1
ASH454ONE001222	AT1G60690.1	jgi|Poptr1_1|564885|eugene3.00081480
ASH454ONE001223	AT1G60690.1	jgi|Poptr1_1|564885|eugene3.00081480
ASH454ONE001224	AT1G60690.1	jgi|Poptr1_1|564885|eugene3.00081480
ASH454ONE001225	AT1G60690.1	jgi|Poptr1_1|564885|eugene3.00081480
ASH454ONE001226	AT1G60750.1	jgi|Poptr1_1|564885|eugene3.00081480
ASH454ONE001227	AT1G60690.1	jgi|Poptr1_1|564885|eugene3.00081480
ASH454ONE001228	-	-
ASH454ONE001229	-	-
ASH454ONE001230	-	-
ASH454ONE001231	-	-
ASH454ONE001232	-	-
ASH454ONE001233	-	-
ASH454ONE001234	-	-
ASH454ONE001235	AT1G79550.2	jgi|Poptr1_1|564181|eugene3.00080776
ASH454ONE001236	AT1G79550.2	jgi|Poptr1_1|564181|eugene3.00080776
ASH454ONE001237	AT1G79550.2	jgi|Poptr1_1|564181|eugene3.00080776
ASH454ONE001238	AT1G79550.2	jgi|Poptr1_1|564181|eugene3.00080776
ASH454ONE001239	AT1G79550.2	jgi|Poptr1_1|564181|eugene3.00080776
ASH454ONE001240	AT1G79550.2	jgi|Poptr1_1|564181|eugene3.00080776
ASH454ONE001241	AT5G52450.1	jgi|Poptr1_1|585163|eugene3.01710026
ASH454ONE001242	AT5G52450.1	jgi|Poptr1_1|585163|eugene3.01710026
ASH454ONE001243	AT5G52450.1	jgi|Poptr1_1|585163|eugene3.01710026
ASH454ONE001244	AT5G52450.1	jgi|Poptr1_1|585163|eugene3.01710026
ASH454ONE001245	AT5G52450.1	jgi|Poptr1_1|585163|eugene3.01710026
ASH454ONE001246	AT3G02470.4	jgi|Poptr1_1|566714|eugene3.00101272
ASH454ONE001247	AT3G02470.4	jgi|Poptr1_1|566714|eugene3.00101272
ASH454ONE001248	AT3G25570.1	jgi|Poptr1_1|566714|eugene3.00101272
ASH454ONE001249	AT3G25570.1	jgi|Poptr1_1|566714|eugene3.00101272
ASH454ONE001250	AT3G25570.1	jgi|Poptr1_1|566714|eugene3.00101272
ASH454ONE001251	AT3G25570.1	jgi|Poptr1_1|566714|eugene3.00101272
ASH454ONE001252	AT3G02470.4	jgi|Poptr1_1|566714|eugene3.00101272
ASH454ONE001253	AT3G25570.1	jgi|Poptr1_1|566714|eugene3.00101272
ASH454ONE001254	AT3G25570.1	jgi|Poptr1_1|566714|eugene3.00101272
ASH454ONE001255	AT2G22170.1	jgi|Poptr1_1|715914|estExt_Genewise1_v1.C_LG_V2845
ASH454ONE001256	AT2G22170.1	jgi|Poptr1_1|715914|estExt_Genewise1_v1.C_LG_V2845
ASH454ONE001257	AT4G39730.1	jgi|Poptr1_1|715914|estExt_Genewise1_v1.C_LG_V2845
ASH454ONE001258	AT4G39730.1	jgi|Poptr1_1|715914|estExt_Genewise1_v1.C_LG_V2845
ASH454ONE001259	-	-
ASH454ONE001260	-	-
ASH454ONE001261	-	-
ASH454ONE001262	-	-
ASH454ONE001263	-	-
ASH454ONE001264	-	-
ASH454ONE001265	-	-
ASH454ONE001266	-	-
ASH454ONE001267	-	-
ASH454ONE001268	-	-
ASH454ONE001269	-	-
ASH454ONE001270	-	-
ASH454ONE001271	-	-
ASH454ONE001272	-	-
ASH454ONE001273	-	-
ASH454ONE001274	-	-
ASH454ONE001275	-	-
ASH454ONE001276	-	-
ASH454ONE001277	-	-
ASH454ONE001278	AT3G03780.3	jgi|Poptr1_1|679841|grail3.0066005802
ASH454ONE001279	AT3G03780.3	jgi|Poptr1_1|679841|grail3.0066005802
ASH454ONE001280	AT3G03780.3	jgi|Poptr1_1|679841|grail3.0066005802
ASH454ONE001281	AT3G03780.3	jgi|Poptr1_1|679841|grail3.0066005802
ASH454ONE001282	AT3G03780.3	jgi|Poptr1_1|738500|estExt_Genewise1_v1.C_LG_XIX1125
ASH454ONE001283	AT1G14790.1	jgi|Poptr1_1|820696|estExt_fgenesh4_pg.C_LG_VIII1203
ASH454ONE001284	AT1G14790.1	jgi|Poptr1_1|820696|estExt_fgenesh4_pg.C_LG_VIII1203
ASH454ONE001285	AT1G14790.1	jgi|Poptr1_1|820696|estExt_fgenesh4_pg.C_LG_VIII1203
ASH454ONE001286	AT1G14790.1	jgi|Poptr1_1|820696|estExt_fgenesh4_pg.C_LG_VIII1203
ASH454ONE001287	AT1G14790.1	jgi|Poptr1_1|820696|estExt_fgenesh4_pg.C_LG_VIII1203
ASH454ONE001288	AT1G14790.1	jgi|Poptr1_1|820696|estExt_fgenesh4_pg.C_LG_VIII1203
ASH454ONE001289	AT1G14790.1	jgi|Poptr1_1|820696|estExt_fgenesh4_pg.C_LG_VIII1203
ASH454ONE001290	AT3G25800.1	jgi|Poptr1_1|723789|estExt_Genewise1_v1.C_LG_X0292
ASH454ONE001291	AT3G25800.1	jgi|Poptr1_1|723789|estExt_Genewise1_v1.C_LG_X0292
ASH454ONE001292	AT3G25800.1	jgi|Poptr1_1|723789|estExt_Genewise1_v1.C_LG_X0292
ASH454ONE001293	AT3G25800.1	jgi|Poptr1_1|723789|estExt_Genewise1_v1.C_LG_X0292
ASH454ONE001294	AT3G25800.1	jgi|Poptr1_1|723789|estExt_Genewise1_v1.C_LG_X0292
ASH454ONE001295	AT3G25800.1	jgi|Poptr1_1|723789|estExt_Genewise1_v1.C_LG_X0292
ASH454ONE001296	AT3G25800.1	jgi|Poptr1_1|723789|estExt_Genewise1_v1.C_LG_X0292
ASH454ONE001297	AT3G25800.1	jgi|Poptr1_1|723789|estExt_Genewise1_v1.C_LG_X0292
ASH454ONE001298	AT3G25800.1	jgi|Poptr1_1|723789|estExt_Genewise1_v1.C_LG_X0292
ASH454ONE001299	AT4G38130.1	jgi|Poptr1_1|803954|fgenesh4_pm.C_LG_IX000001
ASH454ONE001300	AT4G38130.2	jgi|Poptr1_1|803954|fgenesh4_pm.C_LG_IX000001
ASH454ONE001301	AT4G38130.1	jgi|Poptr1_1|803954|fgenesh4_pm.C_LG_IX000001
ASH454ONE001302	AT4G38130.2	jgi|Poptr1_1|803954|fgenesh4_pm.C_LG_IX000001
ASH454ONE001303	AT4G38130.1	jgi|Poptr1_1|803954|fgenesh4_pm.C_LG_IX000001
ASH454ONE001304	AT4G38130.2	jgi|Poptr1_1|803954|fgenesh4_pm.C_LG_IX000001
ASH454ONE001305	AT4G38130.2	jgi|Poptr1_1|803954|fgenesh4_pm.C_LG_IX000001
ASH454ONE001306	AT4G38130.2	jgi|Poptr1_1|803954|fgenesh4_pm.C_LG_IX000001
ASH454ONE001307	AT4G38130.2	jgi|Poptr1_1|803954|fgenesh4_pm.C_LG_IX000001
ASH454ONE001308	AT1G23390.1	jgi|Poptr1_1|230616|gw1.X.5313.1
ASH454ONE001309	AT1G23390.1	jgi|Poptr1_1|230616|gw1.X.5313.1
ASH454ONE001310	AT1G23390.1	jgi|Poptr1_1|230616|gw1.X.5313.1
ASH454ONE001311	AT1G23390.1	jgi|Poptr1_1|230616|gw1.X.5313.1
ASH454ONE001312	AT1G23390.1	jgi|Poptr1_1|230616|gw1.X.5313.1
ASH454ONE001313	AT1G23390.1	jgi|Poptr1_1|230616|gw1.X.5313.1
ASH454ONE001314	AT1G23390.1	jgi|Poptr1_1|230616|gw1.X.5313.1
ASH454ONE001315	AT1G23390.1	jgi|Poptr1_1|230616|gw1.X.5313.1
ASH454ONE001316	AT3G26020.2	jgi|Poptr1_1|230282|gw1.X.4979.1
ASH454ONE001317	AT3G26020.2	jgi|Poptr1_1|230282|gw1.X.4979.1
ASH454ONE001318	AT3G26020.2	jgi|Poptr1_1|258626|gw1.XVII.617.1
ASH454ONE001319	AT3G26020.2	jgi|Poptr1_1|258626|gw1.XVII.617.1
ASH454ONE001320	AT3G26020.2	jgi|Poptr1_1|230282|gw1.X.4979.1
ASH454ONE001321	AT3G26020.2	jgi|Poptr1_1|258626|gw1.XVII.617.1
ASH454ONE001322	AT3G26020.2	jgi|Poptr1_1|230282|gw1.X.4979.1
ASH454ONE001323	AT3G26020.2	jgi|Poptr1_1|258626|gw1.XVII.617.1
ASH454ONE001324	AT5G13420.1	jgi|Poptr1_1|646955|grail3.0047006401
ASH454ONE001325	AT5G13420.1	jgi|Poptr1_1|646955|grail3.0047006401
ASH454ONE001326	AT5G13420.1	jgi|Poptr1_1|646955|grail3.0047006401
ASH454ONE001327	AT5G13420.1	jgi|Poptr1_1|646955|grail3.0047006401
ASH454ONE001328	AT2G47260.1	jgi|Poptr1_1|830461|estExt_fgenesh4_pm.C_LG_II0899
ASH454ONE001329	AT5G49520.1	jgi|Poptr1_1|830461|estExt_fgenesh4_pm.C_LG_II0899
ASH454ONE001330	AT2G47260.1	jgi|Poptr1_1|830461|estExt_fgenesh4_pm.C_LG_II0899
ASH454ONE001331	AT2G47260.1	jgi|Poptr1_1|830461|estExt_fgenesh4_pm.C_LG_II0899
ASH454ONE001332	AT5G49520.1	jgi|Poptr1_1|830461|estExt_fgenesh4_pm.C_LG_II0899
ASH454ONE001333	AT2G47260.1	jgi|Poptr1_1|830461|estExt_fgenesh4_pm.C_LG_II0899
ASH454ONE001334	AT1G22540.1	jgi|Poptr1_1|287900|gw1.41.385.1
ASH454ONE001335	AT1G22540.1	jgi|Poptr1_1|287920|gw1.41.405.1
ASH454ONE001336	AT1G22540.1	jgi|Poptr1_1|287900|gw1.41.385.1
ASH454ONE001337	AT1G22540.1	jgi|Poptr1_1|287920|gw1.41.405.1
ASH454ONE001338	AT1G22540.1	jgi|Poptr1_1|287900|gw1.41.385.1
ASH454ONE001339	AT1G22540.1	jgi|Poptr1_1|287920|gw1.41.405.1
ASH454ONE001340	AT1G22540.1	jgi|Poptr1_1|287900|gw1.41.385.1
ASH454ONE001341	AT1G22540.1	jgi|Poptr1_1|287920|gw1.41.405.1
ASH454ONE001342	AT1G22540.1	jgi|Poptr1_1|249583|gw1.XIX.1983.1
ASH454ONE001343	AT1G22540.1	jgi|Poptr1_1|249583|gw1.XIX.1983.1
ASH454ONE001344	AT1G22540.1	jgi|Poptr1_1|249583|gw1.XIX.1983.1
ASH454ONE001345	AT3G45260.1	jgi|Poptr1_1|256847|gw1.XVI.2786.1
ASH454ONE001346	AT3G45260.1	jgi|Poptr1_1|256847|gw1.XVI.2786.1
ASH454ONE001347	AT3G45260.1	jgi|Poptr1_1|256847|gw1.XVI.2786.1
ASH454ONE001348	-	-
ASH454ONE001349	-	-
ASH454ONE001350	AT5G03150.1	jgi|Poptr1_1|256847|gw1.XVI.2786.1
ASH454ONE001351	-	-
ASH454ONE001352	-	jgi|Poptr1_1|660146|grail3.0106012502
ASH454ONE001353	-	jgi|Poptr1_1|660146|grail3.0106012502
ASH454ONE001354	-	-
ASH454ONE001355	-	-
ASH454ONE001356	-	jgi|Poptr1_1|660146|grail3.0106012502
ASH454ONE001357	AT3G44110.1	jgi|Poptr1_1|558228|eugene3.00091488
ASH454ONE001358	AT3G44110.1	jgi|Poptr1_1|558228|eugene3.00091488
ASH454ONE001359	AT3G44110.1	jgi|Poptr1_1|725381|estExt_Genewise1_v1.C_LG_X3317
ASH454ONE001360	AT3G44110.1	jgi|Poptr1_1|558228|eugene3.00091488
ASH454ONE001361	AT3G44110.1	jgi|Poptr1_1|558228|eugene3.00091488
ASH454ONE001362	-	-
ASH454ONE001363	-	-
ASH454ONE001364	-	-
ASH454ONE001365	-	-
ASH454ONE001366	-	-
ASH454ONE001367	-	-
ASH454ONE001368	-	-
ASH454ONE001369	-	-
ASH454ONE001370	-	-
ASH454ONE001371	-	-
ASH454ONE001372	AT1G64520.1	jgi|Poptr1_1|712298|estExt_Genewise1_v1.C_LG_III1640
ASH454ONE001373	AT1G64520.1	jgi|Poptr1_1|712298|estExt_Genewise1_v1.C_LG_III1640
ASH454ONE001374	AT1G64520.1	jgi|Poptr1_1|712298|estExt_Genewise1_v1.C_LG_III1640
ASH454ONE001375	AT1G64520.1	jgi|Poptr1_1|712298|estExt_Genewise1_v1.C_LG_III1640
ASH454ONE001376	AT1G64520.1	jgi|Poptr1_1|712298|estExt_Genewise1_v1.C_LG_III1640
ASH454ONE001377	AT1G64520.1	jgi|Poptr1_1|712298|estExt_Genewise1_v1.C_LG_III1640
ASH454ONE001378	AT1G64520.1	jgi|Poptr1_1|712298|estExt_Genewise1_v1.C_LG_III1640
ASH454ONE001379	AT4G36800.2	jgi|Poptr1_1|722099|estExt_Genewise1_v1.C_LG_IX1900
ASH454ONE001380	AT4G36800.2	jgi|Poptr1_1|719434|estExt_Genewise1_v1.C_LG_VII3336
ASH454ONE001381	AT2G21580.2	jgi|Poptr1_1|804193|fgenesh4_pm.C_LG_IX000240
ASH454ONE001382	AT4G36800.2	jgi|Poptr1_1|722099|estExt_Genewise1_v1.C_LG_IX1900
ASH454ONE001383	AT4G36800.2	jgi|Poptr1_1|722099|estExt_Genewise1_v1.C_LG_IX1900
ASH454ONE001384	AT1G26270.1	jgi|Poptr1_1|659020|grail3.0006043601
ASH454ONE001385	AT2G16600.1	jgi|Poptr1_1|821113|estExt_fgenesh4_pg.C_LG_IX0365
ASH454ONE001386	AT2G16600.1	jgi|Poptr1_1|821113|estExt_fgenesh4_pg.C_LG_IX0365
ASH454ONE001387	AT2G16600.1	jgi|Poptr1_1|821113|estExt_fgenesh4_pg.C_LG_IX0365
ASH454ONE001388	AT2G16600.1	jgi|Poptr1_1|821113|estExt_fgenesh4_pg.C_LG_IX0365
ASH454ONE001389	AT3G02420.1	jgi|Poptr1_1|580758|eugene3.01230048
ASH454ONE001390	AT3G02420.1	jgi|Poptr1_1|580758|eugene3.01230048
ASH454ONE001391	AT3G02420.1	jgi|Poptr1_1|580758|eugene3.01230048
ASH454ONE001392	AT3G02420.1	jgi|Poptr1_1|580758|eugene3.01230048
ASH454ONE001393	AT3G02420.1	jgi|Poptr1_1|759265|fgenesh4_pg.C_LG_IV000893
ASH454ONE001394	AT3G02420.1	jgi|Poptr1_1|759265|fgenesh4_pg.C_LG_IV000893
ASH454ONE001395	AT3G02420.1	jgi|Poptr1_1|759265|fgenesh4_pg.C_LG_IV000893
ASH454ONE001396	AT3G02420.1	jgi|Poptr1_1|580758|eugene3.01230048
ASH454ONE001397	AT3G14940.1	jgi|Poptr1_1|745223|estExt_Genewise1_v1.C_1460016
ASH454ONE001398	AT3G14940.1	jgi|Poptr1_1|745223|estExt_Genewise1_v1.C_1460016
ASH454ONE001399	AT3G14940.1	jgi|Poptr1_1|745223|estExt_Genewise1_v1.C_1460016
ASH454ONE001400	AT3G14940.1	jgi|Poptr1_1|745223|estExt_Genewise1_v1.C_1460016
ASH454ONE001401	AT3G14940.1	jgi|Poptr1_1|745223|estExt_Genewise1_v1.C_1460016
ASH454ONE001402	AT3G14940.1	jgi|Poptr1_1|745223|estExt_Genewise1_v1.C_1460016
ASH454ONE001403	AT1G71110.1	jgi|Poptr1_1|566526|eugene3.00101084
ASH454ONE001404	AT1G71110.1	jgi|Poptr1_1|566526|eugene3.00101084
ASH454ONE001405	AT1G71110.1	jgi|Poptr1_1|566526|eugene3.00101084
ASH454ONE001406	AT1G71110.1	jgi|Poptr1_1|566526|eugene3.00101084
ASH454ONE001407	AT1G71110.1	jgi|Poptr1_1|566526|eugene3.00101084
ASH454ONE001408	AT1G71110.1	jgi|Poptr1_1|566526|eugene3.00101084
ASH454ONE001409	AT2G26770.2	jgi|Poptr1_1|752371|fgenesh4_pg.C_LG_I001974
ASH454ONE001410	AT2G26770.2	jgi|Poptr1_1|752371|fgenesh4_pg.C_LG_I001974
ASH454ONE001411	AT2G26770.2	jgi|Poptr1_1|752371|fgenesh4_pg.C_LG_I001974
ASH454ONE001412	AT2G26770.2	jgi|Poptr1_1|752371|fgenesh4_pg.C_LG_I001974
ASH454ONE001413	AT2G26770.2	jgi|Poptr1_1|752371|fgenesh4_pg.C_LG_I001974
ASH454ONE001414	AT2G26770.2	jgi|Poptr1_1|752371|fgenesh4_pg.C_LG_I001974
ASH454ONE001415	AT1G47420.1	jgi|Poptr1_1|591919|eugene3.00400264
ASH454ONE001416	AT1G47420.1	jgi|Poptr1_1|591919|eugene3.00400264
ASH454ONE001417	AT1G47420.1	jgi|Poptr1_1|591919|eugene3.00400264
ASH454ONE001418	AT1G47420.1	jgi|Poptr1_1|591919|eugene3.00400264
ASH454ONE001419	AT1G47420.1	jgi|Poptr1_1|591919|eugene3.00400264
ASH454ONE001420	AT5G01600.1	jgi|Poptr1_1|825375|estExt_fgenesh4_pg.C_LG_XVI1139
ASH454ONE001421	AT5G01600.1	jgi|Poptr1_1|825375|estExt_fgenesh4_pg.C_LG_XVI1139
ASH454ONE001422	AT5G01600.1	jgi|Poptr1_1|825375|estExt_fgenesh4_pg.C_LG_XVI1139
ASH454ONE001423	AT5G01600.1	jgi|Poptr1_1|825375|estExt_fgenesh4_pg.C_LG_XVI1139
ASH454ONE001424	AT5G01600.1	jgi|Poptr1_1|825375|estExt_fgenesh4_pg.C_LG_XVI1139
ASH454ONE001425	AT5G01600.1	jgi|Poptr1_1|825375|estExt_fgenesh4_pg.C_LG_XVI1139
ASH454ONE001426	ATCG00900.1	jgi|Poptr1_1|672352|grail3.14269000101
ASH454ONE001427	ATCG00900.1	jgi|Poptr1_1|672352|grail3.14269000101
ASH454ONE001428	ATCG00900.1	jgi|Poptr1_1|672352|grail3.14269000101
ASH454ONE001429	ATCG00900.1	jgi|Poptr1_1|672352|grail3.14269000101
ASH454ONE001430	ATCG00670.1	jgi|Poptr1_1|271973|gw1.14856.6.1
ASH454ONE001431	ATCG00670.1	jgi|Poptr1_1|289197|gw1.44.410.1
ASH454ONE001432	ATCG00900.1	jgi|Poptr1_1|672352|grail3.14269000101
ASH454ONE001433	ATCG00900.1	jgi|Poptr1_1|672352|grail3.14269000101
ASH454ONE001434	AT4G33000.1	jgi|Poptr1_1|763265|fgenesh4_pg.C_LG_VI001575
ASH454ONE001435	AT4G33000.2	jgi|Poptr1_1|763265|fgenesh4_pg.C_LG_VI001575
ASH454ONE001436	-	-
ASH454ONE001437	-	-
ASH454ONE001438	-	-
ASH454ONE001439	-	-
ASH454ONE001440	-	-
ASH454ONE001441	-	-
ASH454ONE001442	-	-
ASH454ONE001443	-	-
ASH454ONE001444	-	-
ASH454ONE001445	-	jgi|Poptr1_1|757425|fgenesh4_pg.C_LG_III000967
ASH454ONE001446	-	jgi|Poptr1_1|757425|fgenesh4_pg.C_LG_III000967
ASH454ONE001447	-	jgi|Poptr1_1|757425|fgenesh4_pg.C_LG_III000967
ASH454ONE001448	-	jgi|Poptr1_1|757425|fgenesh4_pg.C_LG_III000967
ASH454ONE001449	-	jgi|Poptr1_1|757425|fgenesh4_pg.C_LG_III000967
ASH454ONE001450	-	jgi|Poptr1_1|757425|fgenesh4_pg.C_LG_III000967
ASH454ONE001451	-	jgi|Poptr1_1|757425|fgenesh4_pg.C_LG_III000967
ASH454ONE001452	-	jgi|Poptr1_1|757425|fgenesh4_pg.C_LG_III000967
ASH454ONE001453	AT2G21240.2	jgi|Poptr1_1|201048|gw1.IX.1513.1
ASH454ONE001454	AT2G21240.2	jgi|Poptr1_1|201048|gw1.IX.1513.1
ASH454ONE001455	AT2G21240.2	jgi|Poptr1_1|201048|gw1.IX.1513.1
ASH454ONE001456	AT2G21240.2	jgi|Poptr1_1|201048|gw1.IX.1513.1
ASH454ONE001457	AT2G21240.2	jgi|Poptr1_1|759754|fgenesh4_pg.C_LG_IV001382
ASH454ONE001458	AT2G21240.2	jgi|Poptr1_1|759754|fgenesh4_pg.C_LG_IV001382
ASH454ONE001459	AT2G21240.2	jgi|Poptr1_1|201048|gw1.IX.1513.1
ASH454ONE001460	AT2G21240.2	jgi|Poptr1_1|201048|gw1.IX.1513.1
ASH454ONE001461	AT5G09510.1	jgi|Poptr1_1|818704|estExt_fgenesh4_pg.C_LG_V1341
ASH454ONE001462	AT5G09510.1	jgi|Poptr1_1|818704|estExt_fgenesh4_pg.C_LG_V1341
ASH454ONE001463	AT5G09510.1	jgi|Poptr1_1|818704|estExt_fgenesh4_pg.C_LG_V1341
ASH454ONE001464	AT5G09510.1	jgi|Poptr1_1|818704|estExt_fgenesh4_pg.C_LG_V1341
ASH454ONE001465	AT5G09510.1	jgi|Poptr1_1|818704|estExt_fgenesh4_pg.C_LG_V1341
ASH454ONE001466	AT5G09510.1	jgi|Poptr1_1|818704|estExt_fgenesh4_pg.C_LG_V1341
ASH454ONE001467	AT5G09510.2	jgi|Poptr1_1|818704|estExt_fgenesh4_pg.C_LG_V1341
ASH454ONE001468	AT3G51030.1	jgi|Poptr1_1|219472|gw1.VII.3777.1
ASH454ONE001469	AT3G51030.1	jgi|Poptr1_1|219472|gw1.VII.3777.1
ASH454ONE001470	AT3G51030.1	jgi|Poptr1_1|219472|gw1.VII.3777.1
ASH454ONE001471	AT3G51030.1	jgi|Poptr1_1|219472|gw1.VII.3777.1
ASH454ONE001472	AT3G51030.1	jgi|Poptr1_1|219472|gw1.VII.3777.1
ASH454ONE001473	AT3G51030.1	jgi|Poptr1_1|219472|gw1.VII.3777.1
ASH454ONE001474	AT1G19730.1	jgi|Poptr1_1|818765|estExt_fgenesh4_pg.C_LG_V1461
ASH454ONE001475	AT1G19730.1	jgi|Poptr1_1|818765|estExt_fgenesh4_pg.C_LG_V1461
ASH454ONE001476	AT5G59720.1	jgi|Poptr1_1|579131|eugene3.101950001
ASH454ONE001477	AT5G59720.1	jgi|Poptr1_1|579131|eugene3.101950001
ASH454ONE001478	AT5G59720.1	jgi|Poptr1_1|579131|eugene3.101950001
ASH454ONE001479	AT5G59720.1	jgi|Poptr1_1|579131|eugene3.101950001
ASH454ONE001480	AT5G59720.1	jgi|Poptr1_1|579131|eugene3.101950001
ASH454ONE001481	AT5G59720.1	jgi|Poptr1_1|579131|eugene3.101950001
ASH454ONE001482	AT5G14780.1	jgi|Poptr1_1|824336|estExt_fgenesh4_pg.C_LG_XIV1000
ASH454ONE001483	AT5G14780.1	jgi|Poptr1_1|824336|estExt_fgenesh4_pg.C_LG_XIV1000
ASH454ONE001484	AT5G14780.1	jgi|Poptr1_1|824336|estExt_fgenesh4_pg.C_LG_XIV1000
ASH454ONE001485	AT5G14780.1	jgi|Poptr1_1|824336|estExt_fgenesh4_pg.C_LG_XIV1000
ASH454ONE001486	AT5G14780.1	jgi|Poptr1_1|824336|estExt_fgenesh4_pg.C_LG_XIV1000
ASH454ONE001487	AT5G14780.1	jgi|Poptr1_1|824336|estExt_fgenesh4_pg.C_LG_XIV1000
ASH454ONE001488	AT3G51670.1	jgi|Poptr1_1|808742|fgenesh4_pm.C_LG_XVI000470
ASH454ONE001489	-	-
ASH454ONE001490	-	-
ASH454ONE001491	-	-
ASH454ONE001492	-	-
ASH454ONE001493	-	-
ASH454ONE001494	AT3G13810.1	jgi|Poptr1_1|763241|fgenesh4_pg.C_LG_VI001551
ASH454ONE001495	AT3G13810.1	jgi|Poptr1_1|763241|fgenesh4_pg.C_LG_VI001551
ASH454ONE001496	AT3G13810.1	jgi|Poptr1_1|763241|fgenesh4_pg.C_LG_VI001551
ASH454ONE001497	AT3G13810.1	jgi|Poptr1_1|763241|fgenesh4_pg.C_LG_VI001551
ASH454ONE001498	AT3G13810.1	jgi|Poptr1_1|763241|fgenesh4_pg.C_LG_VI001551
ASH454ONE001499	AT3G13810.1	jgi|Poptr1_1|763241|fgenesh4_pg.C_LG_VI001551
ASH454ONE001500	AT3G13810.1	jgi|Poptr1_1|763241|fgenesh4_pg.C_LG_VI001551
ASH454ONE001501	AT3G13810.1	jgi|Poptr1_1|763241|fgenesh4_pg.C_LG_VI001551
ASH454ONE001502	AT1G72770.1	jgi|Poptr1_1|645770|grail3.0110001101
ASH454ONE001503	AT1G72770.1	jgi|Poptr1_1|645770|grail3.0110001101
ASH454ONE001504	AT3G52580.1	jgi|Poptr1_1|641003|grail3.0128002402
ASH454ONE001505	AT3G52580.1	jgi|Poptr1_1|641003|grail3.0128002402
ASH454ONE001506	AT3G52580.1	jgi|Poptr1_1|641003|grail3.0128002402
ASH454ONE001507	AT3G52580.1	jgi|Poptr1_1|641003|grail3.0128002402
ASH454ONE001508	AT3G52580.1	jgi|Poptr1_1|641003|grail3.0128002402
ASH454ONE001509	-	-
ASH454ONE001510	-	-
ASH454ONE001511	-	-
ASH454ONE001512	-	-
ASH454ONE001513	-	jgi|Poptr1_1|675985|grail3.0028014001
ASH454ONE001514	-	jgi|Poptr1_1|675985|grail3.0028014001
ASH454ONE001515	-	jgi|Poptr1_1|675985|grail3.0028014001
ASH454ONE001516	-	jgi|Poptr1_1|675985|grail3.0028014001
ASH454ONE001517	-	-
ASH454ONE001518	-	-
ASH454ONE001519	AT5G32440.1	jgi|Poptr1_1|417221|gw1.VI.1594.1
ASH454ONE001520	AT5G32440.1	jgi|Poptr1_1|417221|gw1.VI.1594.1
ASH454ONE001521	AT5G32440.1	jgi|Poptr1_1|417221|gw1.VI.1594.1
ASH454ONE001522	AT5G32440.1	jgi|Poptr1_1|417221|gw1.VI.1594.1
ASH454ONE001523	-	-
ASH454ONE001524	-	-
ASH454ONE001525	AT5G15790.2	jgi|Poptr1_1|746093|estExt_Genewise1_v1.C_1650004
ASH454ONE001526	AT5G15790.2	jgi|Poptr1_1|746093|estExt_Genewise1_v1.C_1650004
ASH454ONE001527	AT5G15790.2	jgi|Poptr1_1|583858|eugene3.01550025
ASH454ONE001528	AT3G02290.1	jgi|Poptr1_1|746093|estExt_Genewise1_v1.C_1650004
ASH454ONE001529	AT3G02290.1	jgi|Poptr1_1|746093|estExt_Genewise1_v1.C_1650004
ASH454ONE001530	AT3G02290.2	jgi|Poptr1_1|583858|eugene3.01550025
ASH454ONE001531	AT4G30960.1	jgi|Poptr1_1|681270|grail3.0874000101
ASH454ONE001532	AT4G30960.1	jgi|Poptr1_1|681270|grail3.0874000101
ASH454ONE001533	AT4G30960.1	jgi|Poptr1_1|716804|estExt_Genewise1_v1.C_LG_VI0213
ASH454ONE001534	AT4G30960.1	jgi|Poptr1_1|681270|grail3.0874000101
ASH454ONE001535	AT4G38510.4	jgi|Poptr1_1|821076|estExt_fgenesh4_pg.C_LG_IX0294
ASH454ONE001536	AT4G38510.4	jgi|Poptr1_1|821076|estExt_fgenesh4_pg.C_LG_IX0294
ASH454ONE001537	AT4G38510.4	jgi|Poptr1_1|821076|estExt_fgenesh4_pg.C_LG_IX0294
ASH454ONE001538	AT4G38510.4	jgi|Poptr1_1|821076|estExt_fgenesh4_pg.C_LG_IX0294
ASH454ONE001539	AT4G38510.4	jgi|Poptr1_1|821076|estExt_fgenesh4_pg.C_LG_IX0294
ASH454ONE001540	AT3G17020.1	jgi|Poptr1_1|833661|estExt_fgenesh4_pm.C_LG_X0562
ASH454ONE001541	AT3G17020.1	jgi|Poptr1_1|833661|estExt_fgenesh4_pm.C_LG_X0562
ASH454ONE001542	AT3G17020.1	jgi|Poptr1_1|833661|estExt_fgenesh4_pm.C_LG_X0562
ASH454ONE001543	AT3G17020.1	jgi|Poptr1_1|833661|estExt_fgenesh4_pm.C_LG_X0562
ASH454ONE001544	AT3G09440.1	jgi|Poptr1_1|587191|eugene3.02080008
ASH454ONE001545	AT3G09440.1	jgi|Poptr1_1|587191|eugene3.02080008
ASH454ONE001546	AT3G09440.1	jgi|Poptr1_1|587191|eugene3.02080008
ASH454ONE001547	AT3G09440.1	jgi|Poptr1_1|587191|eugene3.02080008
ASH454ONE001548	AT3G12580.1	jgi|Poptr1_1|563887|eugene3.00080482
ASH454ONE001549	AT5G54770.1	jgi|Poptr1_1|568201|eugene3.00110215
ASH454ONE001550	AT5G54770.1	jgi|Poptr1_1|568201|eugene3.00110215
ASH454ONE001551	AT5G54770.1	jgi|Poptr1_1|817727|estExt_fgenesh4_pg.C_LG_IV0080
ASH454ONE001552	AT5G54770.1	jgi|Poptr1_1|568201|eugene3.00110215
ASH454ONE001553	AT5G54770.1	jgi|Poptr1_1|568201|eugene3.00110215
ASH454ONE001554	AT5G54770.1	jgi|Poptr1_1|817727|estExt_fgenesh4_pg.C_LG_IV0080
ASH454ONE001555	AT5G54770.1	jgi|Poptr1_1|568201|eugene3.00110215
ASH454ONE001556	AT5G54770.1	jgi|Poptr1_1|568201|eugene3.00110215
ASH454ONE001557	AT5G54770.1	jgi|Poptr1_1|817727|estExt_fgenesh4_pg.C_LG_IV0080
ASH454ONE001558	AT1G11910.1	jgi|Poptr1_1|834438|estExt_fgenesh4_pm.C_LG_XIII0008
ASH454ONE001559	AT1G11910.1	jgi|Poptr1_1|834438|estExt_fgenesh4_pm.C_LG_XIII0008
ASH454ONE001560	AT1G11910.1	jgi|Poptr1_1|834438|estExt_fgenesh4_pm.C_LG_XIII0008
ASH454ONE001561	AT1G11910.1	jgi|Poptr1_1|834438|estExt_fgenesh4_pm.C_LG_XIII0008
ASH454ONE001562	AT1G11910.1	jgi|Poptr1_1|834438|estExt_fgenesh4_pm.C_LG_XIII0008
ASH454ONE001563	AT1G11910.1	jgi|Poptr1_1|834438|estExt_fgenesh4_pm.C_LG_XIII0008
ASH454ONE001564	AT4G23885.1	jgi|Poptr1_1|646753|grail3.0018042001
ASH454ONE001565	AT4G23885.1	jgi|Poptr1_1|646753|grail3.0018042001
ASH454ONE001566	AT5G24165.1	jgi|Poptr1_1|646753|grail3.0018042001
ASH454ONE001567	AT5G24165.1	jgi|Poptr1_1|646753|grail3.0018042001
ASH454ONE001568	AT2G37220.1	jgi|Poptr1_1|808602|fgenesh4_pm.C_LG_XVI000330
ASH454ONE001569	AT2G37220.1	jgi|Poptr1_1|808602|fgenesh4_pm.C_LG_XVI000330
ASH454ONE001570	AT2G37220.1	jgi|Poptr1_1|808602|fgenesh4_pm.C_LG_XVI000330
ASH454ONE001571	AT2G37220.1	jgi|Poptr1_1|808602|fgenesh4_pm.C_LG_XVI000330
ASH454ONE001572	-	-
ASH454ONE001573	AT4G22740.2	jgi|Poptr1_1|827875|estExt_fgenesh4_pg.C_1270018
ASH454ONE001574	AT4G22740.2	jgi|Poptr1_1|827875|estExt_fgenesh4_pg.C_1270018
ASH454ONE001575	AT4G22740.2	jgi|Poptr1_1|827875|estExt_fgenesh4_pg.C_1270018
ASH454ONE001576	AT4G22740.2	jgi|Poptr1_1|827875|estExt_fgenesh4_pg.C_1270018
ASH454ONE001577	AT3G03940.1	jgi|Poptr1_1|809534|fgenesh4_pm.C_LG_XIX000099
ASH454ONE001578	AT3G03940.1	jgi|Poptr1_1|809534|fgenesh4_pm.C_LG_XIX000099
ASH454ONE001579	AT3G03940.1	jgi|Poptr1_1|809534|fgenesh4_pm.C_LG_XIX000099
ASH454ONE001580	AT3G03940.1	jgi|Poptr1_1|809534|fgenesh4_pm.C_LG_XIX000099
ASH454ONE001581	AT3G03940.1	jgi|Poptr1_1|809534|fgenesh4_pm.C_LG_XIX000099
ASH454ONE001582	AT3G03940.1	jgi|Poptr1_1|809534|fgenesh4_pm.C_LG_XIX000099
ASH454ONE001583	AT3G03940.1	jgi|Poptr1_1|809534|fgenesh4_pm.C_LG_XIX000099
ASH454ONE001584	AT3G03940.1	jgi|Poptr1_1|809534|fgenesh4_pm.C_LG_XIX000099
ASH454ONE001585	AT1G24020.1	jgi|Poptr1_1|725489|estExt_Genewise1_v1.C_LG_X3541
ASH454ONE001586	AT1G24020.1	jgi|Poptr1_1|725489|estExt_Genewise1_v1.C_LG_X3541
ASH454ONE001587	AT1G24020.1	jgi|Poptr1_1|725489|estExt_Genewise1_v1.C_LG_X3541
ASH454ONE001588	AT1G24020.1	jgi|Poptr1_1|725489|estExt_Genewise1_v1.C_LG_X3541
ASH454ONE001589	AT2G36060.1	jgi|Poptr1_1|653682|grail3.0013001001
ASH454ONE001590	AT2G36060.1	jgi|Poptr1_1|653682|grail3.0013001001
ASH454ONE001591	AT3G52560.1	jgi|Poptr1_1|653682|grail3.0013001001
ASH454ONE001592	AT2G36060.1	jgi|Poptr1_1|653682|grail3.0013001001
ASH454ONE001593	AT3G52560.1	jgi|Poptr1_1|653682|grail3.0013001001
ASH454ONE001594	AT1G08370.1	jgi|Poptr1_1|767046|fgenesh4_pg.C_LG_IX000097
ASH454ONE001595	AT1G08370.1	jgi|Poptr1_1|767046|fgenesh4_pg.C_LG_IX000097
ASH454ONE001596	AT1G08370.1	jgi|Poptr1_1|767046|fgenesh4_pg.C_LG_IX000097
ASH454ONE001597	AT1G08370.1	jgi|Poptr1_1|767046|fgenesh4_pg.C_LG_IX000097
ASH454ONE001598	-	jgi|Poptr1_1|561466|eugene3.00061425
ASH454ONE001599	-	jgi|Poptr1_1|561466|eugene3.00061425
ASH454ONE001600	AT2G37770.2	jgi|Poptr1_1|717244|estExt_Genewise1_v1.C_LG_VI1242
ASH454ONE001601	AT2G37770.2	jgi|Poptr1_1|717244|estExt_Genewise1_v1.C_LG_VI1242
ASH454ONE001602	AT2G37770.2	jgi|Poptr1_1|735604|estExt_Genewise1_v1.C_LG_XVI3242
ASH454ONE001603	AT2G37770.2	jgi|Poptr1_1|735604|estExt_Genewise1_v1.C_LG_XVI3242
ASH454ONE001604	AT1G54460.1	jgi|Poptr1_1|662939|grail3.0016034901
ASH454ONE001605	AT1G54460.1	jgi|Poptr1_1|662939|grail3.0016034901
ASH454ONE001606	AT1G54460.1	jgi|Poptr1_1|662939|grail3.0016034901
ASH454ONE001607	-	-
ASH454ONE001608	AT5G51970.2	jgi|Poptr1_1|823499|estExt_fgenesh4_pg.C_LG_XII1187
ASH454ONE001609	AT5G51970.2	jgi|Poptr1_1|823499|estExt_fgenesh4_pg.C_LG_XII1187
ASH454ONE001610	AT5G51970.2	jgi|Poptr1_1|823499|estExt_fgenesh4_pg.C_LG_XII1187
ASH454ONE001611	AT5G51970.2	jgi|Poptr1_1|823499|estExt_fgenesh4_pg.C_LG_XII1187
ASH454ONE001612	AT5G51970.2	jgi|Poptr1_1|823499|estExt_fgenesh4_pg.C_LG_XII1187
ASH454ONE001613	AT5G51970.2	jgi|Poptr1_1|823499|estExt_fgenesh4_pg.C_LG_XII1187
ASH454ONE001614	AT5G44100.1	jgi|Poptr1_1|816074|estExt_fgenesh4_pg.C_LG_II0333
ASH454ONE001615	AT5G44100.1	jgi|Poptr1_1|415199|gw1.III.2302.1
ASH454ONE001616	AT4G14340.1	jgi|Poptr1_1|803757|fgenesh4_pm.C_LG_VIII000712
ASH454ONE001617	AT4G14340.1	jgi|Poptr1_1|803757|fgenesh4_pm.C_LG_VIII000712
ASH454ONE001618	AT4G28540.1	jgi|Poptr1_1|803757|fgenesh4_pm.C_LG_VIII000712
ASH454ONE001619	-	-
ASH454ONE001620	AT4G00430.1	jgi|Poptr1_1|656216|grail3.0049030302
ASH454ONE001621	AT4G00430.1	jgi|Poptr1_1|656216|grail3.0049030302
ASH454ONE001622	AT4G00430.1	jgi|Poptr1_1|656216|grail3.0049030302
ASH454ONE001623	AT4G00430.1	jgi|Poptr1_1|656216|grail3.0049030302
ASH454ONE001624	AT4G00430.1	jgi|Poptr1_1|656216|grail3.0049030302
ASH454ONE001625	AT4G00430.1	jgi|Poptr1_1|656216|grail3.0049030302
ASH454ONE001626	AT3G12630.1	jgi|Poptr1_1|549337|eugene3.00011778
ASH454ONE001627	AT3G12630.1	jgi|Poptr1_1|549337|eugene3.00011778
ASH454ONE001628	AT3G12630.1	jgi|Poptr1_1|549337|eugene3.00011778
ASH454ONE001629	AT3G12630.1	jgi|Poptr1_1|549337|eugene3.00011778
ASH454ONE001630	AT3G12630.1	jgi|Poptr1_1|549337|eugene3.00011778
ASH454ONE001631	AT3G12630.1	jgi|Poptr1_1|549337|eugene3.00011778
ASH454ONE001632	AT4G10430.3	jgi|Poptr1_1|232802|gw1.XI.782.1
ASH454ONE001633	AT4G10430.3	jgi|Poptr1_1|232802|gw1.XI.782.1
ASH454ONE001634	AT4G10430.3	jgi|Poptr1_1|232802|gw1.XI.782.1
ASH454ONE001635	AT4G10430.3	jgi|Poptr1_1|232802|gw1.XI.782.1
ASH454ONE001636	AT4G10430.3	jgi|Poptr1_1|232802|gw1.XI.782.1
ASH454ONE001637	AT5G22920.1	jgi|Poptr1_1|558319|eugene3.00091579
ASH454ONE001638	AT5G22920.1	jgi|Poptr1_1|558319|eugene3.00091579
ASH454ONE001639	AT5G22920.1	jgi|Poptr1_1|558319|eugene3.00091579
ASH454ONE001640	AT5G22920.1	jgi|Poptr1_1|558319|eugene3.00091579
ASH454ONE001641	AT5G22920.1	jgi|Poptr1_1|558319|eugene3.00091579
ASH454ONE001642	AT5G22920.1	jgi|Poptr1_1|558319|eugene3.00091579
ASH454ONE001643	AT5G22920.1	jgi|Poptr1_1|558319|eugene3.00091579
ASH454ONE001644	AT5G22920.1	jgi|Poptr1_1|558319|eugene3.00091579
ASH454ONE001645	AT3G29320.1	jgi|Poptr1_1|712800|estExt_Genewise1_v1.C_LG_IV0101
ASH454ONE001646	AT3G29320.1	jgi|Poptr1_1|712800|estExt_Genewise1_v1.C_LG_IV0101
ASH454ONE001647	AT3G29320.1	jgi|Poptr1_1|712800|estExt_Genewise1_v1.C_LG_IV0101
ASH454ONE001648	AT3G29320.1	jgi|Poptr1_1|712800|estExt_Genewise1_v1.C_LG_IV0101
ASH454ONE001649	AT3G29320.1	jgi|Poptr1_1|712800|estExt_Genewise1_v1.C_LG_IV0101
ASH454ONE001650	AT3G29320.1	jgi|Poptr1_1|712800|estExt_Genewise1_v1.C_LG_IV0101
ASH454ONE001651	AT2G33040.1	jgi|Poptr1_1|836795|estExt_fgenesh4_pm.C_820005
ASH454ONE001652	AT2G33040.1	jgi|Poptr1_1|836795|estExt_fgenesh4_pm.C_820005
ASH454ONE001653	AT2G33040.1	jgi|Poptr1_1|836795|estExt_fgenesh4_pm.C_820005
ASH454ONE001654	AT2G33040.1	jgi|Poptr1_1|836795|estExt_fgenesh4_pm.C_820005
ASH454ONE001655	AT5G62000.3	jgi|Poptr1_1|575450|eugene3.00150845
ASH454ONE001656	AT5G62000.3	jgi|Poptr1_1|575450|eugene3.00150845
ASH454ONE001657	AT5G62000.3	jgi|Poptr1_1|575450|eugene3.00150845
ASH454ONE001658	AT5G62000.3	jgi|Poptr1_1|575450|eugene3.00150845
ASH454ONE001659	AT5G62000.3	jgi|Poptr1_1|575450|eugene3.00150845
ASH454ONE001660	AT2G26280.1	jgi|Poptr1_1|578018|eugene3.00180242
ASH454ONE001661	AT2G26280.1	jgi|Poptr1_1|578018|eugene3.00180242
ASH454ONE001662	AT2G26280.1	jgi|Poptr1_1|819443|estExt_fgenesh4_pg.C_LG_VI1454
ASH454ONE001663	AT2G26280.1	jgi|Poptr1_1|819443|estExt_fgenesh4_pg.C_LG_VI1454
ASH454ONE001664	AT2G26280.1	jgi|Poptr1_1|578018|eugene3.00180242
ASH454ONE001665	AT2G26280.1	jgi|Poptr1_1|819443|estExt_fgenesh4_pg.C_LG_VI1454
ASH454ONE001666	AT5G61790.1	jgi|Poptr1_1|733819|estExt_Genewise1_v1.C_LG_XV2501
ASH454ONE001667	AT5G61790.1	jgi|Poptr1_1|733819|estExt_Genewise1_v1.C_LG_XV2501
ASH454ONE001668	AT5G61790.1	jgi|Poptr1_1|733819|estExt_Genewise1_v1.C_LG_XV2501
ASH454ONE001669	AT5G61790.1	jgi|Poptr1_1|733819|estExt_Genewise1_v1.C_LG_XV2501
ASH454ONE001670	AT5G61790.1	jgi|Poptr1_1|733819|estExt_Genewise1_v1.C_LG_XV2501
ASH454ONE001671	AT5G61790.1	jgi|Poptr1_1|733819|estExt_Genewise1_v1.C_LG_XV2501
ASH454ONE001672	AT1G60800.1	jgi|Poptr1_1|419007|gw1.VIII.435.1
ASH454ONE001673	AT1G60800.1	jgi|Poptr1_1|419007|gw1.VIII.435.1
ASH454ONE001674	AT1G60800.1	jgi|Poptr1_1|419007|gw1.VIII.435.1
ASH454ONE001675	AT1G60800.1	jgi|Poptr1_1|419007|gw1.VIII.435.1
ASH454ONE001676	AT2G19480.1	jgi|Poptr1_1|819264|estExt_fgenesh4_pg.C_LG_VI0946
ASH454ONE001677	AT2G19480.1	jgi|Poptr1_1|819264|estExt_fgenesh4_pg.C_LG_VI0946
ASH454ONE001678	AT2G19480.1	jgi|Poptr1_1|819264|estExt_fgenesh4_pg.C_LG_VI0946
ASH454ONE001679	AT2G19480.1	jgi|Poptr1_1|819264|estExt_fgenesh4_pg.C_LG_VI0946
ASH454ONE001680	AT2G19480.1	jgi|Poptr1_1|819264|estExt_fgenesh4_pg.C_LG_VI0946
ASH454ONE001681	AT2G19480.1	jgi|Poptr1_1|819264|estExt_fgenesh4_pg.C_LG_VI0946
ASH454ONE001682	AT1G77120.1	jgi|Poptr1_1|718546|estExt_Genewise1_v1.C_LG_VII1362
ASH454ONE001683	AT1G77120.1	jgi|Poptr1_1|718546|estExt_Genewise1_v1.C_LG_VII1362
ASH454ONE001684	AT1G77120.1	jgi|Poptr1_1|718546|estExt_Genewise1_v1.C_LG_VII1362
ASH454ONE001685	AT1G77120.1	jgi|Poptr1_1|718546|estExt_Genewise1_v1.C_LG_VII1362
ASH454ONE001686	AT1G77120.1	jgi|Poptr1_1|718546|estExt_Genewise1_v1.C_LG_VII1362
ASH454ONE001687	AT1G77120.1	jgi|Poptr1_1|718546|estExt_Genewise1_v1.C_LG_VII1362
ASH454ONE001688	AT4G01610.1	jgi|Poptr1_1|552399|eugene3.00021714
ASH454ONE001689	AT4G01610.1	jgi|Poptr1_1|552399|eugene3.00021714
ASH454ONE001690	AT4G01610.1	jgi|Poptr1_1|552399|eugene3.00021714
ASH454ONE001691	AT4G01610.1	jgi|Poptr1_1|552399|eugene3.00021714
ASH454ONE001692	AT4G01610.1	jgi|Poptr1_1|552399|eugene3.00021714
ASH454ONE001693	AT4G01610.1	jgi|Poptr1_1|552399|eugene3.00021714
ASH454ONE001694	AT2G32070.1	jgi|Poptr1_1|654220|grail3.0013046101
ASH454ONE001695	AT2G32070.1	jgi|Poptr1_1|654220|grail3.0013046101
ASH454ONE001696	AT2G32070.1	jgi|Poptr1_1|654220|grail3.0013046101
ASH454ONE001697	AT2G32070.1	jgi|Poptr1_1|654220|grail3.0013046101
ASH454ONE001698	AT2G32070.1	jgi|Poptr1_1|654220|grail3.0013046101
ASH454ONE001699	AT3G49430.1	jgi|Poptr1_1|250704|gw1.XV.140.1
ASH454ONE001700	AT3G49430.1	jgi|Poptr1_1|250704|gw1.XV.140.1
ASH454ONE001701	AT3G49430.1	jgi|Poptr1_1|250704|gw1.XV.140.1
ASH454ONE001702	AT3G49430.1	jgi|Poptr1_1|250704|gw1.XV.140.1
ASH454ONE001703	AT3G14200.1	jgi|Poptr1_1|646029|grail3.0096001803
ASH454ONE001704	AT3G14200.1	jgi|Poptr1_1|646029|grail3.0096001803
ASH454ONE001705	-	-
ASH454ONE001706	-	-
ASH454ONE001707	AT3G14200.1	jgi|Poptr1_1|646029|grail3.0096001803
ASH454ONE001708	AT2G17390.1	jgi|Poptr1_1|294066|gw1.66.739.1
ASH454ONE001709	AT2G17390.1	jgi|Poptr1_1|294066|gw1.66.739.1
ASH454ONE001710	AT2G17390.1	jgi|Poptr1_1|294066|gw1.66.739.1
ASH454ONE001711	AT2G17390.1	jgi|Poptr1_1|294066|gw1.66.739.1
ASH454ONE001712	AT2G17390.1	jgi|Poptr1_1|294066|gw1.66.739.1
ASH454ONE001713	AT3G15353.1	jgi|Poptr1_1|568895|eugene3.00110909
ASH454ONE001714	AT3G15353.1	jgi|Poptr1_1|568895|eugene3.00110909
ASH454ONE001715	AT3G15353.1	jgi|Poptr1_1|568895|eugene3.00110909
ASH454ONE001716	AT3G15353.1	jgi|Poptr1_1|568895|eugene3.00110909
ASH454ONE001717	AT5G63650.1	jgi|Poptr1_1|743265|estExt_Genewise1_v1.C_1180241
ASH454ONE001718	AT5G63650.1	jgi|Poptr1_1|743265|estExt_Genewise1_v1.C_1180241
ASH454ONE001719	AT5G63650.1	jgi|Poptr1_1|743265|estExt_Genewise1_v1.C_1180241
ASH454ONE001720	AT5G63650.1	jgi|Poptr1_1|743265|estExt_Genewise1_v1.C_1180241
ASH454ONE001721	AT5G63650.1	jgi|Poptr1_1|743265|estExt_Genewise1_v1.C_1180241
ASH454ONE001722	AT5G63650.1	jgi|Poptr1_1|743265|estExt_Genewise1_v1.C_1180241
ASH454ONE001723	AT5G63650.1	jgi|Poptr1_1|743265|estExt_Genewise1_v1.C_1180241
ASH454ONE001724	AT5G63650.1	jgi|Poptr1_1|743265|estExt_Genewise1_v1.C_1180241
ASH454ONE001725	AT3G09860.1	jgi|Poptr1_1|835519|estExt_fgenesh4_pm.C_LG_XVI0333
ASH454ONE001726	AT3G09860.1	jgi|Poptr1_1|835519|estExt_fgenesh4_pm.C_LG_XVI0333
ASH454ONE001727	AT3G09860.1	jgi|Poptr1_1|835519|estExt_fgenesh4_pm.C_LG_XVI0333
ASH454ONE001728	AT3G09860.1	jgi|Poptr1_1|835519|estExt_fgenesh4_pm.C_LG_XVI0333
ASH454ONE001729	AT3G09860.1	jgi|Poptr1_1|835519|estExt_fgenesh4_pm.C_LG_XVI0333
ASH454ONE001730	AT3G09860.1	jgi|Poptr1_1|835519|estExt_fgenesh4_pm.C_LG_XVI0333
ASH454ONE001731	AT3G09860.1	jgi|Poptr1_1|835519|estExt_fgenesh4_pm.C_LG_XVI0333
ASH454ONE001732	AT3G09860.1	jgi|Poptr1_1|835519|estExt_fgenesh4_pm.C_LG_XVI0333
ASH454ONE001733	AT3G09860.1	jgi|Poptr1_1|835519|estExt_fgenesh4_pm.C_LG_XVI0333
ASH454ONE001734	AT1G29970.2	jgi|Poptr1_1|815816|estExt_fgenesh4_pg.C_LG_I2991
ASH454ONE001735	AT1G29970.2	jgi|Poptr1_1|815816|estExt_fgenesh4_pg.C_LG_I2991
ASH454ONE001736	AT1G17080.1	jgi|Poptr1_1|815816|estExt_fgenesh4_pg.C_LG_I2991
ASH454ONE001737	AT1G17080.1	jgi|Poptr1_1|815816|estExt_fgenesh4_pg.C_LG_I2991
ASH454ONE001738	AT1G17080.1	jgi|Poptr1_1|815816|estExt_fgenesh4_pg.C_LG_I2991
ASH454ONE001739	AT1G17080.1	jgi|Poptr1_1|815816|estExt_fgenesh4_pg.C_LG_I2991
ASH454ONE001740	AT1G05010.1	jgi|Poptr1_1|746197|estExt_Genewise1_v1.C_1660131
ASH454ONE001741	AT1G05010.1	jgi|Poptr1_1|746197|estExt_Genewise1_v1.C_1660131
ASH454ONE001742	AT1G05010.1	jgi|Poptr1_1|746197|estExt_Genewise1_v1.C_1660131
ASH454ONE001743	AT1G05010.1	jgi|Poptr1_1|746197|estExt_Genewise1_v1.C_1660131
ASH454ONE001744	AT1G05010.1	jgi|Poptr1_1|746197|estExt_Genewise1_v1.C_1660131
ASH454ONE001745	AT1G05010.1	jgi|Poptr1_1|746197|estExt_Genewise1_v1.C_1660131
ASH454ONE001746	AT1G05010.1	jgi|Poptr1_1|746197|estExt_Genewise1_v1.C_1660131
ASH454ONE001747	AT1G05010.1	jgi|Poptr1_1|746197|estExt_Genewise1_v1.C_1660131
ASH454ONE001748	AT3G27020.1	jgi|Poptr1_1|760284|fgenesh4_pg.C_LG_V000336
ASH454ONE001749	AT3G27020.1	jgi|Poptr1_1|760284|fgenesh4_pg.C_LG_V000336
ASH454ONE001750	AT3G27020.1	jgi|Poptr1_1|760284|fgenesh4_pg.C_LG_V000336
ASH454ONE001751	AT3G27020.1	jgi|Poptr1_1|760284|fgenesh4_pg.C_LG_V000336
ASH454ONE001752	AT1G65730.1	jgi|Poptr1_1|758663|fgenesh4_pg.C_LG_IV000291
ASH454ONE001753	AT5G23750.1	jgi|Poptr1_1|728978|estExt_Genewise1_v1.C_LG_XII1403
ASH454ONE001754	AT5G23750.1	jgi|Poptr1_1|728978|estExt_Genewise1_v1.C_LG_XII1403
ASH454ONE001755	AT5G23750.1	jgi|Poptr1_1|834740|estExt_fgenesh4_pm.C_LG_XIV0110
ASH454ONE001756	AT5G23750.2	jgi|Poptr1_1|834740|estExt_fgenesh4_pm.C_LG_XIV0110
ASH454ONE001757	AT5G23750.2	jgi|Poptr1_1|728978|estExt_Genewise1_v1.C_LG_XII1403
ASH454ONE001758	AT2G24360.1	jgi|Poptr1_1|811461|fgenesh4_pm.C_scaffold_147000033
ASH454ONE001759	AT2G24360.1	jgi|Poptr1_1|811461|fgenesh4_pm.C_scaffold_147000033
ASH454ONE001760	AT2G24360.1	jgi|Poptr1_1|787030|fgenesh4_pg.C_scaffold_193000046
ASH454ONE001761	AT2G24360.1	jgi|Poptr1_1|787030|fgenesh4_pg.C_scaffold_193000046
ASH454ONE001762	AT2G27720.1	jgi|Poptr1_1|836661|estExt_fgenesh4_pm.C_660004
ASH454ONE001763	AT2G27720.1	jgi|Poptr1_1|836661|estExt_fgenesh4_pm.C_660004
ASH454ONE001764	AT2G27720.1	jgi|Poptr1_1|836661|estExt_fgenesh4_pm.C_660004
ASH454ONE001765	AT2G27720.1	jgi|Poptr1_1|836661|estExt_fgenesh4_pm.C_660004
ASH454ONE001766	AT2G27720.1	jgi|Poptr1_1|836661|estExt_fgenesh4_pm.C_660004
ASH454ONE001767	AT2G27720.1	jgi|Poptr1_1|836661|estExt_fgenesh4_pm.C_660004
ASH454ONE001768	AT2G27720.1	jgi|Poptr1_1|836661|estExt_fgenesh4_pm.C_660004
ASH454ONE001769	AT2G27720.1	jgi|Poptr1_1|836661|estExt_fgenesh4_pm.C_660004
ASH454ONE001770	AT5G19760.1	jgi|Poptr1_1|817666|estExt_fgenesh4_pg.C_LG_III1822
ASH454ONE001771	AT5G19760.1	jgi|Poptr1_1|547596|eugene3.00010037
ASH454ONE001772	AT5G19760.1	jgi|Poptr1_1|817666|estExt_fgenesh4_pg.C_LG_III1822
ASH454ONE001773	AT5G19760.1	jgi|Poptr1_1|817666|estExt_fgenesh4_pg.C_LG_III1822
ASH454ONE001774	AT5G19760.1	jgi|Poptr1_1|547596|eugene3.00010037
ASH454ONE001775	AT4G34700.1	jgi|Poptr1_1|649314|grail3.0001036301
ASH454ONE001776	AT4G34700.1	jgi|Poptr1_1|649314|grail3.0001036301
ASH454ONE001777	AT4G34700.1	jgi|Poptr1_1|649314|grail3.0001036301
ASH454ONE001778	AT4G34700.1	jgi|Poptr1_1|649314|grail3.0001036301
ASH454ONE001779	AT4G34700.1	jgi|Poptr1_1|649314|grail3.0001036301
ASH454ONE001780	AT4G34700.1	jgi|Poptr1_1|649314|grail3.0001036301
ASH454ONE001781	-	-
ASH454ONE001782	-	jgi|Poptr1_1|560728|eugene3.00060687
ASH454ONE001783	-	-
ASH454ONE001784	-	jgi|Poptr1_1|560728|eugene3.00060687
ASH454ONE001785	-	-
ASH454ONE001786	-	-
ASH454ONE001787	-	-
ASH454ONE001788	-	jgi|Poptr1_1|560728|eugene3.00060687
ASH454ONE001789	AT3G01130.2	jgi|Poptr1_1|759760|fgenesh4_pg.C_LG_IV001388
ASH454ONE001790	AT3G01130.2	jgi|Poptr1_1|759760|fgenesh4_pg.C_LG_IV001388
ASH454ONE001791	AT3G01130.2	jgi|Poptr1_1|759760|fgenesh4_pg.C_LG_IV001388
ASH454ONE001792	AT3G01130.2	jgi|Poptr1_1|759760|fgenesh4_pg.C_LG_IV001388
ASH454ONE001793	AT3G01130.2	jgi|Poptr1_1|759760|fgenesh4_pg.C_LG_IV001388
ASH454ONE001794	AT3G01130.2	jgi|Poptr1_1|759760|fgenesh4_pg.C_LG_IV001388
ASH454ONE001795	AT2G21130.1	jgi|Poptr1_1|821113|estExt_fgenesh4_pg.C_LG_IX0365
ASH454ONE001796	AT2G21130.1	jgi|Poptr1_1|821113|estExt_fgenesh4_pg.C_LG_IX0365
ASH454ONE001797	AT2G21130.1	jgi|Poptr1_1|821113|estExt_fgenesh4_pg.C_LG_IX0365
ASH454ONE001798	AT2G21130.1	jgi|Poptr1_1|821113|estExt_fgenesh4_pg.C_LG_IX0365
ASH454ONE001799	AT2G21130.1	jgi|Poptr1_1|821113|estExt_fgenesh4_pg.C_LG_IX0365
ASH454ONE001800	AT1G23800.1	jgi|Poptr1_1|830473|estExt_fgenesh4_pm.C_LG_II0915
ASH454ONE001801	AT1G23800.1	jgi|Poptr1_1|830473|estExt_fgenesh4_pm.C_LG_II0915
ASH454ONE001802	AT1G23800.1	jgi|Poptr1_1|830473|estExt_fgenesh4_pm.C_LG_II0915
ASH454ONE001803	AT1G23800.1	jgi|Poptr1_1|830473|estExt_fgenesh4_pm.C_LG_II0915
ASH454ONE001804	AT1G23800.1	jgi|Poptr1_1|830473|estExt_fgenesh4_pm.C_LG_II0915
ASH454ONE001805	AT1G23800.1	jgi|Poptr1_1|830473|estExt_fgenesh4_pm.C_LG_II0915
ASH454ONE001806	AT5G10360.1	jgi|Poptr1_1|831359|estExt_fgenesh4_pm.C_LG_V0048
ASH454ONE001807	AT5G10360.1	jgi|Poptr1_1|831359|estExt_fgenesh4_pm.C_LG_V0048
ASH454ONE001808	AT5G10360.1	jgi|Poptr1_1|831359|estExt_fgenesh4_pm.C_LG_V0048
ASH454ONE001809	AT5G10360.1	jgi|Poptr1_1|831359|estExt_fgenesh4_pm.C_LG_V0048
ASH454ONE001810	AT5G10360.1	jgi|Poptr1_1|831359|estExt_fgenesh4_pm.C_LG_V0048
ASH454ONE001811	AT5G10360.1	jgi|Poptr1_1|831359|estExt_fgenesh4_pm.C_LG_V0048
ASH454ONE001812	AT5G17165.1	jgi|Poptr1_1|596936|eugene3.00870012
ASH454ONE001813	AT5G17165.1	jgi|Poptr1_1|596936|eugene3.00870012
ASH454ONE001814	AT5G17165.1	jgi|Poptr1_1|596936|eugene3.00870012
ASH454ONE001815	AT5G17165.1	jgi|Poptr1_1|596936|eugene3.00870012
ASH454ONE001816	AT1G01620.1	jgi|Poptr1_1|711735|estExt_Genewise1_v1.C_LG_III0271
ASH454ONE001817	AT1G01620.1	jgi|Poptr1_1|711735|estExt_Genewise1_v1.C_LG_III0271
ASH454ONE001818	AT1G01620.1	jgi|Poptr1_1|711735|estExt_Genewise1_v1.C_LG_III0271
ASH454ONE001819	AT1G01620.1	jgi|Poptr1_1|711735|estExt_Genewise1_v1.C_LG_III0271
ASH454ONE001820	AT1G01620.1	jgi|Poptr1_1|711735|estExt_Genewise1_v1.C_LG_III0271
ASH454ONE001821	AT1G01620.1	jgi|Poptr1_1|711735|estExt_Genewise1_v1.C_LG_III0271
ASH454ONE001822	AT5G02600.1	jgi|Poptr1_1|576603|eugene3.00160738
ASH454ONE001823	AT5G02600.1	jgi|Poptr1_1|576603|eugene3.00160738
ASH454ONE001824	AT5G02600.1	jgi|Poptr1_1|172834|gw1.I.1434.1
ASH454ONE001825	AT5G02600.1	jgi|Poptr1_1|172834|gw1.I.1434.1
ASH454ONE001826	AT5G02600.1	jgi|Poptr1_1|172834|gw1.I.1434.1
ASH454ONE001827	AT5G02600.1	jgi|Poptr1_1|172834|gw1.I.1434.1
ASH454ONE001828	AT2G28660.1	jgi|Poptr1_1|172834|gw1.I.1434.1
ASH454ONE001829	AT5G02600.1	jgi|Poptr1_1|172834|gw1.I.1434.1
ASH454ONE001830	-	-
ASH454ONE001831	-	-
ASH454ONE001832	-	-
ASH454ONE001833	-	-
ASH454ONE001834	AT1G09960.1	jgi|Poptr1_1|830252|estExt_fgenesh4_pm.C_LG_II0488
ASH454ONE001835	AT1G65980.1	jgi|Poptr1_1|814344|estExt_fgenesh4_kg.C_LG_XIII0043
ASH454ONE001836	AT1G65980.1	jgi|Poptr1_1|814344|estExt_fgenesh4_kg.C_LG_XIII0043
ASH454ONE001837	AT1G65980.1	jgi|Poptr1_1|814344|estExt_fgenesh4_kg.C_LG_XIII0043
ASH454ONE001838	AT1G65980.1	jgi|Poptr1_1|814344|estExt_fgenesh4_kg.C_LG_XIII0043
ASH454ONE001839	AT1G65980.1	jgi|Poptr1_1|814344|estExt_fgenesh4_kg.C_LG_XIII0043
ASH454ONE001840	AT1G65980.1	jgi|Poptr1_1|814344|estExt_fgenesh4_kg.C_LG_XIII0043
ASH454ONE001841	-	jgi|Poptr1_1|823723|estExt_fgenesh4_pg.C_LG_XIII0304
ASH454ONE001842	-	-
ASH454ONE001843	-	-
ASH454ONE001844	-	jgi|Poptr1_1|823723|estExt_fgenesh4_pg.C_LG_XIII0304
ASH454ONE001845	-	-
ASH454ONE001846	AT5G16470.1	jgi|Poptr1_1|742711|estExt_Genewise1_v1.C_870030
ASH454ONE001847	AT5G16470.1	jgi|Poptr1_1|742711|estExt_Genewise1_v1.C_870030
ASH454ONE001848	-	jgi|Poptr1_1|756147|fgenesh4_pg.C_LG_II002327
ASH454ONE001849	AT5G16470.1	jgi|Poptr1_1|742711|estExt_Genewise1_v1.C_870030
ASH454ONE001850	AT1G67280.1	jgi|Poptr1_1|584042|eugene3.01570036
ASH454ONE001851	AT1G67280.1	jgi|Poptr1_1|584042|eugene3.01570036
ASH454ONE001852	AT1G67280.1	jgi|Poptr1_1|584042|eugene3.01570036
ASH454ONE001853	AT1G67280.1	jgi|Poptr1_1|584042|eugene3.01570036
ASH454ONE001854	-	-
ASH454ONE001855	AT1G47128.1	jgi|Poptr1_1|781583|fgenesh4_pg.C_scaffold_40000333
ASH454ONE001856	AT1G47128.1	jgi|Poptr1_1|781583|fgenesh4_pg.C_scaffold_40000333
ASH454ONE001857	AT1G47128.1	jgi|Poptr1_1|781583|fgenesh4_pg.C_scaffold_40000333
ASH454ONE001858	AT1G47128.1	jgi|Poptr1_1|781583|fgenesh4_pg.C_scaffold_40000333
ASH454ONE001859	AT1G47128.1	jgi|Poptr1_1|781583|fgenesh4_pg.C_scaffold_40000333
ASH454ONE001860	AT1G47128.1	jgi|Poptr1_1|781583|fgenesh4_pg.C_scaffold_40000333
ASH454ONE001861	AT5G53400.1	jgi|Poptr1_1|732899|estExt_Genewise1_v1.C_LG_XV0414
ASH454ONE001862	AT5G53400.1	jgi|Poptr1_1|732899|estExt_Genewise1_v1.C_LG_XV0414
ASH454ONE001863	AT5G53400.1	jgi|Poptr1_1|732899|estExt_Genewise1_v1.C_LG_XV0414
ASH454ONE001864	AT5G53400.1	jgi|Poptr1_1|732899|estExt_Genewise1_v1.C_LG_XV0414
ASH454ONE001865	AT5G53400.1	jgi|Poptr1_1|732899|estExt_Genewise1_v1.C_LG_XV0414
ASH454ONE001866	AT5G53400.1	jgi|Poptr1_1|732899|estExt_Genewise1_v1.C_LG_XV0414
ASH454ONE001867	AT2G11890.1	jgi|Poptr1_1|785718|fgenesh4_pg.C_scaffold_152000050
ASH454ONE001868	AT2G11890.1	jgi|Poptr1_1|785718|fgenesh4_pg.C_scaffold_152000050
ASH454ONE001869	AT2G11890.1	jgi|Poptr1_1|785718|fgenesh4_pg.C_scaffold_152000050
ASH454ONE001870	AT2G11890.1	jgi|Poptr1_1|785718|fgenesh4_pg.C_scaffold_152000050
ASH454ONE001871	AT2G11890.1	jgi|Poptr1_1|785718|fgenesh4_pg.C_scaffold_152000050
ASH454ONE001872	AT2G11890.1	jgi|Poptr1_1|785718|fgenesh4_pg.C_scaffold_152000050
ASH454ONE001873	AT3G29270.2	jgi|Poptr1_1|814469|estExt_fgenesh4_kg.C_LG_XVII0008
ASH454ONE001874	AT3G29270.2	jgi|Poptr1_1|814469|estExt_fgenesh4_kg.C_LG_XVII0008
ASH454ONE001875	AT3G29270.2	jgi|Poptr1_1|814469|estExt_fgenesh4_kg.C_LG_XVII0008
ASH454ONE001876	AT3G29270.2	jgi|Poptr1_1|814469|estExt_fgenesh4_kg.C_LG_XVII0008
ASH454ONE001877	-	-
ASH454ONE001878	AT3G55620.1	jgi|Poptr1_1|749741|fgenesh4_kg.C_LG_X000095
ASH454ONE001879	AT3G55620.1	jgi|Poptr1_1|749741|fgenesh4_kg.C_LG_X000095
ASH454ONE001880	AT3G55620.1	jgi|Poptr1_1|749741|fgenesh4_kg.C_LG_X000095
ASH454ONE001881	AT3G55620.1	jgi|Poptr1_1|749741|fgenesh4_kg.C_LG_X000095
ASH454ONE001882	AT3G55620.1	jgi|Poptr1_1|749741|fgenesh4_kg.C_LG_X000095
ASH454ONE001883	AT3G55620.1	jgi|Poptr1_1|749741|fgenesh4_kg.C_LG_X000095
ASH454ONE001884	AT4G08150.1	jgi|Poptr1_1|710537|estExt_Genewise1_v1.C_LG_II1820
ASH454ONE001885	AT4G08150.1	jgi|Poptr1_1|710537|estExt_Genewise1_v1.C_LG_II1820
ASH454ONE001886	AT3G52040.1	jgi|Poptr1_1|829661|estExt_fgenesh4_pm.C_LG_I0734
ASH454ONE001887	AT3G52040.1	jgi|Poptr1_1|829661|estExt_fgenesh4_pm.C_LG_I0734
ASH454ONE001888	AT3G52040.1	jgi|Poptr1_1|829661|estExt_fgenesh4_pm.C_LG_I0734
ASH454ONE001889	AT1G05710.3	jgi|Poptr1_1|582754|eugene3.01420061
ASH454ONE001890	AT1G05710.3	jgi|Poptr1_1|582754|eugene3.01420061
ASH454ONE001891	AT1G05710.3	jgi|Poptr1_1|582754|eugene3.01420061
ASH454ONE001892	AT1G05710.3	jgi|Poptr1_1|582754|eugene3.01420061
ASH454ONE001893	AT1G05710.3	jgi|Poptr1_1|582754|eugene3.01420061
ASH454ONE001894	AT5G35530.1	jgi|Poptr1_1|832072|estExt_fgenesh4_pm.C_LG_VI0643
ASH454ONE001895	AT5G35530.1	jgi|Poptr1_1|832072|estExt_fgenesh4_pm.C_LG_VI0643
ASH454ONE001896	AT5G35530.1	jgi|Poptr1_1|832072|estExt_fgenesh4_pm.C_LG_VI0643
ASH454ONE001897	AT5G35530.1	jgi|Poptr1_1|832072|estExt_fgenesh4_pm.C_LG_VI0643
ASH454ONE001898	AT1G31850.2	jgi|Poptr1_1|826658|estExt_fgenesh4_pg.C_290313
ASH454ONE001899	AT4G19120.2	jgi|Poptr1_1|826658|estExt_fgenesh4_pg.C_290313
ASH454ONE001900	AT4G19120.2	jgi|Poptr1_1|826658|estExt_fgenesh4_pg.C_290313
ASH454ONE001901	AT1G31850.2	jgi|Poptr1_1|826658|estExt_fgenesh4_pg.C_290313
ASH454ONE001902	AT4G19120.2	jgi|Poptr1_1|826658|estExt_fgenesh4_pg.C_290313
ASH454ONE001903	AT4G19120.2	jgi|Poptr1_1|826658|estExt_fgenesh4_pg.C_290313
ASH454ONE001904	-	-
ASH454ONE001905	AT5G47040.1	jgi|Poptr1_1|836320|estExt_fgenesh4_pm.C_290060
ASH454ONE001906	-	-
ASH454ONE001907	AT5G47040.1	jgi|Poptr1_1|836320|estExt_fgenesh4_pm.C_290060
ASH454ONE001908	-	-
ASH454ONE001909	AT5G47040.1	jgi|Poptr1_1|836320|estExt_fgenesh4_pm.C_290060
ASH454ONE001910	-	jgi|Poptr1_1|582414|eugene3.138380001
ASH454ONE001911	AT5G47040.1	jgi|Poptr1_1|836320|estExt_fgenesh4_pm.C_290060
ASH454ONE001912	-	jgi|Poptr1_1|582414|eugene3.138380001
ASH454ONE001913	AT5G47040.1	jgi|Poptr1_1|836320|estExt_fgenesh4_pm.C_290060
ASH454ONE001914	AT5G60390.3	jgi|Poptr1_1|675976|grail3.0028013201
ASH454ONE001915	AT5G60390.3	jgi|Poptr1_1|675976|grail3.0028013201
ASH454ONE001916	AT5G60390.3	jgi|Poptr1_1|675976|grail3.0028013201
ASH454ONE001917	AT5G60390.3	jgi|Poptr1_1|720367|estExt_Genewise1_v1.C_LG_VIII1205
ASH454ONE001918	AT3G59540.1	jgi|Poptr1_1|741506|estExt_Genewise1_v1.C_640429
ASH454ONE001919	AT3G59540.1	jgi|Poptr1_1|741506|estExt_Genewise1_v1.C_640429
ASH454ONE001920	AT3G59540.1	jgi|Poptr1_1|741506|estExt_Genewise1_v1.C_640429
ASH454ONE001921	AT3G59540.1	jgi|Poptr1_1|741506|estExt_Genewise1_v1.C_640429
ASH454ONE001922	AT3G59540.1	jgi|Poptr1_1|741506|estExt_Genewise1_v1.C_640429
ASH454ONE001923	AT3G59540.1	jgi|Poptr1_1|741506|estExt_Genewise1_v1.C_640429
ASH454ONE001924	AT2G24940.1	jgi|Poptr1_1|737400|estExt_Genewise1_v1.C_LG_XVIII1941
ASH454ONE001925	AT2G24940.1	jgi|Poptr1_1|737400|estExt_Genewise1_v1.C_LG_XVIII1941
ASH454ONE001926	AT2G24940.1	jgi|Poptr1_1|737400|estExt_Genewise1_v1.C_LG_XVIII1941
ASH454ONE001927	AT2G24940.1	jgi|Poptr1_1|737400|estExt_Genewise1_v1.C_LG_XVIII1941
ASH454ONE001928	AT2G24940.1	jgi|Poptr1_1|737400|estExt_Genewise1_v1.C_LG_XVIII1941
ASH454ONE001929	AT2G24940.1	jgi|Poptr1_1|737400|estExt_Genewise1_v1.C_LG_XVIII1941
ASH454ONE001930	AT2G27020.1	jgi|Poptr1_1|548687|eugene3.00011128
ASH454ONE001931	AT2G27020.1	jgi|Poptr1_1|548687|eugene3.00011128
ASH454ONE001932	AT2G27020.1	jgi|Poptr1_1|548687|eugene3.00011128
ASH454ONE001933	AT2G27020.1	jgi|Poptr1_1|548687|eugene3.00011128
ASH454ONE001934	AT2G27020.1	jgi|Poptr1_1|548687|eugene3.00011128
ASH454ONE001935	AT2G27020.1	jgi|Poptr1_1|548687|eugene3.00011128
ASH454ONE001936	-	-
ASH454ONE001937	-	-
ASH454ONE001938	-	-
ASH454ONE001939	-	-
ASH454ONE001940	AT1G78900.2	jgi|Poptr1_1|719941|estExt_Genewise1_v1.C_LG_VIII0332
ASH454ONE001941	AT1G78900.2	jgi|Poptr1_1|719941|estExt_Genewise1_v1.C_LG_VIII0332
ASH454ONE001942	AT1G78900.2	jgi|Poptr1_1|719941|estExt_Genewise1_v1.C_LG_VIII0332
ASH454ONE001943	AT1G78900.2	jgi|Poptr1_1|719941|estExt_Genewise1_v1.C_LG_VIII0332
ASH454ONE001944	AT3G16500.1	jgi|Poptr1_1|640933|grail3.0052008101
ASH454ONE001945	AT3G16500.1	jgi|Poptr1_1|640933|grail3.0052008101
ASH454ONE001946	AT3G16500.1	jgi|Poptr1_1|640933|grail3.0052008101
ASH454ONE001947	AT3G16500.1	jgi|Poptr1_1|640933|grail3.0052008101
ASH454ONE001948	AT3G16500.1	jgi|Poptr1_1|640933|grail3.0052008101
ASH454ONE001949	-	jgi|Poptr1_1|763234|fgenesh4_pg.C_LG_VI001544
ASH454ONE001950	-	jgi|Poptr1_1|763234|fgenesh4_pg.C_LG_VI001544
ASH454ONE001951	AT1G07080.1	jgi|Poptr1_1|173635|gw1.I.2235.1
ASH454ONE001952	AT1G07080.1	jgi|Poptr1_1|173635|gw1.I.2235.1
ASH454ONE001953	AT1G07080.1	jgi|Poptr1_1|173635|gw1.I.2235.1
ASH454ONE001954	AT1G07080.1	jgi|Poptr1_1|173635|gw1.I.2235.1
ASH454ONE001955	AT1G07080.1	jgi|Poptr1_1|202444|gw1.IX.2909.1
ASH454ONE001956	AT1G07080.1	jgi|Poptr1_1|202444|gw1.IX.2909.1
ASH454ONE001957	AT4G37180.1	jgi|Poptr1_1|655180|grail3.0019008902
ASH454ONE001958	AT2G03500.1	jgi|Poptr1_1|827942|estExt_fgenesh4_pg.C_1300026
ASH454ONE001959	AT3G25790.1	jgi|Poptr1_1|557338|eugene3.00090598
ASH454ONE001960	AT1G13300.1	jgi|Poptr1_1|557338|eugene3.00090598
ASH454ONE001961	AT4G37180.1	jgi|Poptr1_1|827942|estExt_fgenesh4_pg.C_1300026
ASH454ONE001962	AT1G56340.2	jgi|Poptr1_1|811231|fgenesh4_pm.C_scaffold_133000042
ASH454ONE001963	AT1G56340.2	jgi|Poptr1_1|811231|fgenesh4_pm.C_scaffold_133000042
ASH454ONE001964	AT1G56340.2	jgi|Poptr1_1|811231|fgenesh4_pm.C_scaffold_133000042
ASH454ONE001965	AT1G56340.2	jgi|Poptr1_1|811231|fgenesh4_pm.C_scaffold_133000042
ASH454ONE001966	AT1G09210.1	jgi|Poptr1_1|811231|fgenesh4_pm.C_scaffold_133000042
ASH454ONE001967	AT1G09210.1	jgi|Poptr1_1|811231|fgenesh4_pm.C_scaffold_133000042
ASH454ONE001968	AT4G08240.1	jgi|Poptr1_1|816293|estExt_fgenesh4_pg.C_LG_II0779
ASH454ONE001969	AT4G08240.1	jgi|Poptr1_1|816293|estExt_fgenesh4_pg.C_LG_II0779
ASH454ONE001970	AT4G08240.1	jgi|Poptr1_1|816293|estExt_fgenesh4_pg.C_LG_II0779
ASH454ONE001971	AT4G08240.1	jgi|Poptr1_1|816293|estExt_fgenesh4_pg.C_LG_II0779
ASH454ONE001972	-	jgi|Poptr1_1|578136|eugene3.00180360
ASH454ONE001973	AT4G32610.1	jgi|Poptr1_1|578136|eugene3.00180360
ASH454ONE001974	AT4G32610.1	jgi|Poptr1_1|578136|eugene3.00180360
ASH454ONE001975	AT4G32610.1	jgi|Poptr1_1|578136|eugene3.00180360
ASH454ONE001976	AT4G32610.1	jgi|Poptr1_1|578136|eugene3.00180360
ASH454ONE001977	-	jgi|Poptr1_1|578136|eugene3.00180360
ASH454ONE001978	AT5G02500.1	jgi|Poptr1_1|563887|eugene3.00080482
ASH454ONE001979	AT5G02500.1	jgi|Poptr1_1|563887|eugene3.00080482
ASH454ONE001980	AT5G02500.1	jgi|Poptr1_1|563887|eugene3.00080482
ASH454ONE001981	AT5G02500.1	jgi|Poptr1_1|563887|eugene3.00080482
ASH454ONE001982	AT3G55440.1	jgi|Poptr1_1|724697|estExt_Genewise1_v1.C_LG_X2172
ASH454ONE001983	AT3G55440.1	jgi|Poptr1_1|724697|estExt_Genewise1_v1.C_LG_X2172
ASH454ONE001984	AT3G55440.1	jgi|Poptr1_1|724697|estExt_Genewise1_v1.C_LG_X2172
ASH454ONE001985	AT3G55440.1	jgi|Poptr1_1|724697|estExt_Genewise1_v1.C_LG_X2172
ASH454ONE001986	AT3G55440.1	jgi|Poptr1_1|724697|estExt_Genewise1_v1.C_LG_X2172
ASH454ONE001987	AT5G01650.1	jgi|Poptr1_1|825385|estExt_fgenesh4_pg.C_LG_XVI1156
ASH454ONE001988	AT5G01650.1	jgi|Poptr1_1|825385|estExt_fgenesh4_pg.C_LG_XVI1156
ASH454ONE001989	AT5G01650.1	jgi|Poptr1_1|825385|estExt_fgenesh4_pg.C_LG_XVI1156
ASH454ONE001990	AT5G01650.1	jgi|Poptr1_1|825385|estExt_fgenesh4_pg.C_LG_XVI1156
ASH454ONE001991	AT5G58490.1	jgi|Poptr1_1|722576|estExt_Genewise1_v1.C_LG_IX2899
ASH454ONE001992	AT5G58490.1	jgi|Poptr1_1|722576|estExt_Genewise1_v1.C_LG_IX2899
ASH454ONE001993	AT5G58490.1	jgi|Poptr1_1|722576|estExt_Genewise1_v1.C_LG_IX2899
ASH454ONE001994	AT5G58490.1	jgi|Poptr1_1|722576|estExt_Genewise1_v1.C_LG_IX2899
ASH454ONE001995	AT1G33140.1	jgi|Poptr1_1|569228|eugene3.00111242
ASH454ONE001996	AT1G33140.1	jgi|Poptr1_1|829935|estExt_fgenesh4_pm.C_LG_I1230
ASH454ONE001997	AT1G33140.1	jgi|Poptr1_1|569228|eugene3.00111242
ASH454ONE001998	AT1G33140.1	jgi|Poptr1_1|569228|eugene3.00111242
ASH454ONE001999	AT5G55230.1	jgi|Poptr1_1|568577|eugene3.00110591
ASH454ONE002000	AT5G55230.1	jgi|Poptr1_1|568577|eugene3.00110591
ASH454ONE002001	AT5G55230.1	jgi|Poptr1_1|568577|eugene3.00110591
ASH454ONE002002	AT5G55230.1	jgi|Poptr1_1|568577|eugene3.00110591
ASH454ONE002003	AT5G55230.1	jgi|Poptr1_1|707542|estExt_Genewise1_v1.C_LG_I4410
ASH454ONE002004	AT5G55230.1	jgi|Poptr1_1|707542|estExt_Genewise1_v1.C_LG_I4410
ASH454ONE002005	AT5G05780.1	jgi|Poptr1_1|820395|estExt_fgenesh4_pg.C_LG_VIII0552
ASH454ONE002006	AT5G05780.1	jgi|Poptr1_1|820395|estExt_fgenesh4_pg.C_LG_VIII0552
ASH454ONE002007	AT5G05780.1	jgi|Poptr1_1|820395|estExt_fgenesh4_pg.C_LG_VIII0552
ASH454ONE002008	AT5G05780.1	jgi|Poptr1_1|820395|estExt_fgenesh4_pg.C_LG_VIII0552
ASH454ONE002009	AT5G05780.1	jgi|Poptr1_1|820395|estExt_fgenesh4_pg.C_LG_VIII0552
ASH454ONE002010	AT5G05780.1	jgi|Poptr1_1|820395|estExt_fgenesh4_pg.C_LG_VIII0552
ASH454ONE002011	AT2G26980.4	jgi|Poptr1_1|672762|grail3.0149001301
[truncated: 56,605 more rows]
