# Supplementary material for: Transcriptomic Signatures of Ash (Fraxinus spp.) Phloem
Source: PLoS One. 2011 Jan 21;6(1):e16368. doi: 10.1371/journal.pone.0016368 (PMC3025028; doi:10.1371/journal.pone.0016368)
Supplement: Table S2 — Gene Ontology annotation results of Fraxinus spp. sequences. (XLSX) [file pone.0016368.s002.xlsx]

## Sheet: GO
Fraxinus transcript ID	#GOs	GOs
ASH454ONE000001	1	F:metal ion binding
ASH454ONE000002	6	C:amyloplast; F:NDP-glucose-starch glucosyltransferase activity; F:starch synthase activity; P:starch biosynthetic process; C:chloroplast; P:sucrose metabolic process
ASH454ONE000003	6	C:amyloplast; F:NDP-glucose-starch glucosyltransferase activity; F:starch synthase activity; P:starch biosynthetic process; C:chloroplast; P:sucrose metabolic process
ASH454ONE000004	0
ASH454ONE000005	3	P:carbohydrate metabolic process; F:lactoylglutathione lyase activity; P:pyruvate metabolic process
ASH454ONE000006	3	P:carbohydrate metabolic process; F:lactoylglutathione lyase activity; P:pyruvate metabolic process
ASH454ONE000007	3	P:carbohydrate metabolic process; F:lactoylglutathione lyase activity; P:pyruvate metabolic process
ASH454ONE000008	3	P:carbohydrate metabolic process; F:lactoylglutathione lyase activity; P:pyruvate metabolic process
ASH454ONE000009	3	P:carbohydrate metabolic process; F:lactoylglutathione lyase activity; P:pyruvate metabolic process
ASH454ONE000010	3	P:carbohydrate metabolic process; F:lactoylglutathione lyase activity; P:pyruvate metabolic process
ASH454ONE000011	3	P:carbohydrate metabolic process; F:lactoylglutathione lyase activity; P:pyruvate metabolic process
ASH454ONE000012	3	P:carbohydrate metabolic process; F:lactoylglutathione lyase activity; P:pyruvate metabolic process
ASH454ONE000013	3	P:carbohydrate metabolic process; F:lactoylglutathione lyase activity; P:pyruvate metabolic process
ASH454ONE000014	3	P:carbohydrate metabolic process; F:lactoylglutathione lyase activity; P:pyruvate metabolic process
ASH454ONE000015	3	P:carbohydrate metabolic process; F:lactoylglutathione lyase activity; P:pyruvate metabolic process
ASH454ONE000016	3	P:carbohydrate metabolic process; F:lactoylglutathione lyase activity; P:pyruvate metabolic process
ASH454ONE000017	3	P:carbohydrate metabolic process; F:lactoylglutathione lyase activity; P:pyruvate metabolic process
ASH454ONE000018	3	P:carbohydrate metabolic process; F:lactoylglutathione lyase activity; P:pyruvate metabolic process
ASH454ONE000019	3	P:carbohydrate metabolic process; F:lactoylglutathione lyase activity; P:pyruvate metabolic process
ASH454ONE000020	3	P:carbohydrate metabolic process; F:lactoylglutathione lyase activity; P:pyruvate metabolic process
ASH454ONE000021	3	P:carbohydrate metabolic process; F:lactoylglutathione lyase activity; P:pyruvate metabolic process
ASH454ONE000022	3	P:carbohydrate metabolic process; F:lactoylglutathione lyase activity; P:pyruvate metabolic process
ASH454ONE000023	3	P:carbohydrate metabolic process; F:lactoylglutathione lyase activity; P:pyruvate metabolic process
ASH454ONE000024	2	F:lyase activity; P:carbohydrate metabolic process
ASH454ONE000025	2	F:lyase activity; P:carbohydrate metabolic process
ASH454ONE000026	3	P:carbohydrate metabolic process; F:lactoylglutathione lyase activity; P:pyruvate metabolic process
ASH454ONE000027	3	P:carbohydrate metabolic process; F:lactoylglutathione lyase activity; P:pyruvate metabolic process
ASH454ONE000028	3	P:carbohydrate metabolic process; F:lactoylglutathione lyase activity; P:pyruvate metabolic process
ASH454ONE000029	2	F:lyase activity; P:carbohydrate metabolic process
ASH454ONE000030	2	F:lyase activity; P:carbohydrate metabolic process
ASH454ONE000031	3	P:carbohydrate metabolic process; F:lactoylglutathione lyase activity; P:pyruvate metabolic process
ASH454ONE000032	3	P:carbohydrate metabolic process; F:lactoylglutathione lyase activity; P:pyruvate metabolic process
ASH454ONE000033	2	F:lyase activity; P:carbohydrate metabolic process
ASH454ONE000034	2	F:lyase activity; P:carbohydrate metabolic process
ASH454ONE000035	2	F:lyase activity; P:carbohydrate metabolic process
ASH454ONE000036	2	F:lyase activity; P:carbohydrate metabolic process
ASH454ONE000037	3	P:carbohydrate metabolic process; F:lactoylglutathione lyase activity; P:pyruvate metabolic process
ASH454ONE000038	0
ASH454ONE000039	0
ASH454ONE000040	3	P:carbohydrate metabolic process; F:lactoylglutathione lyase activity; P:pyruvate metabolic process
ASH454ONE000041	3	P:carbohydrate metabolic process; F:lactoylglutathione lyase activity; P:pyruvate metabolic process
ASH454ONE000042	5	P:regulation of transcription, DNA-dependent; F:sequence-specific DNA binding; F:DNA binding; C:intracellular; C:nucleus
ASH454ONE000043	5	P:regulation of transcription, DNA-dependent; F:sequence-specific DNA binding; F:DNA binding; C:intracellular; C:nucleus
ASH454ONE000044	5	P:regulation of transcription, DNA-dependent; F:sequence-specific DNA binding; F:DNA binding; C:intracellular; C:nucleus
ASH454ONE000045	5	P:regulation of transcription, DNA-dependent; F:sequence-specific DNA binding; F:DNA binding; C:intracellular; C:nucleus
ASH454ONE000046	5	P:regulation of transcription, DNA-dependent; F:sequence-specific DNA binding; F:DNA binding; C:intracellular; C:nucleus
ASH454ONE000047	5	P:regulation of transcription, DNA-dependent; F:sequence-specific DNA binding; F:DNA binding; C:intracellular; C:nucleus
ASH454ONE000048	5	P:regulation of transcription, DNA-dependent; F:sequence-specific DNA binding; F:DNA binding; C:intracellular; C:nucleus
ASH454ONE000049	5	P:regulation of transcription, DNA-dependent; F:sequence-specific DNA binding; F:DNA binding; C:intracellular; C:nucleus
ASH454ONE000050	5	P:regulation of transcription, DNA-dependent; F:sequence-specific DNA binding; F:DNA binding; C:intracellular; C:nucleus
ASH454ONE000051	5	P:regulation of transcription, DNA-dependent; F:sequence-specific DNA binding; F:DNA binding; C:intracellular; C:nucleus
ASH454ONE000052	5	P:regulation of transcription, DNA-dependent; F:sequence-specific DNA binding; F:DNA binding; C:intracellular; C:nucleus
ASH454ONE000053	5	P:regulation of transcription, DNA-dependent; F:sequence-specific DNA binding; F:DNA binding; C:intracellular; C:nucleus
ASH454ONE000054	5	P:regulation of transcription, DNA-dependent; F:sequence-specific DNA binding; F:DNA binding; C:intracellular; C:nucleus
ASH454ONE000055	5	P:regulation of transcription, DNA-dependent; F:sequence-specific DNA binding; F:DNA binding; C:intracellular; C:nucleus
ASH454ONE000056	5	P:regulation of transcription, DNA-dependent; F:sequence-specific DNA binding; F:DNA binding; C:intracellular; C:nucleus
ASH454ONE000057	5	P:regulation of transcription, DNA-dependent; F:sequence-specific DNA binding; F:DNA binding; C:intracellular; C:nucleus
ASH454ONE000058	5	P:regulation of transcription, DNA-dependent; F:sequence-specific DNA binding; F:DNA binding; C:intracellular; C:nucleus
ASH454ONE000059	5	P:regulation of transcription, DNA-dependent; F:sequence-specific DNA binding; F:DNA binding; C:intracellular; C:nucleus
ASH454ONE000060	5	P:regulation of transcription, DNA-dependent; F:sequence-specific DNA binding; F:DNA binding; C:intracellular; C:nucleus
ASH454ONE000061	5	P:oxidation reduction; F:alcohol dehydrogenase activity; F:dihydrokaempferol 4-reductase activity; F:coenzyme binding; P:flavonoid biosynthetic process
ASH454ONE000062	5	P:oxidation reduction; F:alcohol dehydrogenase activity; F:dihydrokaempferol 4-reductase activity; F:coenzyme binding; P:flavonoid biosynthetic process
ASH454ONE000063	5	P:oxidation reduction; F:alcohol dehydrogenase activity; F:dihydrokaempferol 4-reductase activity; F:coenzyme binding; P:flavonoid biosynthetic process
ASH454ONE000064	5	P:oxidation reduction; F:alcohol dehydrogenase activity; F:dihydrokaempferol 4-reductase activity; F:coenzyme binding; P:flavonoid biosynthetic process
ASH454ONE000065	5	P:oxidation reduction; F:alcohol dehydrogenase activity; F:dihydrokaempferol 4-reductase activity; F:coenzyme binding; P:flavonoid biosynthetic process
ASH454ONE000066	4	P:oxidation reduction; F:dihydrokaempferol 4-reductase activity; F:coenzyme binding; P:flavonoid biosynthetic process
ASH454ONE000067	5	P:oxidation reduction; F:alcohol dehydrogenase activity; F:dihydrokaempferol 4-reductase activity; F:coenzyme binding; P:flavonoid biosynthetic process
ASH454ONE000068	5	P:oxidation reduction; F:alcohol dehydrogenase activity; F:dihydrokaempferol 4-reductase activity; F:coenzyme binding; P:flavonoid biosynthetic process
ASH454ONE000069	5	P:oxidation reduction; F:alcohol dehydrogenase activity; F:dihydrokaempferol 4-reductase activity; F:coenzyme binding; P:flavonoid biosynthetic process
ASH454ONE000070	5	P:oxidation reduction; F:alcohol dehydrogenase activity; F:dihydrokaempferol 4-reductase activity; F:coenzyme binding; P:flavonoid biosynthetic process
ASH454ONE000071	5	P:oxidation reduction; F:alcohol dehydrogenase activity; F:dihydrokaempferol 4-reductase activity; F:coenzyme binding; P:flavonoid biosynthetic process
ASH454ONE000072	5	P:oxidation reduction; F:alcohol dehydrogenase activity; F:dihydrokaempferol 4-reductase activity; F:coenzyme binding; P:flavonoid biosynthetic process
ASH454ONE000073	4	P:oxidation reduction; F:dihydrokaempferol 4-reductase activity; F:coenzyme binding; P:flavonoid biosynthetic process
ASH454ONE000074	5	P:oxidation reduction; F:alcohol dehydrogenase activity; F:dihydrokaempferol 4-reductase activity; F:coenzyme binding; P:flavonoid biosynthetic process
ASH454ONE000075	5	P:oxidation reduction; F:alcohol dehydrogenase activity; F:dihydrokaempferol 4-reductase activity; F:coenzyme binding; P:flavonoid biosynthetic process
ASH454ONE000076	4	P:oxidation reduction; F:dihydrokaempferol 4-reductase activity; F:coenzyme binding; P:flavonoid biosynthetic process
ASH454ONE000077	5	P:oxidation reduction; F:alcohol dehydrogenase activity; F:dihydrokaempferol 4-reductase activity; F:coenzyme binding; P:flavonoid biosynthetic process
ASH454ONE000078	5	P:oxidation reduction; F:alcohol dehydrogenase activity; F:dihydrokaempferol 4-reductase activity; F:coenzyme binding; P:flavonoid biosynthetic process
ASH454ONE000079	5	P:oxidation reduction; F:alcohol dehydrogenase activity; F:dihydrokaempferol 4-reductase activity; F:coenzyme binding; P:flavonoid biosynthetic process
ASH454ONE000080	4	P:oxidation reduction; F:dihydrokaempferol 4-reductase activity; F:coenzyme binding; P:flavonoid biosynthetic process
ASH454ONE000081	4	P:oxidation reduction; F:dihydrokaempferol 4-reductase activity; F:coenzyme binding; P:flavonoid biosynthetic process
ASH454ONE000082	5	P:oxidation reduction; F:alcohol dehydrogenase activity; F:dihydrokaempferol 4-reductase activity; F:coenzyme binding; P:flavonoid biosynthetic process
ASH454ONE000083	4	P:oxidation reduction; F:dihydrokaempferol 4-reductase activity; F:coenzyme binding; P:flavonoid biosynthetic process
ASH454ONE000084	5	P:oxidation reduction; F:alcohol dehydrogenase activity; F:dihydrokaempferol 4-reductase activity; F:coenzyme binding; P:flavonoid biosynthetic process
ASH454ONE000085	4	P:oxidation reduction; F:dihydrokaempferol 4-reductase activity; F:coenzyme binding; P:flavonoid biosynthetic process
ASH454ONE000086	9	C:chromatin; P:chromatin assembly or disassembly; F:chromatin binding; F:dihydrokaempferol 4-reductase activity; P:oxidation reduction; F:alcohol dehydrogenase activity; F:coenzyme binding; C:nucleus; P:flavonoid biosynthetic process
ASH454ONE000087	1	P:auxin mediated signaling pathway
ASH454ONE000088	2	P:auxin mediated signaling pathway; F:lyase activity
ASH454ONE000089	1	P:auxin mediated signaling pathway
ASH454ONE000090	2	P:auxin mediated signaling pathway; F:lyase activity
ASH454ONE000091	1	P:auxin mediated signaling pathway
ASH454ONE000092	2	P:auxin mediated signaling pathway; F:lyase activity
ASH454ONE000093	2	P:auxin mediated signaling pathway; F:lyase activity
ASH454ONE000094	2	P:auxin mediated signaling pathway; F:lyase activity
ASH454ONE000095	2	P:auxin mediated signaling pathway; F:lyase activity
ASH454ONE000096	2	P:auxin mediated signaling pathway; F:lyase activity
ASH454ONE000097	2	P:auxin mediated signaling pathway; F:lyase activity
ASH454ONE000098	1	P:auxin mediated signaling pathway
ASH454ONE000099	1	P:auxin mediated signaling pathway
ASH454ONE000100	1	P:auxin mediated signaling pathway
ASH454ONE000101	1	P:auxin mediated signaling pathway
ASH454ONE000102	1	P:auxin mediated signaling pathway
ASH454ONE000103	1	P:auxin mediated signaling pathway
ASH454ONE000106	0
ASH454ONE000107	0
ASH454ONE000108	0
ASH454ONE000109	0
ASH454ONE000110	0
ASH454ONE000111	0
ASH454ONE000112	0
ASH454ONE000113	0
ASH454ONE000114	0
ASH454ONE000115	0
ASH454ONE000116	0
ASH454ONE000117	0
ASH454ONE000118	0
ASH454ONE000119	0
ASH454ONE000120	0
ASH454ONE000121	0
ASH454ONE000122	0
ASH454ONE000123	0
ASH454ONE000124	0
ASH454ONE000125	0
ASH454ONE000126	0
ASH454ONE000127	0
ASH454ONE000128	0
ASH454ONE000129	0
ASH454ONE000130	0
ASH454ONE000131	0
ASH454ONE000132	0
ASH454ONE000133	0
ASH454ONE000134	0
ASH454ONE000135	0
ASH454ONE000136	0
ASH454ONE000137	0
ASH454ONE000138	0
ASH454ONE000139	0
ASH454ONE000140	0
ASH454ONE000141	0
ASH454ONE000142	0
ASH454ONE000143	0
ASH454ONE000144	0
ASH454ONE000145	0
ASH454ONE000146	0
ASH454ONE000147	0
ASH454ONE000148	0
ASH454ONE000149	0
ASH454ONE000150	0
ASH454ONE000151	0
ASH454ONE000152	0
ASH454ONE000153	0
ASH454ONE000154	0
ASH454ONE000155	0
ASH454ONE000156	0
ASH454ONE000157	0
ASH454ONE000158	0
ASH454ONE000159	0
ASH454ONE000160	0
ASH454ONE000161	0
ASH454ONE000162	0
ASH454ONE000163	0
ASH454ONE000164	0
ASH454ONE000165	0
ASH454ONE000166	0
ASH454ONE000167	0
ASH454ONE000168	0
ASH454ONE000169	0
ASH454ONE001406	2	C:membrane; C:cytoplasmic membrane-bounded vesicle
ASH454ONE001407	2	C:membrane; C:cytoplasmic membrane-bounded vesicle
ASH454ONE001408	2	C:membrane; C:cytoplasmic membrane-bounded vesicle
ASH454ONE001409	2	P:biological_process; C:cellular_component
ASH454ONE001410	2	P:biological_process; C:cellular_component
ASH454ONE001411	2	P:biological_process; C:cellular_component
ASH454ONE001412	2	P:biological_process; C:cellular_component
ASH454ONE001413	2	P:biological_process; C:cellular_component
ASH454ONE001414	2	P:biological_process; C:cellular_component
ASH454ONE001415	1	C:mitochondrion
ASH454ONE001416	1	C:mitochondrion
ASH454ONE001417	1	C:mitochondrion
ASH454ONE001418	1	C:mitochondrion
ASH454ONE001419	1	C:mitochondrion
ASH454ONE001420	3	F:oxidoreductase activity; F:iron ion binding; C:plastid
ASH454ONE001421	6	P:cellular iron ion homeostasis; F:oxidoreductase activity; F:ferric iron binding; P:oxidation reduction; P:iron ion transport; C:plastid
ASH454ONE001422	3	F:oxidoreductase activity; F:iron ion binding; C:plastid
ASH454ONE001423	6	P:cellular iron ion homeostasis; F:oxidoreductase activity; F:ferric iron binding; P:oxidation reduction; P:iron ion transport; C:plastid
ASH454ONE001424	7	P:cellular iron ion homeostasis; F:ferric iron binding; P:oxidation reduction; F:ferroxidase activity; C:chloroplast; P:iron ion transport; P:chlorophyll metabolic process
ASH454ONE001425	7	P:cellular iron ion homeostasis; F:ferric iron binding; P:oxidation reduction; F:ferroxidase activity; C:chloroplast; P:iron ion transport; P:chlorophyll metabolic process
ASH454ONE001426	9	F:structural constituent of ribosome; C:small ribosomal subunit; C:chloroplast; C:thylakoid; C:membrane; P:translation; F:rRNA binding; C:mitochondrion; P:ribosome biogenesis
ASH454ONE001427	10	P:translation; C:mitochondrion; C:small ribosomal subunit; F:rRNA binding; F:structural constituent of ribosome; P:proteolysis; F:ATP binding; F:serine-type endopeptidase activity; C:chloroplast; P:ribosome biogenesis
ASH454ONE001428	9	F:structural constituent of ribosome; C:small ribosomal subunit; C:chloroplast; C:thylakoid; C:membrane; P:translation; F:rRNA binding; C:mitochondrion; P:ribosome biogenesis
ASH454ONE001429	10	P:translation; C:mitochondrion; C:small ribosomal subunit; F:rRNA binding; F:structural constituent of ribosome; P:proteolysis; F:ATP binding; F:serine-type endopeptidase activity; C:chloroplast; P:ribosome biogenesis
ASH454ONE001430	9	C:ribosome; F:serine-type endopeptidase activity; F:structural constituent of ribosome; F:ATP binding; C:chloroplast; P:proteolysis; P:translation; F:rRNA binding; P:ribosome biogenesis
ASH454ONE001431	4	F:serine-type endopeptidase activity; F:ATP binding; C:chloroplast; P:proteolysis
ASH454ONE001432	9	F:structural constituent of ribosome; C:small ribosomal subunit; C:chloroplast; C:thylakoid; C:membrane; P:translation; F:rRNA binding; C:mitochondrion; P:ribosome biogenesis
ASH454ONE001433	9	F:structural constituent of ribosome; C:small ribosomal subunit; C:chloroplast; C:thylakoid; C:membrane; P:translation; F:rRNA binding; C:mitochondrion; P:ribosome biogenesis
ASH454ONE001434	3	F:protein binding; F:calcium ion binding; F:catalytic activity
ASH454ONE001435	3	F:protein binding; F:calcium ion binding; F:catalytic activity
ASH454ONE001445	1	F:catalytic activity
ASH454ONE001446	1	F:catalytic activity
ASH454ONE001447	1	F:catalytic activity
ASH454ONE001448	1	F:catalytic activity
ASH454ONE001449	1	F:catalytic activity
ASH454ONE001450	1	F:catalytic activity
ASH454ONE001451	1	F:catalytic activity
ASH454ONE001452	1	F:catalytic activity
ASH454ONE001453	0
ASH454ONE001454	0
ASH454ONE001455	0
ASH454ONE001456	0
ASH454ONE001457	0
ASH454ONE001458	0
ASH454ONE001459	0
ASH454ONE001460	0
ASH454ONE001461	4	F:structural constituent of ribosome; C:small ribosomal subunit; P:translation; P:ribosome biogenesis
ASH454ONE001462	4	F:structural constituent of ribosome; C:small ribosomal subunit; P:translation; P:ribosome biogenesis
ASH454ONE001463	4	F:structural constituent of ribosome; C:small ribosomal subunit; P:translation; P:ribosome biogenesis
ASH454ONE001464	4	F:structural constituent of ribosome; C:small ribosomal subunit; P:translation; P:ribosome biogenesis
ASH454ONE001465	4	F:structural constituent of ribosome; C:small ribosomal subunit; P:translation; P:ribosome biogenesis
ASH454ONE001466	4	F:structural constituent of ribosome; C:small ribosomal subunit; P:translation; P:ribosome biogenesis
ASH454ONE001467	4	F:structural constituent of ribosome; C:small ribosomal subunit; P:translation; P:ribosome biogenesis
ASH454ONE001468	8	P:cell redox homeostasis; P:electron transport chain; C:cytoplasm; F:electron carrier activity; F:protein disulfide oxidoreductase activity; P:glycerol ether metabolic process; P:transport; P:electron transport
ASH454ONE001469	8	P:cell redox homeostasis; P:electron transport chain; C:cytoplasm; F:electron carrier activity; F:protein disulfide oxidoreductase activity; P:glycerol ether metabolic process; P:transport; P:electron transport
ASH454ONE001470	8	P:cell redox homeostasis; P:electron transport chain; C:cytoplasm; F:electron carrier activity; F:protein disulfide oxidoreductase activity; P:glycerol ether metabolic process; P:transport; P:electron transport
ASH454ONE001471	8	P:cell redox homeostasis; P:electron transport chain; C:cytoplasm; F:electron carrier activity; F:protein disulfide oxidoreductase activity; P:glycerol ether metabolic process; P:transport; P:electron transport
ASH454ONE001472	8	P:cell redox homeostasis; P:electron transport chain; C:cytoplasm; F:electron carrier activity; F:protein disulfide oxidoreductase activity; P:glycerol ether metabolic process; P:transport; P:electron transport
ASH454ONE001473	8	P:cell redox homeostasis; P:electron transport chain; C:cytoplasm; F:electron carrier activity; F:protein disulfide oxidoreductase activity; P:glycerol ether metabolic process; P:transport; P:electron transport
ASH454ONE001474	8	P:cell redox homeostasis; P:electron transport chain; C:cytoplasm; F:electron carrier activity; F:protein disulfide oxidoreductase activity; P:glycerol ether metabolic process; P:transport; P:electron transport
ASH454ONE001475	8	P:cell redox homeostasis; P:electron transport chain; C:cytoplasm; F:electron carrier activity; F:protein disulfide oxidoreductase activity; P:glycerol ether metabolic process; P:transport; P:electron transport
ASH454ONE001476	2	C:cytoplasm; P:response to stress
ASH454ONE001477	2	C:cytoplasm; P:response to stress
ASH454ONE001478	2	C:cytoplasm; P:response to stress
ASH454ONE001479	2	C:cytoplasm; P:response to stress
ASH454ONE001480	2	C:cytoplasm; P:response to stress
ASH454ONE001481	2	C:cytoplasm; P:response to stress
ASH454ONE001482	12	F:NAD or NADH binding; P:response to cadmium ion; F:formate dehydrogenase activity; P:oxidation reduction; F:oxidoreductase activity, acting on the CH-OH group of donors, NAD or NADP as acceptor; C:chloroplast; C:thylakoid; C:mitochondrion; C:formate dehydrogenase complex; P:formate metabolic process; P:methane metabolic process; P:glyoxylate metabolic process
ASH454ONE001483	12	F:NAD or NADH binding; P:response to cadmium ion; F:formate dehydrogenase activity; P:oxidation reduction; F:oxidoreductase activity, acting on the CH-OH group of donors, NAD or NADP as acceptor; C:chloroplast; C:thylakoid; C:mitochondrion; C:formate dehydrogenase complex; P:formate metabolic process; P:methane metabolic process; P:glyoxylate metabolic process
ASH454ONE001484	12	F:NAD or NADH binding; P:response to cadmium ion; F:formate dehydrogenase activity; P:oxidation reduction; F:oxidoreductase activity, acting on the CH-OH group of donors, NAD or NADP as acceptor; C:chloroplast; C:thylakoid; C:mitochondrion; C:formate dehydrogenase complex; P:formate metabolic process; P:methane metabolic process; P:glyoxylate metabolic process
ASH454ONE001485	12	F:NAD or NADH binding; P:response to cadmium ion; F:formate dehydrogenase activity; P:oxidation reduction; F:oxidoreductase activity, acting on the CH-OH group of donors, NAD or NADP as acceptor; C:chloroplast; C:thylakoid; C:mitochondrion; C:formate dehydrogenase complex; P:formate metabolic process; P:methane metabolic process; P:glyoxylate metabolic process
ASH454ONE001486	12	F:NAD or NADH binding; P:response to cadmium ion; F:formate dehydrogenase activity; P:oxidation reduction; F:oxidoreductase activity, acting on the CH-OH group of donors, NAD or NADP as acceptor; C:chloroplast; C:thylakoid; C:mitochondrion; C:formate dehydrogenase complex; P:formate metabolic process; P:methane metabolic process; P:glyoxylate metabolic process
ASH454ONE001487	12	F:NAD or NADH binding; P:response to cadmium ion; F:formate dehydrogenase activity; P:oxidation reduction; F:oxidoreductase activity, acting on the CH-OH group of donors, NAD or NADP as acceptor; C:chloroplast; C:thylakoid; C:mitochondrion; C:formate dehydrogenase complex; P:formate metabolic process; P:methane metabolic process; P:glyoxylate metabolic process
ASH454ONE001488	2	C:plastid; P:transport
ASH454ONE001494	2	F:zinc ion binding; C:intracellular
ASH454ONE001495	2	F:zinc ion binding; C:intracellular
ASH454ONE001496	2	F:zinc ion binding; C:intracellular
ASH454ONE001497	2	F:zinc ion binding; C:intracellular
ASH454ONE001498	2	F:zinc ion binding; C:intracellular
ASH454ONE001499	2	F:zinc ion binding; C:intracellular
ASH454ONE001500	2	F:zinc ion binding; C:intracellular
ASH454ONE001501	2	F:zinc ion binding; C:intracellular
ASH454ONE001502	5	C:protein serine/threonine phosphatase complex; F:protein serine/threonine phosphatase activity; F:protein binding; P:protein amino acid dephosphorylation; F:magnesium ion binding
ASH454ONE001503	5	C:protein serine/threonine phosphatase complex; F:protein serine/threonine phosphatase activity; F:protein binding; P:protein amino acid dephosphorylation; F:magnesium ion binding
ASH454ONE001504	4	C:ribosome; F:structural constituent of ribosome; P:translation; P:ribosome biogenesis
ASH454ONE001505	4	C:ribosome; F:structural constituent of ribosome; P:translation; P:ribosome biogenesis
ASH454ONE001506	9	P:nematode larval development; C:ribosome; F:structural constituent of ribosome; P:molting cycle, collagen and cuticulin-based cuticle; P:positive regulation of growth rate; P:reproduction; P:embryonic development ending in birth or egg hatching; P:translation; P:ribosome biogenesis
ASH454ONE001507	9	P:nematode larval development; C:ribosome; F:structural constituent of ribosome; P:molting cycle, collagen and cuticulin-based cuticle; P:positive regulation of growth rate; P:reproduction; P:embryonic development ending in birth or egg hatching; P:translation; P:ribosome biogenesis
ASH454ONE001508	4	C:ribosome; F:structural constituent of ribosome; P:translation; P:ribosome biogenesis
ASH454ONE001513	3	P:regulation of transcription; F:DNA binding; C:nucleus
ASH454ONE001514	3	P:regulation of transcription; F:DNA binding; C:nucleus
ASH454ONE001515	3	P:regulation of transcription; F:DNA binding; C:nucleus
ASH454ONE001516	3	P:regulation of transcription; F:DNA binding; C:nucleus
ASH454ONE001517	3	P:regulation of transcription; F:DNA binding; C:nucleus
ASH454ONE001518	3	P:regulation of transcription; F:DNA binding; C:nucleus
ASH454ONE001519	1	C:plastid
ASH454ONE001520	1	C:plastid
ASH454ONE001521	1	C:plastid
ASH454ONE001522	1	C:plastid
ASH454ONE001525	5	C:ribosome; P:response to chitin; F:zinc ion binding; F:protein binding; P:ribosome biogenesis
ASH454ONE001526	4	C:ribonucleoprotein complex; P:response to chitin; F:zinc ion binding; F:protein binding
ASH454ONE001527	2	F:metal ion binding; C:ribonucleoprotein complex
ASH454ONE001528	5	C:ribosome; P:response to chitin; F:zinc ion binding; F:protein binding; P:ribosome biogenesis
ASH454ONE001529	5	C:ribosome; P:response to chitin; F:zinc ion binding; F:protein binding; P:ribosome biogenesis
ASH454ONE001530	3	C:ribonucleoprotein complex; F:zinc ion binding; F:protein binding
ASH454ONE001531	6	F:calmodulin-dependent protein kinase activity; P:protein amino acid phosphorylation; F:protein binding; F:ATP binding; P:signal transduction; P:serine family amino acid metabolic process
ASH454ONE001532	6	F:calmodulin-dependent protein kinase activity; P:protein amino acid phosphorylation; F:protein binding; F:ATP binding; P:signal transduction; P:serine family amino acid metabolic process
ASH454ONE001533	6	F:calmodulin-dependent protein kinase activity; P:protein amino acid phosphorylation; F:protein binding; F:ATP binding; P:signal transduction; P:serine family amino acid metabolic process
ASH454ONE001534	6	F:calmodulin-dependent protein kinase activity; P:protein amino acid phosphorylation; F:protein binding; F:ATP binding; P:signal transduction; P:serine family amino acid metabolic process
ASH454ONE001535	6	F:hydrogen ion transporting ATP synthase activity, rotational mechanism; P:ATP synthesis coupled proton transport; F:ATP binding; F:proton-transporting ATPase activity, rotational mechanism; C:proton-transporting V-type ATPase, V1 domain; C:proton-transporting ATP synthase complex
ASH454ONE001536	6	F:hydrogen ion transporting ATP synthase activity, rotational mechanism; P:ATP synthesis coupled proton transport; F:ATP binding; F:proton-transporting ATPase activity, rotational mechanism; C:proton-transporting V-type ATPase, V1 domain; C:proton-transporting ATP synthase complex
ASH454ONE001537	6	F:hydrogen ion transporting ATP synthase activity, rotational mechanism; P:ATP synthesis coupled proton transport; F:ATP binding; F:proton-transporting ATPase activity, rotational mechanism; C:proton-transporting V-type ATPase, V1 domain; C:proton-transporting ATP synthase complex
ASH454ONE001538	10	F:hydrogen ion transporting ATP synthase activity, rotational mechanism; P:ATP synthesis coupled proton transport; F:ATP binding; P:glucose mediated signaling; F:proton-transporting ATPase activity, rotational mechanism; C:chloroplast; C:vacuole; C:proton-transporting V-type ATPase, V1 domain; C:plasma membrane; C:proton-transporting ATP synthase complex
ASH454ONE001539	6	F:hydrogen ion transporting ATP synthase activity, rotational mechanism; P:ATP synthesis coupled proton transport; F:ATP binding; F:proton-transporting ATPase activity, rotational mechanism; C:proton-transporting V-type ATPase, V1 domain; C:proton-transporting ATP synthase complex
ASH454ONE001540	2	C:mitochondrion; P:response to cold
ASH454ONE001541	2	C:mitochondrion; P:response to cold
ASH454ONE001542	2	C:mitochondrion; P:response to cold
ASH454ONE001543	2	C:mitochondrion; P:response to cold
ASH454ONE001544	12	C:cell surface; C:melanosome; P:response to stress; P:regulation of cell cycle; P:chaperone mediated protein folding requiring cofactor; P:oxidation reduction; F:ATP binding; F:unfolded protein binding; C:ribonucleoprotein complex; F:ATPase activity, coupled; C:cytosol; F:2-alkenal reductase activity
ASH454ONE001545	12	C:cell surface; C:melanosome; P:response to stress; P:regulation of cell cycle; P:chaperone mediated protein folding requiring cofactor; P:oxidation reduction; F:ATP binding; F:unfolded protein binding; C:ribonucleoprotein complex; F:ATPase activity, coupled; C:cytosol; F:2-alkenal reductase activity
ASH454ONE001546	12	C:cell surface; C:melanosome; P:response to stress; P:regulation of cell cycle; P:chaperone mediated protein folding requiring cofactor; P:oxidation reduction; F:ATP binding; F:unfolded protein binding; C:ribonucleoprotein complex; F:ATPase activity, coupled; C:cytosol; F:2-alkenal reductase activity
ASH454ONE001547	14	C:cytosol; P:regulation of cell cycle; P:post-Golgi vesicle-mediated transport; P:chaperone mediated protein folding requiring cofactor; F:ATPase activity, coupled; P:oxidation reduction; P:membrane organization; F:2-alkenal reductase activity; C:cell surface; C:melanosome; F:ATP binding; C:ribonucleoprotein complex; F:unfolded protein binding; P:response to stress
ASH454ONE001548	4	F:ATP binding; P:oxidation reduction; P:response to stress; F:2-alkenal reductase activity
ASH454ONE001549	4	C:extrinsic to membrane; C:chloroplast stroma; C:thylakoid; P:thiamin biosynthetic process
ASH454ONE001550	4	C:extrinsic to membrane; C:chloroplast stroma; C:thylakoid; P:thiamin biosynthetic process
ASH454ONE001551	4	C:extrinsic to membrane; C:chloroplast stroma; C:thylakoid; P:thiamin biosynthetic process
ASH454ONE001552	4	C:extrinsic to membrane; C:chloroplast stroma; C:thylakoid; P:thiamin biosynthetic process
ASH454ONE001553	4	C:extrinsic to membrane; C:chloroplast stroma; C:thylakoid; P:thiamin biosynthetic process
ASH454ONE001554	4	C:extrinsic to membrane; C:chloroplast stroma; C:thylakoid; P:thiamin biosynthetic process
ASH454ONE001555	4	C:extrinsic to membrane; C:chloroplast stroma; C:thylakoid; P:thiamin biosynthetic process
ASH454ONE001556	4	C:extrinsic to membrane; C:chloroplast stroma; C:thylakoid; P:thiamin biosynthetic process
ASH454ONE001557	4	C:extrinsic to membrane; C:chloroplast stroma; C:thylakoid; P:thiamin biosynthetic process
ASH454ONE001558	3	C:cytoplasmic membrane-bounded vesicle; F:aspartic-type endopeptidase activity; P:proteolysis
ASH454ONE001559	3	C:cytoplasmic membrane-bounded vesicle; F:aspartic-type endopeptidase activity; P:proteolysis
ASH454ONE001560	3	C:cytoplasmic membrane-bounded vesicle; F:aspartic-type endopeptidase activity; P:proteolysis
ASH454ONE001561	3	C:cytoplasmic membrane-bounded vesicle; F:aspartic-type endopeptidase activity; P:proteolysis
ASH454ONE001562	3	C:cytoplasmic membrane-bounded vesicle; F:aspartic-type endopeptidase activity; P:proteolysis
ASH454ONE001563	3	C:cytoplasmic membrane-bounded vesicle; F:aspartic-type endopeptidase activity; P:proteolysis
ASH454ONE001564	1	C:mitochondrion
ASH454ONE001565	1	C:mitochondrion
ASH454ONE001566	1	C:mitochondrion
ASH454ONE001567	1	C:mitochondrion
ASH454ONE001568	5	P:innate immune response; P:response to cold; F:poly(U) RNA binding; C:stromule; P:response to abscisic acid stimulus
ASH454ONE001569	5	P:innate immune response; P:response to cold; F:poly(U) RNA binding; C:stromule; P:response to abscisic acid stimulus
ASH454ONE001570	5	P:innate immune response; P:response to cold; F:poly(U) RNA binding; C:stromule; P:response to abscisic acid stimulus
ASH454ONE001571	5	P:innate immune response; P:response to cold; F:poly(U) RNA binding; C:stromule; P:response to abscisic acid stimulus
ASH454ONE001573	0
ASH454ONE001574	0
ASH454ONE001575	0
ASH454ONE001576	0
ASH454ONE001577	4	P:protein amino acid phosphorylation; F:ATP binding; F:protein serine/threonine kinase activity; P:serine family amino acid metabolic process
ASH454ONE001578	4	P:protein amino acid phosphorylation; F:ATP binding; F:protein serine/threonine kinase activity; P:serine family amino acid metabolic process
ASH454ONE001579	4	P:protein amino acid phosphorylation; F:ATP binding; F:protein serine/threonine kinase activity; P:serine family amino acid metabolic process
ASH454ONE001580	4	P:protein amino acid phosphorylation; F:ATP binding; F:protein serine/threonine kinase activity; P:serine family amino acid metabolic process
ASH454ONE001581	4	P:protein amino acid phosphorylation; F:ATP binding; F:protein serine/threonine kinase activity; P:serine family amino acid metabolic process
ASH454ONE001582	4	P:protein amino acid phosphorylation; F:ATP binding; F:protein serine/threonine kinase activity; P:serine family amino acid metabolic process
ASH454ONE001583	4	P:protein amino acid phosphorylation; F:ATP binding; F:protein serine/threonine kinase activity; P:serine family amino acid metabolic process
ASH454ONE001584	4	P:protein amino acid phosphorylation; F:ATP binding; F:protein serine/threonine kinase activity; P:serine family amino acid metabolic process
ASH454ONE001585	2	P:response to biotic stimulus; P:defense response
ASH454ONE001586	1	P:response to stimulus
ASH454ONE001587	2	P:response to biotic stimulus; P:defense response
ASH454ONE001588	1	P:response to stimulus
ASH454ONE001589	3	P:regulation of protein metabolic process; F:small conjugating protein ligase activity; P:post-translational protein modification
ASH454ONE001590	3	P:regulation of protein metabolic process; F:small conjugating protein ligase activity; P:post-translational protein modification
ASH454ONE001591	3	P:regulation of protein metabolic process; F:small conjugating protein ligase activity; P:post-translational protein modification
ASH454ONE001592	3	P:regulation of protein metabolic process; F:small conjugating protein ligase activity; P:post-translational protein modification
ASH454ONE001593	3	P:regulation of protein metabolic process; F:small conjugating protein ligase activity; P:post-translational protein modification
ASH454ONE001594	0
ASH454ONE001595	0
ASH454ONE001596	0
ASH454ONE001597	0
ASH454ONE001598	0
ASH454ONE001599	0
ASH454ONE001600	9	P:response to cadmium ion; C:cytosol; P:oxidation reduction; F:aldehyde reductase activity; P:fructose metabolic process; P:galactose metabolic process; P:mannose metabolic process; P:pyruvate metabolic process; P:glycerolipid metabolic process
ASH454ONE001601	9	P:response to cadmium ion; C:cytosol; P:oxidation reduction; F:aldehyde reductase activity; P:fructose metabolic process; P:galactose metabolic process; P:mannose metabolic process; P:pyruvate metabolic process; P:glycerolipid metabolic process
ASH454ONE001602	9	P:response to cadmium ion; C:cytosol; P:oxidation reduction; F:aldehyde reductase activity; P:fructose metabolic process; P:galactose metabolic process; P:mannose metabolic process; P:pyruvate metabolic process; P:glycerolipid metabolic process
ASH454ONE001603	9	P:response to cadmium ion; C:cytosol; P:oxidation reduction; F:aldehyde reductase activity; P:fructose metabolic process; P:galactose metabolic process; P:mannose metabolic process; P:pyruvate metabolic process; P:glycerolipid metabolic process
ASH454ONE001604	3	C:plastid; F:molecular_function; P:biological_process
ASH454ONE001605	3	C:plastid; F:molecular_function; P:biological_process
ASH454ONE001606	3	C:plastid; F:molecular_function; P:biological_process
ASH454ONE001608	5	F:zinc ion binding; P:oxidation reduction; F:L-iditol 2-dehydrogenase activity; P:fructose metabolic process; P:mannose metabolic process
ASH454ONE001609	5	F:zinc ion binding; P:oxidation reduction; F:L-iditol 2-dehydrogenase activity; P:fructose metabolic process; P:mannose metabolic process
ASH454ONE001610	5	F:zinc ion binding; P:oxidation reduction; F:L-iditol 2-dehydrogenase activity; P:fructose metabolic process; P:mannose metabolic process
ASH454ONE001611	5	F:zinc ion binding; P:oxidation reduction; F:L-iditol 2-dehydrogenase activity; P:fructose metabolic process; P:mannose metabolic process
ASH454ONE001612	5	F:zinc ion binding; P:oxidation reduction; F:L-iditol 2-dehydrogenase activity; P:fructose metabolic process; P:mannose metabolic process
ASH454ONE001613	5	F:zinc ion binding; P:oxidation reduction; F:L-iditol 2-dehydrogenase activity; P:fructose metabolic process; P:mannose metabolic process
ASH454ONE001614	4	P:protein amino acid phosphorylation; F:ATP binding; F:protein serine/threonine kinase activity; P:serine family amino acid metabolic process
ASH454ONE001615	6	F:kinase activity; F:protein kinase activity; F:ATP binding; F:nucleotide binding; P:protein amino acid phosphorylation; F:protein serine/threonine kinase activity
ASH454ONE001616	1	F:protein binding
ASH454ONE001617	2	F:kinase activity; F:protein binding
ASH454ONE001618	5	P:protein amino acid phosphorylation; F:protein binding; F:ATP binding; F:protein serine/threonine kinase activity; P:serine family amino acid metabolic process
ASH454ONE001620	4	P:transmembrane transport; C:plasma membrane; C:integral to membrane; F:transporter activity
ASH454ONE001621	4	P:transmembrane transport; C:plasma membrane; C:integral to membrane; F:transporter activity
ASH454ONE001622	4	P:transmembrane transport; C:plasma membrane; C:integral to membrane; F:transporter activity
ASH454ONE001623	4	P:transmembrane transport; C:plasma membrane; C:integral to membrane; F:transporter activity
ASH454ONE001624	4	P:transmembrane transport; C:plasma membrane; C:integral to membrane; F:transporter activity
ASH454ONE001625	4	P:transmembrane transport; C:plasma membrane; C:integral to membrane; F:transporter activity
ASH454ONE001626	2	F:zinc ion binding; F:protein binding
ASH454ONE001627	2	F:zinc ion binding; F:protein binding
ASH454ONE001628	2	F:zinc ion binding; F:protein binding
ASH454ONE001629	2	F:zinc ion binding; F:protein binding
ASH454ONE001630	2	F:zinc ion binding; F:protein binding
ASH454ONE001631	2	F:zinc ion binding; F:protein binding
ASH454ONE001632	1	C:integral to membrane
ASH454ONE001633	1	C:integral to membrane
ASH454ONE001634	1	C:integral to membrane
ASH454ONE001635	1	C:integral to membrane
ASH454ONE001636	1	C:integral to membrane
ASH454ONE001637	4	F:metal ion binding; C:cytoplasmic membrane-bounded vesicle; F:zinc ion binding; F:protein binding
ASH454ONE001638	2	F:zinc ion binding; F:protein binding
ASH454ONE001639	3	F:metal ion binding; F:zinc ion binding; F:protein binding
ASH454ONE001640	2	F:zinc ion binding; F:protein binding
ASH454ONE001641	4	F:metal ion binding; C:cytoplasmic membrane-bounded vesicle; F:zinc ion binding; F:protein binding
ASH454ONE001642	2	F:zinc ion binding; F:protein binding
ASH454ONE001643	3	F:metal ion binding; F:zinc ion binding; F:protein binding
ASH454ONE001644	2	F:zinc ion binding; F:protein binding
ASH454ONE001645	8	F:identical protein binding; P:response to water deprivation; F:phosphorylase activity; P:carbohydrate metabolic process; F:pyridoxal phosphate binding; C:amyloplast; C:chloroplast; P:response to temperature stimulus
ASH454ONE001646	8	F:identical protein binding; P:response to water deprivation; F:phosphorylase activity; P:carbohydrate metabolic process; F:pyridoxal phosphate binding; C:amyloplast; C:chloroplast; P:response to temperature stimulus
ASH454ONE001647	8	F:identical protein binding; P:response to water deprivation; F:phosphorylase activity; P:carbohydrate metabolic process; F:pyridoxal phosphate binding; C:amyloplast; C:chloroplast; P:response to temperature stimulus
ASH454ONE001648	8	F:identical protein binding; P:response to water deprivation; F:phosphorylase activity; P:carbohydrate metabolic process; F:pyridoxal phosphate binding; C:amyloplast; C:chloroplast; P:response to temperature stimulus
ASH454ONE001649	8	F:identical protein binding; P:response to water deprivation; F:phosphorylase activity; P:carbohydrate metabolic process; F:pyridoxal phosphate binding; C:amyloplast; C:chloroplast; P:response to temperature stimulus
ASH454ONE001650	8	F:identical protein binding; P:response to water deprivation; F:phosphorylase activity; P:carbohydrate metabolic process; F:pyridoxal phosphate binding; C:amyloplast; C:chloroplast; P:response to temperature stimulus
ASH454ONE001651	6	C:proton-transporting ATP synthase complex, catalytic core F(1); F:hydrogen ion transporting ATP synthase activity, rotational mechanism; C:mitochondrial inner membrane; P:ATP synthesis coupled proton transport; F:proton-transporting ATPase activity, rotational mechanism; C:nucleus
ASH454ONE001652	6	C:proton-transporting ATP synthase complex, catalytic core F(1); F:hydrogen ion transporting ATP synthase activity, rotational mechanism; C:mitochondrial inner membrane; P:ATP synthesis coupled proton transport; F:proton-transporting ATPase activity, rotational mechanism; C:nucleus
ASH454ONE001653	6	C:proton-transporting ATP synthase complex, catalytic core F(1); F:hydrogen ion transporting ATP synthase activity, rotational mechanism; C:mitochondrial inner membrane; P:ATP synthesis coupled proton transport; F:proton-transporting ATPase activity, rotational mechanism; C:nucleus
ASH454ONE001654	6	C:proton-transporting ATP synthase complex, catalytic core F(1); F:hydrogen ion transporting ATP synthase activity, rotational mechanism; C:mitochondrial inner membrane; P:ATP synthesis coupled proton transport; F:proton-transporting ATPase activity, rotational mechanism; C:nucleus
ASH454ONE001655	3	P:response to hormone stimulus; F:binding; P:regulation of transcription
ASH454ONE001656	3	P:response to hormone stimulus; F:binding; P:regulation of transcription
ASH454ONE001657	2	P:transcription; P:regulation of cellular process
ASH454ONE001658	2	P:transcription; P:regulation of cellular process
ASH454ONE001659	5	F:DNA binding; F:protein dimerization activity; P:auxin mediated signaling pathway; C:nucleus; P:regulation of transcription, DNA-dependent
ASH454ONE001660	1	C:plastid
ASH454ONE001661	1	C:plastid
ASH454ONE001662	2	C:intracellular membrane-bounded organelle; C:cytoplasmic part
ASH454ONE001663	2	C:intracellular membrane-bounded organelle; C:cytoplasmic part
ASH454ONE001664	2	C:plastid; C:cytoplasmic membrane-bounded vesicle
ASH454ONE001665	2	C:plastid; C:cytoplasmic membrane-bounded vesicle
ASH454ONE001666	5	C:microsome; C:plant-type cell wall; F:binding; C:cytoplasmic membrane-bounded vesicle; C:endoplasmic reticulum
ASH454ONE001667	5	C:microsome; C:plant-type cell wall; F:binding; C:cytoplasmic membrane-bounded vesicle; C:endoplasmic reticulum
ASH454ONE001668	5	C:microsome; C:plant-type cell wall; F:binding; C:cytoplasmic membrane-bounded vesicle; C:endoplasmic reticulum
ASH454ONE001669	6	C:microsome; C:plant-type cell wall; F:binding; C:cytoplasmic membrane-bounded vesicle; C:membrane; C:endoplasmic reticulum
ASH454ONE001670	6	C:microsome; C:plant-type cell wall; F:binding; C:cytoplasmic membrane-bounded vesicle; C:membrane; C:endoplasmic reticulum
ASH454ONE001671	6	C:microsome; C:plant-type cell wall; F:binding; C:cytoplasmic membrane-bounded vesicle; C:membrane; C:endoplasmic reticulum
ASH454ONE001672	12	F:receptor activity; P:protein amino acid phosphorylation; F:non-membrane spanning protein tyrosine kinase activity; C:cytoplasmic membrane-bounded vesicle; C:plasma membrane; F:protein binding; P:oxidation reduction; F:ATP binding; F:protein serine/threonine kinase activity; F:2-alkenal reductase activity; P:signal transduction; P:serine family amino acid metabolic process
ASH454ONE001673	12	F:receptor activity; P:protein amino acid phosphorylation; F:non-membrane spanning protein tyrosine kinase activity; C:cytoplasmic membrane-bounded vesicle; C:plasma membrane; F:protein binding; P:oxidation reduction; F:ATP binding; F:protein serine/threonine kinase activity; F:2-alkenal reductase activity; P:signal transduction; P:serine family amino acid metabolic process
ASH454ONE001674	12	F:receptor activity; P:protein amino acid phosphorylation; F:non-membrane spanning protein tyrosine kinase activity; C:cytoplasmic membrane-bounded vesicle; C:plasma membrane; F:protein binding; P:oxidation reduction; F:ATP binding; F:protein serine/threonine kinase activity; F:2-alkenal reductase activity; P:signal transduction; P:serine family amino acid metabolic process
ASH454ONE001675	12	F:receptor activity; P:protein amino acid phosphorylation; F:non-membrane spanning protein tyrosine kinase activity; C:cytoplasmic membrane-bounded vesicle; C:plasma membrane; F:protein binding; P:oxidation reduction; F:ATP binding; F:protein serine/threonine kinase activity; F:2-alkenal reductase activity; P:signal transduction; P:serine family amino acid metabolic process
ASH454ONE001676	1	C:plasma membrane
ASH454ONE001677	1	C:plasma membrane
ASH454ONE001678	1	C:plasma membrane
ASH454ONE001679	1	C:plasma membrane
ASH454ONE001680	1	C:plasma membrane
ASH454ONE001681	1	C:plasma membrane
ASH454ONE001682	9	F:UDP-glucose 6-dehydrogenase activity; C:cytoplasm; P:oxidation reduction; F:S-(hydroxymethyl)glutathione dehydrogenase activity; F:zinc ion binding; F:alcohol dehydrogenase activity; P:starch metabolic process; P:sucrose metabolic process; P:nucleotide metabolic process
ASH454ONE001683	9	F:UDP-glucose 6-dehydrogenase activity; C:cytoplasm; P:oxidation reduction; F:S-(hydroxymethyl)glutathione dehydrogenase activity; F:zinc ion binding; F:alcohol dehydrogenase activity; P:starch metabolic process; P:sucrose metabolic process; P:nucleotide metabolic process
ASH454ONE001684	9	F:UDP-glucose 6-dehydrogenase activity; C:cytoplasm; P:oxidation reduction; F:S-(hydroxymethyl)glutathione dehydrogenase activity; F:zinc ion binding; F:alcohol dehydrogenase activity; P:starch metabolic process; P:sucrose metabolic process; P:nucleotide metabolic process
ASH454ONE001685	9	F:UDP-glucose 6-dehydrogenase activity; C:cytoplasm; P:oxidation reduction; F:S-(hydroxymethyl)glutathione dehydrogenase activity; F:zinc ion binding; F:alcohol dehydrogenase activity; P:starch metabolic process; P:sucrose metabolic process; P:nucleotide metabolic process
ASH454ONE001686	9	F:UDP-glucose 6-dehydrogenase activity; C:cytoplasm; P:oxidation reduction; F:S-(hydroxymethyl)glutathione dehydrogenase activity; F:zinc ion binding; F:alcohol dehydrogenase activity; P:starch metabolic process; P:sucrose metabolic process; P:nucleotide metabolic process
ASH454ONE001687	9	F:UDP-glucose 6-dehydrogenase activity; C:cytoplasm; P:oxidation reduction; F:S-(hydroxymethyl)glutathione dehydrogenase activity; F:zinc ion binding; F:alcohol dehydrogenase activity; P:starch metabolic process; P:sucrose metabolic process; P:nucleotide metabolic process
ASH454ONE001688	3	P:proteolysis; P:regulation of catalytic activity; F:cysteine-type endopeptidase activity
ASH454ONE001689	3	P:proteolysis; P:regulation of catalytic activity; F:cysteine-type endopeptidase activity
ASH454ONE001690	3	P:proteolysis; P:regulation of catalytic activity; F:cysteine-type endopeptidase activity
ASH454ONE001691	3	P:proteolysis; P:regulation of catalytic activity; F:cysteine-type endopeptidase activity
ASH454ONE001692	3	P:proteolysis; P:regulation of catalytic activity; F:cysteine-type endopeptidase activity
ASH454ONE001693	3	P:proteolysis; P:regulation of catalytic activity; F:cysteine-type endopeptidase activity
ASH454ONE001694	5	F:poly(A)-specific ribonuclease activity; F:nucleic acid binding; C:nucleus; P:RNA modification; P:regulation of RNA metabolic process
ASH454ONE001695	5	F:poly(A)-specific ribonuclease activity; F:nucleic acid binding; C:nucleus; P:RNA modification; P:regulation of RNA metabolic process
ASH454ONE001696	5	F:poly(A)-specific ribonuclease activity; F:nucleic acid binding; C:nucleus; P:RNA modification; P:regulation of RNA metabolic process
ASH454ONE001697	5	F:poly(A)-specific ribonuclease activity; F:nucleic acid binding; C:nucleus; P:RNA modification; P:regulation of RNA metabolic process
ASH454ONE001698	5	F:poly(A)-specific ribonuclease activity; F:nucleic acid binding; C:nucleus; P:RNA modification; P:regulation of RNA metabolic process
ASH454ONE001699	4	C:nucleolus; F:nucleic acid binding; C:mitochondrion; F:nucleotide binding
ASH454ONE001700	4	C:nucleolus; F:nucleic acid binding; C:mitochondrion; F:nucleotide binding
ASH454ONE001701	4	C:nucleolus; F:nucleic acid binding; C:mitochondrion; F:nucleotide binding
ASH454ONE001702	4	C:nucleolus; F:nucleic acid binding; C:mitochondrion; F:nucleotide binding
ASH454ONE001703	2	P:protein folding; F:heat shock protein binding
ASH454ONE001704	2	P:protein folding; F:heat shock protein binding
ASH454ONE001707	2	P:protein folding; F:heat shock protein binding
ASH454ONE001708	0
ASH454ONE001709	0
ASH454ONE001710	0
ASH454ONE001711	0
ASH454ONE001712	0
ASH454ONE001713	1	F:metal ion binding
ASH454ONE001714	1	F:metal ion binding
ASH454ONE001715	1	F:metal ion binding
ASH454ONE001716	1	F:metal ion binding
ASH454ONE001717	6	P:protein amino acid phosphorylation; F:protein binding; P:response to osmotic stress; F:ATP binding; F:protein serine/threonine kinase activity; P:serine family amino acid metabolic process
ASH454ONE001718	6	P:protein amino acid phosphorylation; F:protein binding; P:response to osmotic stress; F:ATP binding; F:protein serine/threonine kinase activity; P:serine family amino acid metabolic process
ASH454ONE001719	6	P:protein amino acid phosphorylation; F:protein binding; P:response to osmotic stress; F:ATP binding; F:protein serine/threonine kinase activity; P:serine family amino acid metabolic process
ASH454ONE001720	6	P:protein amino acid phosphorylation; F:protein binding; P:response to osmotic stress; F:ATP binding; F:protein serine/threonine kinase activity; P:serine family amino acid metabolic process
ASH454ONE001721	6	P:protein amino acid phosphorylation; F:protein binding; P:response to osmotic stress; F:ATP binding; F:protein serine/threonine kinase activity; P:serine family amino acid metabolic process
ASH454ONE001722	6	P:protein amino acid phosphorylation; F:protein binding; P:response to osmotic stress; F:ATP binding; F:protein serine/threonine kinase activity; P:serine family amino acid metabolic process
ASH454ONE001723	6	P:protein amino acid phosphorylation; F:protein binding; P:response to osmotic stress; F:ATP binding; F:protein serine/threonine kinase activity; P:serine family amino acid metabolic process
ASH454ONE001724	6	P:protein amino acid phosphorylation; F:protein binding; P:response to osmotic stress; F:ATP binding; F:protein serine/threonine kinase activity; P:serine family amino acid metabolic process
ASH454ONE001725	2	F:molecular_function; P:biological_process
ASH454ONE001726	2	F:molecular_function; P:biological_process
ASH454ONE001727	2	F:molecular_function; P:biological_process
ASH454ONE001728	2	F:molecular_function; P:biological_process
ASH454ONE001729	2	F:molecular_function; P:biological_process
ASH454ONE001730	2	F:molecular_function; P:biological_process
ASH454ONE001731	2	F:molecular_function; P:biological_process
ASH454ONE001732	2	F:molecular_function; P:biological_process
ASH454ONE001733	2	F:molecular_function; P:biological_process
ASH454ONE001734	1	C:intracellular
ASH454ONE001735	1	C:intracellular
ASH454ONE001736	1	C:intracellular
ASH454ONE001737	1	C:intracellular
ASH454ONE001738	6	F:structural constituent of ribosome; P:translation; F:molecular_function; P:biological_process; C:ribosome; C:intracellular
ASH454ONE001739	3	F:molecular_function; P:biological_process; C:ribosome
ASH454ONE001740	6	P:ethylene biosynthetic process; P:ripening; F:L-ascorbic acid binding; F:iron ion binding; F:1-aminocyclopropane-1-carboxylate oxidase activity; P:oxidation reduction
ASH454ONE001741	6	P:ethylene biosynthetic process; P:ripening; F:L-ascorbic acid binding; F:iron ion binding; F:1-aminocyclopropane-1-carboxylate oxidase activity; P:oxidation reduction
ASH454ONE001742	6	P:ethylene biosynthetic process; P:ripening; F:L-ascorbic acid binding; F:iron ion binding; F:1-aminocyclopropane-1-carboxylate oxidase activity; P:oxidation reduction
ASH454ONE001743	6	P:ethylene biosynthetic process; P:ripening; F:L-ascorbic acid binding; F:iron ion binding; F:1-aminocyclopropane-1-carboxylate oxidase activity; P:oxidation reduction
ASH454ONE001744	6	P:ethylene biosynthetic process; P:ripening; F:L-ascorbic acid binding; F:iron ion binding; F:1-aminocyclopropane-1-carboxylate oxidase activity; P:oxidation reduction
ASH454ONE001745	6	P:ethylene biosynthetic process; P:ripening; F:L-ascorbic acid binding; F:iron ion binding; F:1-aminocyclopropane-1-carboxylate oxidase activity; P:oxidation reduction
ASH454ONE001746	6	P:ethylene biosynthetic process; P:ripening; F:L-ascorbic acid binding; F:iron ion binding; F:1-aminocyclopropane-1-carboxylate oxidase activity; P:oxidation reduction
ASH454ONE001747	6	P:ethylene biosynthetic process; P:ripening; F:L-ascorbic acid binding; F:iron ion binding; F:1-aminocyclopropane-1-carboxylate oxidase activity; P:oxidation reduction
ASH454ONE001748	1	C:membrane
ASH454ONE001749	1	C:membrane
ASH454ONE001750	1	C:membrane
ASH454ONE001751	1	C:membrane
ASH454ONE001752	2	P:transmembrane transport; C:membrane
ASH454ONE001753	2	F:galacturonate binding; C:plasma membrane
ASH454ONE001754	2	F:galacturonate binding; C:plasma membrane
ASH454ONE001755	2	F:galacturonate binding; C:plasma membrane
ASH454ONE001756	2	F:galacturonate binding; C:plasma membrane
ASH454ONE001757	6	F:galacturonate binding; P:cell-cell signaling; F:DNA binding; P:transport; C:plasma membrane; C:extrinsic to membrane
ASH454ONE001758	3	P:protein amino acid phosphorylation; F:protein tyrosine kinase activity; F:ATP binding
ASH454ONE001759	3	P:protein amino acid phosphorylation; F:protein tyrosine kinase activity; F:ATP binding
ASH454ONE001760	5	P:protein amino acid phosphorylation; F:protein tyrosine kinase activity; F:ATP binding; F:protein serine/threonine kinase activity; P:serine family amino acid metabolic process
ASH454ONE001761	5	P:protein amino acid phosphorylation; F:protein tyrosine kinase activity; F:protein serine/threonine/tyrosine kinase activity; F:protein serine/threonine kinase activity; P:serine family amino acid metabolic process
ASH454ONE001762	4	C:ribosome; F:structural constituent of ribosome; P:translational elongation; P:ribosome biogenesis
ASH454ONE001763	5	C:ribosome; F:structural constituent of ribosome; C:mitochondrion; P:translational elongation; P:ribosome biogenesis
ASH454ONE001764	4	C:ribosome; F:structural constituent of ribosome; P:translational elongation; P:ribosome biogenesis
ASH454ONE001765	4	C:ribosome; F:structural constituent of ribosome; P:translational elongation; P:ribosome biogenesis
ASH454ONE001766	5	C:ribosome; F:structural constituent of ribosome; C:mitochondrion; P:translational elongation; P:ribosome biogenesis
ASH454ONE001767	4	C:ribosome; F:structural constituent of ribosome; P:translational elongation; P:ribosome biogenesis
ASH454ONE001768	4	C:ribosome; F:structural constituent of ribosome; P:translational elongation; P:ribosome biogenesis
ASH454ONE001769	5	C:ribosome; F:structural constituent of ribosome; C:mitochondrion; P:translational elongation; P:ribosome biogenesis
ASH454ONE001770	4	C:mitochondrial inner membrane; C:integral to membrane; F:binding; P:transmembrane transport
ASH454ONE001771	4	C:mitochondrial inner membrane; C:integral to membrane; F:binding; P:transmembrane transport
ASH454ONE001772	4	C:mitochondrial inner membrane; C:integral to membrane; F:binding; P:transmembrane transport
ASH454ONE001773	4	C:mitochondrial inner membrane; C:integral to membrane; F:binding; P:transmembrane transport
ASH454ONE001774	4	C:mitochondrial inner membrane; C:integral to membrane; F:binding; P:transmembrane transport
ASH454ONE001775	3	C:respiratory chain complex I; P:photorespiration; C:mitochondrial membrane
ASH454ONE001776	3	C:respiratory chain complex I; P:photorespiration; C:mitochondrial membrane
ASH454ONE001777	3	C:respiratory chain complex I; P:photorespiration; C:mitochondrial membrane
ASH454ONE001778	3	C:respiratory chain complex I; P:photorespiration; C:mitochondrial membrane
ASH454ONE001779	3	C:respiratory chain complex I; P:photorespiration; C:mitochondrial membrane
ASH454ONE001780	3	C:respiratory chain complex I; P:photorespiration; C:mitochondrial membrane
ASH454ONE001781	0
ASH454ONE001782	0
ASH454ONE001783	0
ASH454ONE001784	0
ASH454ONE001788	0
ASH454ONE001789	0
ASH454ONE001790	0
ASH454ONE001791	0
ASH454ONE001792	0
ASH454ONE001793	0
ASH454ONE001794	0
ASH454ONE001795	2	P:protein folding; F:peptidyl-prolyl cis-trans isomerase activity
ASH454ONE001796	2	P:protein folding; F:peptidyl-prolyl cis-trans isomerase activity
ASH454ONE001797	2	P:protein folding; F:peptidyl-prolyl cis-trans isomerase activity
ASH454ONE001798	2	P:protein folding; F:peptidyl-prolyl cis-trans isomerase activity
ASH454ONE001799	2	P:protein folding; F:peptidyl-prolyl cis-trans isomerase activity
ASH454ONE001800	21	P:oxidation reduction; F:retinal dehydrogenase activity; F:aldehyde dehydrogenase (NAD) activity; P:retinol metabolic process; P:gluconeogenesis; P:glycolysis; P:arginine metabolic process; P:histidine metabolic process; P:isoleucine catabolic process; P:leucine catabolic process; P:lysine catabolic process; P:proline metabolic process; P:tryptophan metabolic process; P:valine catabolic process; …
ASH454ONE001801	21	P:oxidation reduction; F:retinal dehydrogenase activity; F:aldehyde dehydrogenase (NAD) activity; P:retinol metabolic process; P:gluconeogenesis; P:glycolysis; P:arginine metabolic process; P:histidine metabolic process; P:isoleucine catabolic process; P:leucine catabolic process; P:lysine catabolic process; P:proline metabolic process; P:tryptophan metabolic process; P:valine catabolic process; …
ASH454ONE001802	21	P:oxidation reduction; F:retinal dehydrogenase activity; F:aldehyde dehydrogenase (NAD) activity; P:retinol metabolic process; P:gluconeogenesis; P:glycolysis; P:arginine metabolic process; P:histidine metabolic process; P:isoleucine catabolic process; P:leucine catabolic process; P:lysine catabolic process; P:proline metabolic process; P:tryptophan metabolic process; P:valine catabolic process; …
ASH454ONE001803	21	P:oxidation reduction; F:retinal dehydrogenase activity; F:aldehyde dehydrogenase (NAD) activity; P:retinol metabolic process; P:gluconeogenesis; P:glycolysis; P:arginine metabolic process; P:histidine metabolic process; P:isoleucine catabolic process; P:leucine catabolic process; P:lysine catabolic process; P:proline metabolic process; P:tryptophan metabolic process; P:valine catabolic process; …
ASH454ONE001804	21	P:oxidation reduction; F:retinal dehydrogenase activity; F:aldehyde dehydrogenase (NAD) activity; P:retinol metabolic process; P:gluconeogenesis; P:glycolysis; P:arginine metabolic process; P:histidine metabolic process; P:isoleucine catabolic process; P:leucine catabolic process; P:lysine catabolic process; P:proline metabolic process; P:tryptophan metabolic process; P:valine catabolic process; …
ASH454ONE001805	22	F:aldehyde dehydrogenase (NAD) activity; F:retinal dehydrogenase activity; P:oxidation reduction; C:mitochondrion; P:gluconeogenesis; P:glycolysis; P:arginine metabolic process; P:histidine metabolic process; P:isoleucine catabolic process; P:leucine catabolic process; P:lysine catabolic process; P:proline metabolic process; P:tryptophan metabolic process; P:valine catabolic process; P:fatty acid…
ASH454ONE001806	4	C:ribosome; F:structural constituent of ribosome; P:translation; P:ribosome biogenesis
ASH454ONE001807	4	C:ribosome; F:structural constituent of ribosome; P:translation; P:ribosome biogenesis
ASH454ONE001808	4	C:ribosome; F:structural constituent of ribosome; P:translation; P:ribosome biogenesis
ASH454ONE001809	4	C:ribosome; F:structural constituent of ribosome; P:translation; P:ribosome biogenesis
ASH454ONE001810	4	C:ribosome; F:structural constituent of ribosome; P:translation; P:ribosome biogenesis
ASH454ONE001811	4	C:ribosome; F:structural constituent of ribosome; P:translation; P:ribosome biogenesis
ASH454ONE001812	2	F:molecular_function; P:biological_process
ASH454ONE001813	2	F:molecular_function; P:biological_process
ASH454ONE001814	2	F:molecular_function; P:biological_process
ASH454ONE001815	2	F:molecular_function; P:biological_process
ASH454ONE001816	3	P:transmembrane transport; C:integral to membrane; F:transporter activity
ASH454ONE001817	3	P:transmembrane transport; C:integral to membrane; F:transporter activity
ASH454ONE001818	3	P:transmembrane transport; C:integral to membrane; F:transporter activity
ASH454ONE001819	3	P:transmembrane transport; C:integral to membrane; F:transporter activity
ASH454ONE001820	3	P:transmembrane transport; C:integral to membrane; F:transporter activity
ASH454ONE001821	3	P:transmembrane transport; C:integral to membrane; F:transporter activity
ASH454ONE001822	2	P:metal ion transport; F:metal ion binding
ASH454ONE001823	2	P:metal ion transport; F:metal ion binding
ASH454ONE001824	2	P:copper ion transport; F:metal ion binding
ASH454ONE001825	2	P:copper ion transport; F:metal ion binding
ASH454ONE001826	2	P:metal ion transport; F:metal ion binding
ASH454ONE001827	2	P:metal ion transport; F:metal ion binding
ASH454ONE001828	2	P:copper ion transport; F:metal ion binding
ASH454ONE001829	2	P:copper ion transport; F:metal ion binding
ASH454ONE001834	4	F:sucrose transmembrane transporter activity; C:integral to plasma membrane; P:sucrose transport; P:transmembrane transport
ASH454ONE001835	9	C:chloroplast envelope; P:response to oxidative stress; P:response to cadmium ion; C:plasma membrane; P:cell redox homeostasis; F:heme binding; P:oxidation reduction; F:calcium ion binding; F:peroxiredoxin activity
ASH454ONE001836	9	C:chloroplast envelope; P:response to oxidative stress; P:response to cadmium ion; C:plasma membrane; P:cell redox homeostasis; F:heme binding; P:oxidation reduction; F:calcium ion binding; F:peroxiredoxin activity
ASH454ONE001837	9	C:chloroplast envelope; P:response to oxidative stress; P:response to cadmium ion; C:plasma membrane; P:cell redox homeostasis; F:heme binding; P:oxidation reduction; F:calcium ion binding; F:peroxiredoxin activity
ASH454ONE001838	9	C:chloroplast envelope; P:response to oxidative stress; P:response to cadmium ion; C:plasma membrane; P:cell redox homeostasis; F:heme binding; P:oxidation reduction; F:calcium ion binding; F:peroxiredoxin activity
ASH454ONE001839	9	C:chloroplast envelope; P:response to oxidative stress; P:response to cadmium ion; C:plasma membrane; P:cell redox homeostasis; F:heme binding; P:oxidation reduction; F:calcium ion binding; F:peroxiredoxin activity
ASH454ONE001840	9	C:chloroplast envelope; P:response to oxidative stress; P:response to cadmium ion; C:plasma membrane; P:cell redox homeostasis; F:heme binding; P:oxidation reduction; F:calcium ion binding; F:peroxiredoxin activity
ASH454ONE001844	0
ASH454ONE001846	2	F:zinc ion binding; C:intracellular
ASH454ONE001847	2	F:zinc ion binding; C:intracellular
ASH454ONE001849	4	P:regulation of transcription; F:transcription factor activity; F:zinc ion binding; C:transcription factor complex
ASH454ONE001850	7	F:metal ion binding; P:carbohydrate metabolic process; P:response to cold; C:stromule; F:lactoylglutathione lyase activity; C:mitochondrion; P:pyruvate metabolic process
ASH454ONE001851	6	F:metal ion binding; P:carbohydrate metabolic process; P:response to cold; C:stromule; F:lactoylglutathione lyase activity; P:pyruvate metabolic process
ASH454ONE001852	3	P:response to cold; C:stromule; F:lyase activity
ASH454ONE001853	3	P:response to cold; C:stromule; F:lyase activity
ASH454ONE001855	4	P:oxidation reduction; P:proteolysis; F:2-alkenal reductase activity; F:cysteine-type endopeptidase activity
ASH454ONE001856	4	P:oxidation reduction; P:proteolysis; F:2-alkenal reductase activity; F:cysteine-type endopeptidase activity
ASH454ONE001857	4	P:oxidation reduction; P:proteolysis; F:2-alkenal reductase activity; F:cysteine-type endopeptidase activity
ASH454ONE001858	4	P:oxidation reduction; P:proteolysis; F:2-alkenal reductase activity; F:cysteine-type endopeptidase activity
ASH454ONE001859	4	P:oxidation reduction; P:proteolysis; F:2-alkenal reductase activity; F:cysteine-type endopeptidase activity
ASH454ONE001860	4	P:oxidation reduction; P:proteolysis; F:2-alkenal reductase activity; F:cysteine-type endopeptidase activity
ASH454ONE001861	3	P:protein folding; P:embryonic pattern specification; P:response to heat
ASH454ONE001862	3	P:protein folding; P:embryonic pattern specification; P:response to heat
ASH454ONE001863	3	P:protein folding; P:embryonic pattern specification; P:response to heat
ASH454ONE001864	3	P:protein folding; P:embryonic pattern specification; P:response to heat
ASH454ONE001865	3	P:protein folding; P:embryonic pattern specification; P:response to heat
ASH454ONE001866	3	P:protein folding; P:embryonic pattern specification; P:response to heat
ASH454ONE001867	2	P:cAMP biosynthetic process; F:adenylate cyclase activity
ASH454ONE001868	2	P:cAMP biosynthetic process; F:adenylate cyclase activity
ASH454ONE001869	2	P:cAMP biosynthetic process; F:adenylate cyclase activity
ASH454ONE001870	2	P:cAMP biosynthetic process; F:adenylate cyclase activity
ASH454ONE001871	2	P:cAMP biosynthetic process; F:adenylate cyclase activity
ASH454ONE001872	2	P:cAMP biosynthetic process; F:adenylate cyclase activity
ASH454ONE001873	1	F:metal ion binding
ASH454ONE001874	1	F:metal ion binding
ASH454ONE001875	1	F:metal ion binding
ASH454ONE001876	1	F:metal ion binding
ASH454ONE001878	6	C:nucleolus; P:mature ribosome assembly; F:translation initiation factor activity; F:ribosome binding; C:ribosome; P:regulation of translational initiation
ASH454ONE001879	6	C:nucleolus; P:mature ribosome assembly; F:translation initiation factor activity; F:ribosome binding; C:ribosome; P:regulation of translational initiation
ASH454ONE001880	6	C:nucleolus; P:mature ribosome assembly; F:translation initiation factor activity; F:ribosome binding; C:ribosome; P:regulation of translational initiation
ASH454ONE001881	6	C:nucleolus; P:mature ribosome assembly; F:translation initiation factor activity; F:ribosome binding; C:ribosome; P:regulation of translational initiation
ASH454ONE001882	6	C:nucleolus; P:mature ribosome assembly; F:translation initiation factor activity; F:ribosome binding; C:ribosome; P:regulation of translational initiation
ASH454ONE001883	6	C:nucleolus; P:mature ribosome assembly; F:translation initiation factor activity; F:ribosome binding; C:ribosome; P:regulation of translational initiation
ASH454ONE001884	5	F:sequence-specific DNA binding; F:protein binding; F:transcription factor activity; P:regulation of transcription, DNA-dependent; C:transcription factor complex
ASH454ONE001885	5	F:sequence-specific DNA binding; F:protein binding; F:transcription factor activity; P:regulation of transcription, DNA-dependent; C:transcription factor complex
ASH454ONE001886	3	C:integral to membrane; C:membrane; P:biological_process
ASH454ONE001887	3	C:integral to membrane; C:membrane; P:biological_process
ASH454ONE001888	3	C:integral to membrane; C:membrane; P:biological_process
ASH454ONE001889	4	P:response to gibberellin stimulus; P:regulation of transcription; F:transcription factor activity; C:transcription factor complex
ASH454ONE001890	4	P:response to gibberellin stimulus; P:regulation of transcription; F:transcription factor activity; C:transcription factor complex
ASH454ONE001891	4	P:response to gibberellin stimulus; P:regulation of transcription; F:transcription factor activity; C:transcription factor complex
ASH454ONE001892	4	P:response to gibberellin stimulus; P:regulation of transcription; F:transcription factor activity; C:transcription factor complex
ASH454ONE001893	4	P:response to gibberellin stimulus; P:regulation of transcription; F:transcription factor activity; C:transcription factor complex
ASH454ONE001894	5	F:structural constituent of ribosome; F:RNA binding; C:small ribosomal subunit; P:translation; P:ribosome biogenesis
ASH454ONE001895	5	F:structural constituent of ribosome; F:RNA binding; C:small ribosomal subunit; P:translation; P:ribosome biogenesis
ASH454ONE001896	5	F:structural constituent of ribosome; F:RNA binding; C:small ribosomal subunit; P:translation; P:ribosome biogenesis
ASH454ONE001897	5	F:structural constituent of ribosome; F:RNA binding; C:small ribosomal subunit; P:translation; P:ribosome biogenesis
ASH454ONE001898	3	C:Golgi apparatus; C:mitochondrion; F:methyltransferase activity
ASH454ONE001899	3	C:Golgi apparatus; C:mitochondrion; F:methyltransferase activity
ASH454ONE001900	4	F:kinase activity; C:Golgi apparatus; C:mitochondrion; F:methyltransferase activity
ASH454ONE001901	3	C:Golgi apparatus; C:mitochondrion; F:methyltransferase activity
ASH454ONE001902	4	F:kinase activity; C:Golgi apparatus; C:mitochondrion; F:methyltransferase activity
ASH454ONE001903	4	F:kinase activity; C:Golgi apparatus; C:mitochondrion; F:methyltransferase activity
ASH454ONE001904	0
ASH454ONE001905	5	F:serine-type endopeptidase activity; F:ATP binding; P:proteolysis; F:ATP-dependent peptidase activity; P:ATP-dependent proteolysis
ASH454ONE001906	0
ASH454ONE001907	5	F:serine-type endopeptidase activity; F:ATP binding; P:proteolysis; F:ATP-dependent peptidase activity; P:ATP-dependent proteolysis
ASH454ONE001908	0
ASH454ONE001909	5	F:serine-type endopeptidase activity; F:ATP binding; P:proteolysis; F:ATP-dependent peptidase activity; P:ATP-dependent proteolysis
ASH454ONE001910	0
ASH454ONE001911	6	F:serine-type endopeptidase activity; C:mitochondrial matrix; F:ATP binding; P:proteolysis; F:ATP-dependent peptidase activity; P:ATP-dependent proteolysis
ASH454ONE001912	0
ASH454ONE001913	6	F:serine-type endopeptidase activity; C:mitochondrial matrix; F:ATP binding; P:proteolysis; F:ATP-dependent peptidase activity; P:ATP-dependent proteolysis
ASH454ONE001914	6	F:translation elongation factor activity; F:GTP binding; F:nucleotidyltransferase activity; F:GTPase activity; C:ribosome; P:regulation of translational elongation
ASH454ONE001915	6	F:translation elongation factor activity; F:GTP binding; F:nucleotidyltransferase activity; F:GTPase activity; C:ribosome; P:regulation of translational elongation
ASH454ONE001916	6	F:translation elongation factor activity; F:GTP binding; F:nucleotidyltransferase activity; F:GTPase activity; C:ribosome; P:regulation of translational elongation
ASH454ONE001917	6	F:translation elongation factor activity; F:GTP binding; F:nucleotidyltransferase activity; F:GTPase activity; C:ribosome; P:regulation of translational elongation
ASH454ONE001918	4	F:structural constituent of ribosome; P:ribosome biogenesis; C:cytosolic large ribosomal subunit; P:translation
ASH454ONE001919	4	F:structural constituent of ribosome; P:ribosome biogenesis; C:cytosolic large ribosomal subunit; P:translation
ASH454ONE001920	4	F:structural constituent of ribosome; P:ribosome biogenesis; C:cytosolic large ribosomal subunit; P:translation
ASH454ONE001921	4	F:structural constituent of ribosome; P:ribosome biogenesis; C:cytosolic large ribosomal subunit; P:translation
ASH454ONE001922	4	F:structural constituent of ribosome; P:ribosome biogenesis; C:cytosolic large ribosomal subunit; P:translation
ASH454ONE001923	4	F:structural constituent of ribosome; P:ribosome biogenesis; C:cytosolic large ribosomal subunit; P:translation
ASH454ONE001924	4	F:heme binding; C:cytoplasmic membrane-bounded vesicle; P:oxidation reduction; F:2-alkenal reductase activity
ASH454ONE001925	3	F:heme binding; P:oxidation reduction; F:2-alkenal reductase activity
ASH454ONE001926	4	F:heme binding; C:cytoplasmic membrane-bounded vesicle; P:oxidation reduction; F:2-alkenal reductase activity
ASH454ONE001927	3	F:heme binding; P:oxidation reduction; F:2-alkenal reductase activity
ASH454ONE001928	3	F:heme binding; P:oxidation reduction; F:2-alkenal reductase activity
ASH454ONE001929	3	F:heme binding; P:oxidation reduction; F:2-alkenal reductase activity
ASH454ONE001930	8	C:vacuole; C:proteasome core complex; P:response to cadmium ion; C:plasma membrane; P:ubiquitin-dependent protein catabolic process; C:nucleus; C:apoplast; F:threonine-type endopeptidase activity
ASH454ONE001931	8	C:vacuole; C:proteasome core complex; P:response to cadmium ion; C:plasma membrane; P:ubiquitin-dependent protein catabolic process; C:nucleus; C:apoplast; F:threonine-type endopeptidase activity
ASH454ONE001932	8	C:vacuole; C:proteasome core complex; P:response to cadmium ion; C:plasma membrane; P:ubiquitin-dependent protein catabolic process; C:nucleus; C:apoplast; F:threonine-type endopeptidase activity
ASH454ONE001933	8	C:vacuole; C:proteasome core complex; P:response to cadmium ion; C:plasma membrane; P:ubiquitin-dependent protein catabolic process; C:nucleus; C:apoplast; F:threonine-type endopeptidase activity
ASH454ONE001934	8	C:vacuole; C:proteasome core complex; P:response to cadmium ion; C:plasma membrane; P:ubiquitin-dependent protein catabolic process; C:nucleus; C:apoplast; F:threonine-type endopeptidase activity
ASH454ONE001935	8	C:vacuole; C:proteasome core complex; P:response to cadmium ion; C:plasma membrane; P:ubiquitin-dependent protein catabolic process; C:nucleus; C:apoplast; F:threonine-type endopeptidase activity
ASH454ONE001940	11	C:cell wall; F:hydrogen ion transporting ATP synthase activity, rotational mechanism; P:response to salt stress; C:plant-type vacuole; P:ATP synthesis coupled proton transport; C:chloroplast envelope; F:ATP binding; F:proton-transporting ATPase activity, rotational mechanism; C:proton-transporting V-type ATPase, V1 domain; C:plasma membrane; C:proton-transporting ATP synthase complex
ASH454ONE001941	13	C:cell wall; F:hydrogen ion transporting ATP synthase activity, rotational mechanism; P:response to salt stress; C:plant-type vacuole; P:ATP synthesis coupled proton transport; C:chloroplast envelope; F:ATP binding; F:proton-transporting ATPase activity, rotational mechanism; F:ATPase activity, uncoupled; C:proton-transporting V-type ATPase, V1 domain; C:plasma membrane; C:proton-transporting ATP…
ASH454ONE001942	11	C:cell wall; F:hydrogen ion transporting ATP synthase activity, rotational mechanism; P:response to salt stress; C:plant-type vacuole; P:ATP synthesis coupled proton transport; C:chloroplast envelope; F:ATP binding; F:proton-transporting ATPase activity, rotational mechanism; C:proton-transporting V-type ATPase, V1 domain; C:plasma membrane; C:proton-transporting ATP synthase complex
ASH454ONE001943	11	C:cell wall; F:hydrogen ion transporting ATP synthase activity, rotational mechanism; P:response to salt stress; C:plant-type vacuole; P:ATP synthesis coupled proton transport; C:chloroplast envelope; F:ATP binding; F:proton-transporting ATPase activity, rotational mechanism; C:proton-transporting V-type ATPase, V1 domain; C:plasma membrane; C:proton-transporting ATP synthase complex
ASH454ONE001944	5	P:regulation of transcription; F:protein dimerization activity; P:regulation of translation; P:auxin mediated signaling pathway; C:nucleus
ASH454ONE001945	5	P:regulation of transcription; F:protein dimerization activity; P:regulation of translation; P:auxin mediated signaling pathway; C:nucleus
ASH454ONE001946	5	P:regulation of transcription; F:protein dimerization activity; P:regulation of translation; P:auxin mediated signaling pathway; C:nucleus
ASH454ONE001947	5	P:regulation of transcription; F:protein dimerization activity; P:regulation of translation; P:auxin mediated signaling pathway; C:nucleus
ASH454ONE001948	5	P:regulation of transcription; F:protein dimerization activity; P:regulation of translation; P:auxin mediated signaling pathway; C:nucleus
ASH454ONE001949	1	F:DNA binding
ASH454ONE001950	1	F:DNA binding
ASH454ONE001951	1	C:cytoplasmic membrane-bounded vesicle
ASH454ONE001952	1	C:cytoplasmic membrane-bounded vesicle
ASH454ONE001953	1	C:cytoplasmic membrane-bounded vesicle
ASH454ONE001954	1	C:cytoplasmic membrane-bounded vesicle
ASH454ONE001955	1	C:cytoplasmic membrane-bounded vesicle
ASH454ONE001956	1	C:cytoplasmic membrane-bounded vesicle
ASH454ONE001957	4	P:regulation of transcription; F:transcription factor activity; F:DNA binding; C:nucleus
ASH454ONE001958	4	P:regulation of transcription; F:transcription factor activity; F:DNA binding; C:nucleus
ASH454ONE001959	3	P:regulation of transcription; F:transcription factor activity; C:transcription factor complex
ASH454ONE001960	5	P:primary root development; P:regulation of transcription; F:transcription factor activity; P:cellular response to phosphate starvation; C:transcription factor complex
ASH454ONE001961	2	F:DNA binding; P:regulation of transcription
ASH454ONE001962	10	F:sugar binding; P:protein folding; C:endoplasmic reticulum lumen; P:response to cadmium ion; C:plasma membrane; F:calcium ion binding; F:unfolded protein binding; C:chloroplast; F:zinc ion binding; P:response to salt stress
ASH454ONE001963	6	F:sugar binding; P:protein folding; C:endoplasmic reticulum lumen; F:calcium ion binding; F:unfolded protein binding; F:zinc ion binding
ASH454ONE001964	6	F:sugar binding; P:protein folding; C:endoplasmic reticulum lumen; F:calcium ion binding; F:unfolded protein binding; F:zinc ion binding
ASH454ONE001965	6	F:sugar binding; P:protein folding; C:endoplasmic reticulum lumen; F:calcium ion binding; F:unfolded protein binding; F:zinc ion binding
ASH454ONE001966	9	F:sugar binding; P:protein folding; C:endoplasmic reticulum lumen; P:response to oxidative stress; C:cytoplasmic membrane-bounded vesicle; F:calcium ion binding; F:unfolded protein binding; F:zinc ion binding; C:mitochondrion
ASH454ONE001967	9	F:sugar binding; P:protein folding; C:endoplasmic reticulum lumen; P:response to oxidative stress; C:cytoplasmic membrane-bounded vesicle; F:calcium ion binding; F:unfolded protein binding; F:zinc ion binding; C:mitochondrion
ASH454ONE001968	2	C:cytosol; P:biological_process
ASH454ONE001969	2	C:cytosol; P:biological_process
ASH454ONE001970	2	C:cytosol; P:biological_process
ASH454ONE001971	2	C:cytosol; P:biological_process
ASH454ONE001973	0
ASH454ONE001974	0
ASH454ONE001975	0
ASH454ONE001976	0
ASH454ONE001978	4	F:ATP binding; P:oxidation reduction; P:response to stress; F:2-alkenal reductase activity
ASH454ONE001979	4	F:ATP binding; P:oxidation reduction; P:response to stress; F:2-alkenal reductase activity
ASH454ONE001980	4	F:ATP binding; P:oxidation reduction; P:response to stress; F:2-alkenal reductase activity
ASH454ONE001981	4	F:ATP binding; P:oxidation reduction; P:response to stress; F:2-alkenal reductase activity
ASH454ONE001982	16	C:cell wall; P:fatty acid biosynthetic process; P:response to salt stress; P:pentose-phosphate shunt; F:triose-phosphate isomerase activity; P:glycolysis; C:chloroplast stroma; P:gluconeogenesis; P:response to cadmium ion; C:plasma membrane; C:apoplast; P:fructose metabolic process; P:mannose metabolic process; P:inositol metabolic process; P:carbon utilization; P:glycerolipid metabolic process
ASH454ONE001983	16	C:cell wall; P:fatty acid biosynthetic process; P:response to salt stress; P:pentose-phosphate shunt; F:triose-phosphate isomerase activity; P:glycolysis; C:chloroplast stroma; P:gluconeogenesis; P:response to cadmium ion; C:plasma membrane; C:apoplast; P:fructose metabolic process; P:mannose metabolic process; P:inositol metabolic process; P:carbon utilization; P:glycerolipid metabolic process
ASH454ONE001984	16	C:cell wall; P:fatty acid biosynthetic process; P:response to salt stress; P:pentose-phosphate shunt; F:triose-phosphate isomerase activity; P:glycolysis; C:chloroplast stroma; P:gluconeogenesis; P:response to cadmium ion; C:plasma membrane; C:apoplast; P:fructose metabolic process; P:mannose metabolic process; P:inositol metabolic process; P:carbon utilization; P:glycerolipid metabolic process
ASH454ONE001985	16	C:cell wall; P:fatty acid biosynthetic process; P:response to salt stress; P:pentose-phosphate shunt; F:triose-phosphate isomerase activity; P:glycolysis; C:chloroplast stroma; P:gluconeogenesis; P:response to cadmium ion; C:plasma membrane; C:apoplast; P:fructose metabolic process; P:mannose metabolic process; P:inositol metabolic process; P:carbon utilization; P:glycerolipid metabolic process
ASH454ONE001986	16	C:cell wall; P:fatty acid biosynthetic process; P:response to salt stress; P:pentose-phosphate shunt; F:triose-phosphate isomerase activity; P:glycolysis; C:chloroplast stroma; P:gluconeogenesis; P:response to cadmium ion; C:plasma membrane; C:apoplast; P:fructose metabolic process; P:mannose metabolic process; P:inositol metabolic process; P:carbon utilization; P:glycerolipid metabolic process
ASH454ONE001987	5	P:inflammatory response; F:phenylpyruvate tautomerase activity; P:response to other organism; P:L-phenylalanine metabolic process; P:tyrosine metabolic process
ASH454ONE001988	5	P:inflammatory response; F:phenylpyruvate tautomerase activity; P:response to other organism; P:L-phenylalanine metabolic process; P:tyrosine metabolic process
ASH454ONE001989	5	P:inflammatory response; F:phenylpyruvate tautomerase activity; P:response to other organism; P:L-phenylalanine metabolic process; P:tyrosine metabolic process
ASH454ONE001990	5	P:inflammatory response; F:phenylpyruvate tautomerase activity; P:response to other organism; P:L-phenylalanine metabolic process; P:tyrosine metabolic process
ASH454ONE001991	13	P:steroid biosynthetic process; F:cinnamoyl-CoA reductase activity; F:3-beta-hydroxy-delta5-steroid dehydrogenase activity; F:dihydrokaempferol 4-reductase activity; P:oxidation reduction; P:lignin biosynthetic process; F:coenzyme binding; P:coumarin biosynthetic process; P:stilbene biosynthetic process; P:C21-steroid hormone metabolic process; P:androgen metabolic process; P:estrogen metabolic p…
ASH454ONE001992	13	P:steroid biosynthetic process; F:cinnamoyl-CoA reductase activity; F:3-beta-hydroxy-delta5-steroid dehydrogenase activity; F:dihydrokaempferol 4-reductase activity; P:oxidation reduction; P:lignin biosynthetic process; F:coenzyme binding; P:coumarin biosynthetic process; P:stilbene biosynthetic process; P:C21-steroid hormone metabolic process; P:androgen metabolic process; P:estrogen metabolic p…
ASH454ONE001993	13	P:steroid biosynthetic process; F:cinnamoyl-CoA reductase activity; F:3-beta-hydroxy-delta5-steroid dehydrogenase activity; F:dihydrokaempferol 4-reductase activity; P:oxidation reduction; P:lignin biosynthetic process; F:coenzyme binding; P:coumarin biosynthetic process; P:stilbene biosynthetic process; P:C21-steroid hormone metabolic process; P:androgen metabolic process; P:estrogen metabolic p…
ASH454ONE001994	13	P:steroid biosynthetic process; F:cinnamoyl-CoA reductase activity; F:3-beta-hydroxy-delta5-steroid dehydrogenase activity; F:dihydrokaempferol 4-reductase activity; P:oxidation reduction; P:lignin biosynthetic process; F:coenzyme binding; P:coumarin biosynthetic process; P:stilbene biosynthetic process; P:C21-steroid hormone metabolic process; P:androgen metabolic process; P:estrogen metabolic p…
ASH454ONE001995	5	C:ribosome; F:structural constituent of ribosome; P:translation; F:rRNA binding; P:ribosome biogenesis
ASH454ONE001996	5	C:ribosome; F:structural constituent of ribosome; P:translation; F:rRNA binding; P:ribosome biogenesis
ASH454ONE001997	5	C:ribosome; F:structural constituent of ribosome; P:translation; F:rRNA binding; P:ribosome biogenesis
ASH454ONE001998	5	C:ribosome; F:structural constituent of ribosome; P:translation; F:rRNA binding; P:ribosome biogenesis
ASH454ONE001999	0
ASH454ONE002000	0
ASH454ONE002001	0
ASH454ONE002002	0
ASH454ONE002003	0
ASH454ONE002004	0
ASH454ONE002005	1	C:proteasome complex
ASH454ONE002006	1	C:proteasome complex
ASH454ONE002007	1	C:proteasome complex
ASH454ONE002008	1	C:proteasome complex
ASH454ONE002009	2	C:cytoplasmic membrane-bounded vesicle; C:proteasome complex
ASH454ONE002010	2	C:cytoplasmic membrane-bounded vesicle; C:proteasome complex
ASH454ONE002011	7	F:calmodulin-dependent protein kinase activity; P:protein amino acid phosphorylation; F:protein binding; F:ATP binding; P:signal transduction; C:mitochondrion; P:serine family amino acid metabolic process
ASH454ONE002012	7	F:calmodulin-dependent protein kinase activity; P:protein amino acid phosphorylation; F:protein binding; F:ATP binding; P:signal transduction; C:mitochondrion; P:serine family amino acid metabolic process
ASH454ONE002013	7	F:calmodulin-dependent protein kinase activity; P:protein amino acid phosphorylation; F:protein binding; F:ATP binding; P:signal transduction; C:mitochondrion; P:serine family amino acid metabolic process
ASH454ONE002014	7	F:calmodulin-dependent protein kinase activity; P:protein amino acid phosphorylation; F:protein binding; F:ATP binding; P:signal transduction; C:mitochondrion; P:serine family amino acid metabolic process
ASH454ONE002015	7	F:calmodulin-dependent protein kinase activity; P:protein amino acid phosphorylation; F:protein binding; F:ATP binding; P:signal transduction; C:mitochondrion; P:serine family amino acid metabolic process
ASH454ONE002016	7	F:calmodulin-dependent protein kinase activity; P:protein amino acid phosphorylation; F:protein binding; F:ATP binding; P:signal transduction; C:mitochondrion; P:serine family amino acid metabolic process
ASH454ONE002017	9	C:cytoplasm; F:pyruvate kinase activity; F:potassium ion binding; F:ATP binding; F:magnesium ion binding; P:glycolysis; P:gluconeogenesis; P:purine base metabolic process; P:carbon utilization
ASH454ONE002018	9	C:cytoplasm; F:pyruvate kinase activity; F:potassium ion binding; F:ATP binding; F:magnesium ion binding; P:glycolysis; P:gluconeogenesis; P:purine base metabolic process; P:carbon utilization
ASH454ONE002019	9	C:cytoplasm; F:pyruvate kinase activity; F:potassium ion binding; F:ATP binding; F:magnesium ion binding; P:glycolysis; P:gluconeogenesis; P:purine base metabolic process; P:carbon utilization
ASH454ONE002020	9	C:cytoplasm; F:pyruvate kinase activity; F:potassium ion binding; F:ATP binding; F:magnesium ion binding; P:glycolysis; P:gluconeogenesis; P:purine base metabolic process; P:carbon utilization
ASH454ONE002021	9	C:cytoplasm; F:pyruvate kinase activity; F:potassium ion binding; F:ATP binding; F:magnesium ion binding; P:glycolysis; P:gluconeogenesis; P:purine base metabolic process; P:carbon utilization
ASH454ONE002032	2	C:cytoplasmic membrane-bounded vesicle; C:integral to membrane
ASH454ONE002033	2	C:cytoplasmic membrane-bounded vesicle; C:integral to membrane
ASH454ONE002034	2	C:cytoplasmic membrane-bounded vesicle; C:integral to membrane
ASH454ONE002035	2	C:cytoplasmic membrane-bounded vesicle; C:integral to membrane
ASH454ONE002036	5	P:protein amino acid phosphorylation; F:protein binding; F:ATP binding; F:protein serine/threonine kinase activity; P:serine family amino acid metabolic process
ASH454ONE002037	6	P:protein amino acid phosphorylation; F:protein binding; F:ATP binding; F:protein serine/threonine kinase activity; C:plastid; P:serine family amino acid metabolic process
ASH454ONE002038	6	P:protein amino acid phosphorylation; F:protein binding; F:ATP binding; F:protein serine/threonine kinase activity; C:plastid; P:serine family amino acid metabolic process
ASH454ONE002039	6	P:protein amino acid phosphorylation; F:protein binding; F:ATP binding; F:protein serine/threonine kinase activity; C:plastid; P:serine family amino acid metabolic process
ASH454ONE002040	6	P:protein amino acid phosphorylation; F:protein binding; F:ATP binding; F:protein serine/threonine kinase activity; C:plastid; P:serine family amino acid metabolic process
ASH454ONE002041	5	P:protein amino acid phosphorylation; F:protein binding; F:ATP binding; F:protein serine/threonine kinase activity; P:serine family amino acid metabolic process
ASH454ONE002042	1	F:kinase activity
ASH454ONE002043	1	F:kinase activity
ASH454ONE002044	4	C:endomembrane system; C:clathrin coat; P:transport; P:cellular process
ASH454ONE002045	6	C:clathrin coat of trans-Golgi network vesicle; F:protein binding; P:vesicle-mediated transport; P:intracellular protein transport; F:structural molecule activity; C:clathrin coat of coated pit
ASH454ONE002046	5	C:endomembrane system; C:plasma membrane; C:clathrin coat; P:transport; P:cellular process
ASH454ONE002047	5	C:endomembrane system; C:plasma membrane; C:clathrin coat; P:transport; P:cellular process
ASH454ONE002048	5	F:metal ion binding; F:molecular_function; C:membrane; F:zinc ion binding; P:biological_process
ASH454ONE002049	5	F:metal ion binding; F:molecular_function; C:membrane; F:zinc ion binding; P:biological_process
ASH454ONE002050	5	F:metal ion binding; F:molecular_function; C:membrane; F:zinc ion binding; P:biological_process
ASH454ONE002051	5	F:metal ion binding; F:molecular_function; C:membrane; F:zinc ion binding; P:biological_process
ASH454ONE002052	1	C:membrane
ASH454ONE002053	5	F:coenzyme binding; F:UDP-glucose 4-epimerase activity; P:galactose metabolic process; P:nucleotide metabolic process; P:nucleotide-sugar metabolic process
ASH454ONE002054	5	F:coenzyme binding; F:UDP-glucose 4-epimerase activity; P:galactose metabolic process; P:nucleotide metabolic process; P:nucleotide-sugar metabolic process
ASH454ONE002055	5	F:coenzyme binding; F:UDP-glucose 4-epimerase activity; P:galactose metabolic process; P:nucleotide metabolic process; P:nucleotide-sugar metabolic process
ASH454ONE002056	3	F:phosphoglycolate phosphatase activity; C:mitochondrion; P:glyoxylate metabolic process
ASH454ONE002057	3	F:phosphoglycolate phosphatase activity; C:mitochondrion; P:glyoxylate metabolic process
ASH454ONE002058	3	F:phosphoglycolate phosphatase activity; C:mitochondrion; P:glyoxylate metabolic process
ASH454ONE002059	3	F:phosphoglycolate phosphatase activity; C:mitochondrion; P:glyoxylate metabolic process
ASH454ONE002060	7	P:glycogen biosynthetic process; C:amyloplast; F:ATP binding; P:starch biosynthetic process; C:chloroplast; F:glucose-1-phosphate adenylyltransferase activity; P:sucrose metabolic process
ASH454ONE002061	7	P:glycogen biosynthetic process; C:amyloplast; F:ATP binding; P:starch biosynthetic process; C:chloroplast; F:glucose-1-phosphate adenylyltransferase activity; P:sucrose metabolic process
ASH454ONE002062	7	P:glycogen biosynthetic process; C:amyloplast; F:ATP binding; P:starch biosynthetic process; C:chloroplast; F:glucose-1-phosphate adenylyltransferase activity; P:sucrose metabolic process
ASH454ONE002063	7	P:glycogen biosynthetic process; C:amyloplast; F:ATP binding; P:starch biosynthetic process; C:chloroplast; F:glucose-1-phosphate adenylyltransferase activity; P:sucrose metabolic process
ASH454ONE002064	7	P:glycogen biosynthetic process; C:amyloplast; F:ATP binding; P:starch biosynthetic process; C:chloroplast; F:glucose-1-phosphate adenylyltransferase activity; P:sucrose metabolic process
ASH454ONE002065	7	P:glycogen biosynthetic process; C:amyloplast; F:ATP binding; P:starch biosynthetic process; C:chloroplast; F:glucose-1-phosphate adenylyltransferase activity; P:sucrose metabolic process
ASH454ONE002066	7	F:uridine kinase activity; F:uracil phosphoribosyltransferase activity; F:ATP binding; F:phosphotransferase activity, alcohol group as acceptor; P:biosynthetic process; P:pyrimidine base metabolic process; P:nucleoside metabolic process
ASH454ONE002067	7	F:uridine kinase activity; F:uracil phosphoribosyltransferase activity; F:ATP binding; F:phosphotransferase activity, alcohol group as acceptor; P:biosynthetic process; P:pyrimidine base metabolic process; P:nucleoside metabolic process
ASH454ONE002068	7	F:uridine kinase activity; F:uracil phosphoribosyltransferase activity; F:ATP binding; F:phosphotransferase activity, alcohol group as acceptor; P:biosynthetic process; P:pyrimidine base metabolic process; P:nucleoside metabolic process
ASH454ONE002069	7	F:uridine kinase activity; F:uracil phosphoribosyltransferase activity; F:ATP binding; F:phosphotransferase activity, alcohol group as acceptor; P:biosynthetic process; P:pyrimidine base metabolic process; P:nucleoside metabolic process
ASH454ONE002070	7	F:uridine kinase activity; F:uracil phosphoribosyltransferase activity; F:ATP binding; F:phosphotransferase activity, alcohol group as acceptor; P:biosynthetic process; P:pyrimidine base metabolic process; P:nucleoside metabolic process
ASH454ONE002071	5	F:GTP binding; P:small GTPase mediated signal transduction; F:hydrolase activity; F:nucleotide binding; P:protein transport
ASH454ONE002072	0
ASH454ONE002073	5	F:GTP binding; P:small GTPase mediated signal transduction; F:hydrolase activity; F:nucleotide binding; P:protein transport
ASH454ONE002074	0
ASH454ONE002075	6	P:two-component signal transduction system (phosphorelay); P:small GTPase mediated signal transduction; P:regulation of transcription, DNA-dependent; F:DNA binding; C:cytoplasmic membrane-bounded vesicle; F:GTP binding
ASH454ONE002076	0
ASH454ONE002077	5	C:anchored to plasma membrane; C:vacuole; C:integral to membrane; P:transmembrane transport; F:transporter activity
ASH454ONE002078	5	C:anchored to plasma membrane; C:vacuole; C:integral to membrane; P:transmembrane transport; F:transporter activity
ASH454ONE002079	5	C:anchored to plasma membrane; C:vacuole; C:integral to membrane; P:transmembrane transport; F:transporter activity
ASH454ONE002080	1	F:binding
ASH454ONE002081	4	F:copper ion binding; C:chloroplast; P:iron ion transport; P:response to salt stress
ASH454ONE002082	4	F:copper ion binding; C:chloroplast; P:iron ion transport; P:response to salt stress
ASH454ONE002083	4	F:copper ion binding; C:chloroplast; P:iron ion transport; P:response to salt stress
ASH454ONE002084	4	F:copper ion binding; C:chloroplast; P:iron ion transport; P:response to salt stress
ASH454ONE002085	4	F:copper ion binding; C:chloroplast; P:iron ion transport; P:response to salt stress
ASH454ONE002086	2	F:NAD+ ADP-ribosyltransferase activity; C:nucleus
ASH454ONE002087	2	F:NAD+ ADP-ribosyltransferase activity; C:nucleus
ASH454ONE002088	2	F:NAD+ ADP-ribosyltransferase activity; C:nucleus
ASH454ONE002089	2	F:NAD+ ADP-ribosyltransferase activity; C:nucleus
ASH454ONE002090	3	F:heme binding; P:electron transport chain; F:2-alkenal reductase activity
ASH454ONE002091	3	F:heme binding; P:electron transport chain; F:2-alkenal reductase activity
ASH454ONE002092	3	F:heme binding; P:electron transport chain; F:oxidoreductase activity
ASH454ONE002093	1	P:oxidation reduction
ASH454ONE002094	2	F:molecular_function; P:biological_process
ASH454ONE002095	2	F:molecular_function; P:biological_process
ASH454ONE002096	2	F:molecular_function; P:biological_process
ASH454ONE002097	2	F:molecular_function; P:biological_process
ASH454ONE002098	4	C:ribosome; F:structural constituent of ribosome; P:translation; P:ribosome biogenesis
ASH454ONE002099	4	C:ribosome; F:structural constituent of ribosome; P:translation; P:ribosome biogenesis
ASH454ONE002100	4	C:ribosome; F:structural constituent of ribosome; P:translation; P:ribosome biogenesis
ASH454ONE002101	4	C:ribosome; F:structural constituent of ribosome; P:translation; P:ribosome biogenesis
ASH454ONE002102	4	C:ribosome; F:structural constituent of ribosome; P:translation; P:ribosome biogenesis
ASH454ONE002103	4	C:ribosome; F:structural constituent of ribosome; P:translation; P:ribosome biogenesis
ASH454ONE002104	0
ASH454ONE002105	0
ASH454ONE002106	0
ASH454ONE002107	0
ASH454ONE002108	0
ASH454ONE002109	0
ASH454ONE002110	6	F:phosphoprotein phosphatase activity; C:cytoplasm; F:iron ion binding; F:manganese ion binding; C:plasma membrane; P:protein amino acid dephosphorylation
ASH454ONE002111	7	F:phosphoprotein phosphatase activity; P:cell cycle; C:cytoplasm; F:iron ion binding; F:manganese ion binding; C:plasma membrane; P:protein amino acid dephosphorylation
ASH454ONE002112	7	F:phosphoprotein phosphatase activity; P:cell cycle; C:cytoplasm; F:iron ion binding; F:manganese ion binding; C:plasma membrane; P:protein amino acid dephosphorylation
ASH454ONE002113	6	F:phosphoprotein phosphatase activity; C:cytoplasm; F:iron ion binding; F:manganese ion binding; C:plasma membrane; P:protein amino acid dephosphorylation
ASH454ONE002114	2	F:transition metal ion binding; F:hydrolase activity
ASH454ONE002115	4	F:phosphoprotein phosphatase activity; F:iron ion binding; C:plasma membrane; P:protein amino acid dephosphorylation
ASH454ONE002116	2	F:hydrolase activity; P:biological_process
ASH454ONE002117	2	F:hydrolase activity; P:biological_process
ASH454ONE002118	2	F:hydrolase activity; P:biological_process
ASH454ONE002119	2	F:hydrolase activity; P:biological_process
ASH454ONE002120	2	F:hydrolase activity; P:biological_process
ASH454ONE002121	2	F:hydrolase activity; P:biological_process
ASH454ONE002122	2	F:nucleic acid binding; P:regulation of transcription
ASH454ONE002123	2	F:nucleic acid binding; P:regulation of transcription
ASH454ONE002124	2	F:nucleic acid binding; P:regulation of transcription
ASH454ONE002125	2	F:nucleic acid binding; P:regulation of transcription
ASH454ONE002126	2	F:nucleic acid binding; P:regulation of transcription
ASH454ONE002127	1	F:binding
ASH454ONE002128	1	F:binding
ASH454ONE002129	1	F:binding
ASH454ONE002130	1	F:binding
ASH454ONE002131	2	F:molecular_function; P:biological_process
ASH454ONE002132	2	F:molecular_function; P:biological_process
ASH454ONE002133	2	F:molecular_function; P:biological_process
ASH454ONE002134	2	F:molecular_function; P:biological_process
ASH454ONE002135	2	F:molecular_function; P:biological_process
ASH454ONE002136	2	F:molecular_function; P:biological_process
ASH454ONE002137	3	P:cell redox homeostasis; F:oxidoreductase activity; F:antioxidant activity
ASH454ONE002138	3	P:cell redox homeostasis; F:oxidoreductase activity; F:antioxidant activity
ASH454ONE002139	3	P:cell redox homeostasis; F:oxidoreductase activity; F:antioxidant activity
ASH454ONE002140	4	P:cell redox homeostasis; F:oxidoreductase activity; F:antioxidant activity; F:isomerase activity
ASH454ONE002141	6	P:response to wounding; C:photosynthetic membrane; P:response to UV-B; P:response to ozone; C:thylakoid part; C:chloroplast thylakoid
ASH454ONE002142	6	P:response to wounding; P:response to UV-B; P:response to ozone; C:chloroplast; C:thylakoid; C:membrane
ASH454ONE002143	6	P:response to wounding; P:response to UV-B; P:response to ozone; C:chloroplast; C:thylakoid; C:membrane
ASH454ONE002144	6	P:response to wounding; C:photosynthetic membrane; P:response to UV-B; P:response to ozone; C:thylakoid part; C:chloroplast thylakoid
ASH454ONE002145	3	C:membrane; C:cytoplasmic membrane-bounded vesicle; F:protein binding
ASH454ONE002146	3	C:membrane; C:cytoplasmic membrane-bounded vesicle; F:protein binding
ASH454ONE002147	3	C:membrane; C:cytoplasmic membrane-bounded vesicle; F:protein binding
ASH454ONE002148	3	C:membrane; C:cytoplasmic membrane-bounded vesicle; F:protein binding
ASH454ONE002149	3	C:membrane; C:cytoplasmic membrane-bounded vesicle; F:protein binding
ASH454ONE002150	4	F:ATP binding; P:oxidation reduction; P:response to stress; F:2-alkenal reductase activity
ASH454ONE002151	4	F:ATP binding; P:oxidation reduction; P:response to stress; F:2-alkenal reductase activity
ASH454ONE002152	4	F:ATP binding; P:oxidation reduction; P:response to stress; F:2-alkenal reductase activity
ASH454ONE002153	4	F:ATP binding; P:oxidation reduction; P:response to stress; F:2-alkenal reductase activity
ASH454ONE002154	2	F:catalytic activity; C:mitochondrion
ASH454ONE002155	2	F:catalytic activity; C:mitochondrion
ASH454ONE002156	2	F:catalytic activity; C:mitochondrion
ASH454ONE002157	2	F:catalytic activity; C:mitochondrion
ASH454ONE002158	2	F:catalytic activity; C:mitochondrion
ASH454ONE002159	2	F:catalytic activity; C:mitochondrion
ASH454ONE002164	1	C:membrane
ASH454ONE002165	1	C:membrane
ASH454ONE002166	1	C:membrane
ASH454ONE002168	1	C:membrane
ASH454ONE002170	6	P:microtubule-based movement; F:GTP binding; P:protein polymerization; F:structural molecule activity; F:GTPase activity; C:microtubule
ASH454ONE002171	7	P:microtubule-based movement; F:GTP binding; P:protein polymerization; C:plastid; F:structural molecule activity; F:GTPase activity; C:microtubule
ASH454ONE002172	6	P:microtubule-based movement; F:GTP binding; P:protein polymerization; F:structural molecule activity; F:GTPase activity; C:microtubule
ASH454ONE002173	6	P:microtubule-based movement; F:GTP binding; P:protein polymerization; F:structural molecule activity; F:GTPase activity; C:microtubule
ASH454ONE002174	7	P:microtubule-based movement; F:GTP binding; P:protein polymerization; C:plastid; F:structural molecule activity; F:GTPase activity; C:microtubule
ASH454ONE002175	13	C:cell wall; C:mitochondrion; C:nucleolus; P:response to salt stress; C:microtubule; P:protein polymerization; P:microtubule-based movement; F:protein binding; F:GTPase activity; F:structural molecule activity; P:response to cadmium ion; F:GTP binding; C:plasma membrane
ASH454ONE002176	2	F:peptidase activity; F:calcium ion binding
ASH454ONE002177	2	F:peptidase activity; F:calcium ion binding
ASH454ONE002178	2	F:peptidase activity; F:calcium ion binding
ASH454ONE002179	2	F:peptidase activity; F:calcium ion binding
ASH454ONE002180	2	F:peptidase activity; F:calcium ion binding
ASH454ONE002181	2	F:peptidase activity; F:calcium ion binding
ASH454ONE002182	7	F:structural constituent of ribosome; C:small ribosomal subunit; C:chloroplast; P:translation; F:rRNA binding; C:mitochondrion; P:ribosome biogenesis
ASH454ONE002183	7	F:structural constituent of ribosome; C:small ribosomal subunit; C:chloroplast; P:translation; F:rRNA binding; C:mitochondrion; P:ribosome biogenesis
ASH454ONE002184	8	F:structural constituent of ribosome; C:large ribosomal subunit; F:transferase activity; C:chloroplast; P:translation; F:rRNA binding; C:mitochondrion; P:ribosome biogenesis
ASH454ONE002185	8	F:structural constituent of ribosome; C:large ribosomal subunit; F:transferase activity; C:chloroplast; P:translation; F:rRNA binding; C:mitochondrion; P:ribosome biogenesis
ASH454ONE002186	5	P:response to cold; P:proteasomal ubiquitin-dependent protein catabolic process; F:damaged DNA binding; P:nucleotide-excision repair; C:nucleus
ASH454ONE002187	5	P:response to cold; P:proteasomal ubiquitin-dependent protein catabolic process; F:damaged DNA binding; P:nucleotide-excision repair; C:nucleus
ASH454ONE002188	6	P:response to cold; P:protein modification process; P:proteasomal ubiquitin-dependent protein catabolic process; F:damaged DNA binding; P:nucleotide-excision repair; C:nucleus
ASH454ONE002189	4	P:proteasomal ubiquitin-dependent protein catabolic process; F:damaged DNA binding; P:nucleotide-excision repair; C:nucleus
ASH454ONE002190	4	P:proteasomal ubiquitin-dependent protein catabolic process; F:damaged DNA binding; P:nucleotide-excision repair; C:nucleus
ASH454ONE002191	4	F:protein binding; P:ubiquitin-dependent protein catabolic process; P:auxin mediated signaling pathway; F:inositol hexakisphosphate binding
ASH454ONE002192	4	F:protein binding; P:ubiquitin-dependent protein catabolic process; P:auxin mediated signaling pathway; F:inositol hexakisphosphate binding
ASH454ONE002193	4	F:protein binding; P:ubiquitin-dependent protein catabolic process; P:auxin mediated signaling pathway; F:inositol hexakisphosphate binding
ASH454ONE002194	4	F:protein binding; P:ubiquitin-dependent protein catabolic process; P:auxin mediated signaling pathway; F:inositol hexakisphosphate binding
ASH454ONE002195	4	F:auxin binding; P:auxin mediated signaling pathway; F:protein binding; F:inositol hexakisphosphate binding
ASH454ONE002196	4	F:auxin binding; P:auxin mediated signaling pathway; F:protein binding; F:inositol hexakisphosphate binding
ASH454ONE002197	3	P:regulation of transcription; F:transcription factor activity; C:transcription factor complex
ASH454ONE002198	3	P:regulation of transcription; F:transcription factor activity; C:transcription factor complex
ASH454ONE002199	3	P:regulation of transcription; F:transcription factor activity; C:transcription factor complex
ASH454ONE002200	3	P:regulation of transcription; F:transcription factor activity; C:transcription factor complex
ASH454ONE002201	3	P:regulation of transcription; F:transcription factor activity; C:transcription factor complex
ASH454ONE002202	3	P:regulation of transcription; F:transcription factor activity; C:transcription factor complex
ASH454ONE002203	0
ASH454ONE002204	0
ASH454ONE002206	2	P:metal ion transport; F:metal ion binding
ASH454ONE002207	2	P:metal ion transport; F:metal ion binding
ASH454ONE002208	2	P:metal ion transport; F:metal ion binding
ASH454ONE002209	2	P:metal ion transport; F:metal ion binding
ASH454ONE002210	7	F:3-isopropylmalate dehydratase activity; F:4 iron, 4 sulfur cluster binding; C:plastid; P:isoleucine biosynthetic process; P:leucine biosynthetic process; P:valine biosynthetic process; C:3-isopropylmalate dehydratase complex
ASH454ONE002211	7	F:3-isopropylmalate dehydratase activity; F:4 iron, 4 sulfur cluster binding; C:plastid; P:isoleucine biosynthetic process; P:leucine biosynthetic process; P:valine biosynthetic process; C:3-isopropylmalate dehydratase complex
ASH454ONE002212	7	F:3-isopropylmalate dehydratase activity; F:4 iron, 4 sulfur cluster binding; C:plastid; P:isoleucine biosynthetic process; P:leucine biosynthetic process; P:valine biosynthetic process; C:3-isopropylmalate dehydratase complex
ASH454ONE002213	7	F:3-isopropylmalate dehydratase activity; F:4 iron, 4 sulfur cluster binding; C:plastid; P:isoleucine biosynthetic process; P:leucine biosynthetic process; P:valine biosynthetic process; C:3-isopropylmalate dehydratase complex
ASH454ONE002214	8	C:nucleolus; F:nucleic acid binding; C:peroxisome; C:plasma membrane; C:cell wall; C:chloroplast; P:response to salt stress; F:nucleotide binding
ASH454ONE002215	8	C:nucleolus; F:nucleic acid binding; C:peroxisome; C:plasma membrane; C:cell wall; C:chloroplast; P:response to salt stress; F:nucleotide binding
ASH454ONE002216	8	C:nucleolus; F:nucleic acid binding; C:peroxisome; C:plasma membrane; C:cell wall; C:chloroplast; P:response to salt stress; F:nucleotide binding
ASH454ONE002217	8	C:nucleolus; F:nucleic acid binding; C:peroxisome; C:plasma membrane; C:cell wall; C:chloroplast; P:response to salt stress; F:nucleotide binding
ASH454ONE002218	8	C:nucleolus; F:nucleic acid binding; C:peroxisome; C:plasma membrane; C:cell wall; C:chloroplast; P:response to salt stress; F:nucleotide binding
ASH454ONE002219	8	C:nucleolus; F:nucleic acid binding; C:peroxisome; C:plasma membrane; C:cell wall; C:chloroplast; P:response to salt stress; F:nucleotide binding
ASH454ONE002220	5	P:protein import into mitochondrial inner membrane; C:mitochondrial inner membrane; C:mitochondrial intermembrane space protein transporter complex; P:transmembrane transport; F:zinc ion binding
ASH454ONE002221	5	P:protein import into mitochondrial inner membrane; C:mitochondrial inner membrane; C:mitochondrial intermembrane space protein transporter complex; P:transmembrane transport; F:zinc ion binding
ASH454ONE002222	5	P:protein import into mitochondrial inner membrane; C:mitochondrial inner membrane; C:mitochondrial intermembrane space protein transporter complex; P:transmembrane transport; F:zinc ion binding
ASH454ONE002223	5	P:protein import into mitochondrial inner membrane; C:mitochondrial inner membrane; C:mitochondrial intermembrane space protein transporter complex; P:transmembrane transport; F:zinc ion binding
ASH454ONE002224	2	F:metal ion binding; P:regulation of transcription
ASH454ONE002225	2	F:metal ion binding; P:regulation of transcription
ASH454ONE002226	1	F:metal ion binding
ASH454ONE002227	11	C:nucleolus; C:peroxisome; C:plasma membrane; F:acetyl-CoA C-acyltransferase activity; P:isoleucine catabolic process; P:leucine catabolic process; P:valine catabolic process; P:fatty acid biosynthetic process; P:bile acid biosynthetic process; P:benzoate metabolic process; P:acyl-carrier-protein biosynthetic process
ASH454ONE002228	11	C:nucleolus; C:peroxisome; C:plasma membrane; F:acetyl-CoA C-acyltransferase activity; P:isoleucine catabolic process; P:leucine catabolic process; P:valine catabolic process; P:fatty acid biosynthetic process; P:bile acid biosynthetic process; P:benzoate metabolic process; P:acyl-carrier-protein biosynthetic process
ASH454ONE002229	11	C:nucleolus; C:peroxisome; C:plasma membrane; F:acetyl-CoA C-acyltransferase activity; P:isoleucine catabolic process; P:leucine catabolic process; P:valine catabolic process; P:fatty acid biosynthetic process; P:bile acid biosynthetic process; P:benzoate metabolic process; P:acyl-carrier-protein biosynthetic process
ASH454ONE002230	3	F:nucleic acid binding; C:nucleus; F:zinc ion binding
ASH454ONE002231	3	F:nucleic acid binding; C:nucleus; F:zinc ion binding
ASH454ONE002232	3	F:nucleic acid binding; C:nucleus; F:zinc ion binding
ASH454ONE002233	2	F:molecular_function; P:biological_process
ASH454ONE002234	2	F:molecular_function; P:biological_process
ASH454ONE002235	2	F:molecular_function; P:biological_process
ASH454ONE002236	2	F:molecular_function; P:biological_process
ASH454ONE002237	3	P:ubiquitin-dependent protein catabolic process; F:protein binding; F:ligase activity
ASH454ONE002238	3	P:ubiquitin-dependent protein catabolic process; F:protein binding; F:ligase activity
ASH454ONE002239	3	P:ubiquitin-dependent protein catabolic process; F:protein binding; F:ligase activity
ASH454ONE002240	4	F:protein serine/threonine phosphatase activity; C:plastid; P:protein amino acid dephosphorylation; C:protein serine/threonine phosphatase complex
ASH454ONE002241	4	F:protein serine/threonine phosphatase activity; C:plastid; P:protein amino acid dephosphorylation; C:protein serine/threonine phosphatase complex
ASH454ONE002242	3	F:protein serine/threonine phosphatase activity; P:protein amino acid dephosphorylation; C:protein serine/threonine phosphatase complex
ASH454ONE002243	3	F:protein serine/threonine phosphatase activity; P:protein amino acid dephosphorylation; C:protein serine/threonine phosphatase complex
ASH454ONE002244	3	F:GTP binding; F:GTPase activity; F:nucleotide binding
ASH454ONE002245	0
ASH454ONE002246	3	F:GTP binding; F:GTPase activity; F:nucleotide binding
ASH454ONE002247	3	F:GTP binding; F:GTPase activity; F:nucleotide binding
ASH454ONE002248	10	C:nuclear membrane; P:response to water deprivation; P:response to cold; C:cytoplasmic membrane-bounded vesicle; C:plasma membrane; F:protein binding; P:response to abscisic acid stimulus; F:zinc ion binding; F:catalytic activity; P:response to salt stress
ASH454ONE002249	10	C:nuclear membrane; P:response to water deprivation; P:response to cold; C:cytoplasmic membrane-bounded vesicle; C:plasma membrane; F:protein binding; P:response to abscisic acid stimulus; F:zinc ion binding; F:catalytic activity; P:response to salt stress
ASH454ONE002250	10	C:nuclear membrane; P:response to water deprivation; P:response to cold; C:cytoplasmic membrane-bounded vesicle; C:plasma membrane; F:protein binding; P:response to abscisic acid stimulus; F:zinc ion binding; F:catalytic activity; P:response to salt stress
ASH454ONE002251	2	C:mitochondrial respiratory chain complex III; C:plastid
ASH454ONE002252	2	C:mitochondrial respiratory chain complex III; C:plastid
ASH454ONE002253	2	C:mitochondrial respiratory chain complex III; C:plastid
ASH454ONE002254	5	C:membrane; F:iron ion binding; P:iron-sulfur cluster assembly; F:iron-sulfur cluster binding; C:plastid
ASH454ONE002255	3	C:membrane; F:binding; C:plastid
ASH454ONE002256	5	C:membrane; F:iron ion binding; P:iron-sulfur cluster assembly; F:iron-sulfur cluster binding; C:plastid
ASH454ONE002257	4	F:transcription factor activity; F:zinc ion binding; P:regulation of transcription, DNA-dependent; C:transcription factor complex
ASH454ONE002258	4	F:transcription factor activity; F:zinc ion binding; P:regulation of transcription, DNA-dependent; C:transcription factor complex
ASH454ONE002259	4	F:transcription factor activity; F:zinc ion binding; P:regulation of transcription, DNA-dependent; C:transcription factor complex
ASH454ONE002260	11	P:translation; P:adaxial/abaxial pattern formation; C:nucleolus; F:structural constituent of ribosome; P:nucleocytoplasmic transport; C:chloroplast; C:vacuole; C:cytosolic ribosome; C:plasma membrane; F:5S rRNA binding; P:ribosome biogenesis
ASH454ONE002261	11	P:translation; P:adaxial/abaxial pattern formation; C:nucleolus; F:structural constituent of ribosome; P:nucleocytoplasmic transport; C:chloroplast; C:vacuole; C:cytosolic ribosome; C:plasma membrane; F:5S rRNA binding; P:ribosome biogenesis
ASH454ONE002262	11	P:translation; P:adaxial/abaxial pattern formation; C:nucleolus; F:structural constituent of ribosome; P:nucleocytoplasmic transport; C:chloroplast; C:vacuole; C:cytosolic ribosome; C:plasma membrane; F:5S rRNA binding; P:ribosome biogenesis
ASH454ONE002263	6	F:UDP-glucuronate decarboxylase activity; F:coenzyme binding; C:plasma membrane; P:starch metabolic process; P:sucrose metabolic process; P:nucleotide metabolic process
ASH454ONE002264	6	F:UDP-glucuronate decarboxylase activity; F:coenzyme binding; C:plasma membrane; P:starch metabolic process; P:sucrose metabolic process; P:nucleotide metabolic process
ASH454ONE002265	6	F:UDP-glucuronate decarboxylase activity; F:coenzyme binding; C:plasma membrane; P:starch metabolic process; P:sucrose metabolic process; P:nucleotide metabolic process
ASH454ONE002266	6	F:UDP-glucuronate decarboxylase activity; F:coenzyme binding; C:plasma membrane; P:starch metabolic process; P:sucrose metabolic process; P:nucleotide metabolic process
ASH454ONE002268	8	P:transport; P:regulation of transcription from RNA polymerase II promoter; C:mitochondrion; C:transcription factor complex; C:endosome; F:transcription factor binding; C:membrane; F:RNA polymerase II transcription factor activity
ASH454ONE002275	1	F:protein binding
ASH454ONE002276	1	F:protein binding
ASH454ONE002277	1	F:protein binding
ASH454ONE002278	2	F:lipid binding; P:lipid transport
ASH454ONE002279	2	F:lipid binding; P:lipid transport
ASH454ONE002280	2	F:lipid binding; P:lipid transport
ASH454ONE002281	2	F:molecular_function; P:biological_process
ASH454ONE002282	2	F:molecular_function; P:biological_process
ASH454ONE002283	2	F:molecular_function; P:biological_process
ASH454ONE002284	2	F:molecular_function; P:biological_process
ASH454ONE002285	0
ASH454ONE002286	0
ASH454ONE002287	2	P:biological_process; F:DNA binding
ASH454ONE002288	5	F:hydrolase activity, hydrolyzing O-glycosyl compounds; P:cellular glucan metabolic process; C:apoplast; C:cell wall; F:xyloglucan:xyloglucosyl transferase activity
ASH454ONE002289	5	F:hydrolase activity, hydrolyzing O-glycosyl compounds; P:cellular glucan metabolic process; C:apoplast; C:cell wall; F:xyloglucan:xyloglucosyl transferase activity
ASH454ONE002290	3	F:hydrolase activity, hydrolyzing O-glycosyl compounds; P:carbohydrate metabolic process; F:transferase activity, transferring glycosyl groups
ASH454ONE002291	0
ASH454ONE002292	0
ASH454ONE002293	0
ASH454ONE002294	7	F:thymidine kinase activity; F:DNA binding; F:ATP binding; C:nucleus; F:zinc ion binding; P:pyrimidine base metabolic process; P:TMP biosynthetic process
ASH454ONE002295	1	F:binding
ASH454ONE002296	7	F:thymidine kinase activity; F:DNA binding; F:ATP binding; C:nucleus; F:zinc ion binding; P:pyrimidine base metabolic process; P:TMP biosynthetic process
ASH454ONE002297	0
ASH454ONE002298	0
ASH454ONE002299	0
ASH454ONE002300	5	C:ribosome; F:structural constituent of ribosome; C:nucleus; P:translation; P:ribosome biogenesis
ASH454ONE002301	5	C:ribosome; F:structural constituent of ribosome; C:nucleus; P:translation; P:ribosome biogenesis
ASH454ONE002302	5	C:ribosome; F:structural constituent of ribosome; C:nucleus; P:translation; P:ribosome biogenesis
ASH454ONE002303	4	C:ribosome; F:structural constituent of ribosome; P:translation; P:ribosome biogenesis
ASH454ONE002304	4	C:ribosome; F:structural constituent of ribosome; P:translation; P:ribosome biogenesis
ASH454ONE002305	4	C:ribosome; F:structural constituent of ribosome; P:translation; P:ribosome biogenesis
ASH454ONE002306	4	C:ribosome; F:structural constituent of ribosome; P:translation; P:ribosome biogenesis
ASH454ONE002310	3	F:molecular_function; P:biological_process; C:cellular_component
ASH454ONE002311	3	F:molecular_function; P:biological_process; C:cellular_component
ASH454ONE002312	3	F:molecular_function; P:biological_process; C:cellular_component
ASH454ONE002313	3	F:molecular_function; P:biological_process; C:cellular_component
ASH454ONE002314	8	P:hydrogen peroxide catabolic process; F:heme binding; P:oxidation reduction; C:glyoxysome; F:catalase activity; P:tryptophan metabolic process; P:peroxidase reaction; P:methane metabolic process
ASH454ONE002315	8	P:hydrogen peroxide catabolic process; F:heme binding; P:oxidation reduction; C:glyoxysome; F:catalase activity; P:tryptophan metabolic process; P:peroxidase reaction; P:methane metabolic process
ASH454ONE002316	8	P:hydrogen peroxide catabolic process; F:heme binding; P:oxidation reduction; C:glyoxysome; F:catalase activity; P:tryptophan metabolic process; P:peroxidase reaction; P:methane metabolic process
ASH454ONE002317	8	P:hydrogen peroxide catabolic process; F:heme binding; P:oxidation reduction; C:glyoxysome; F:catalase activity; P:tryptophan metabolic process; P:peroxidase reaction; P:methane metabolic process
ASH454ONE002318	3	P:proton transport; C:vacuolar proton-transporting V-type ATPase complex; F:hydrolase activity, acting on acid anhydrides, catalyzing transmembrane movement of substances
ASH454ONE002319	3	P:proton transport; C:vacuolar proton-transporting V-type ATPase complex; F:hydrolase activity, acting on acid anhydrides, catalyzing transmembrane movement of substances
ASH454ONE002320	3	P:proton transport; C:vacuolar proton-transporting V-type ATPase complex; F:hydrolase activity, acting on acid anhydrides, catalyzing transmembrane movement of substances
ASH454ONE002321	1	F:binding
ASH454ONE002322	1	F:binding
ASH454ONE002323	1	F:binding
ASH454ONE002324	3	P:peroxisome fission; C:mitochondrion; C:peroxisomal membrane
ASH454ONE002325	3	P:peroxisome fission; C:mitochondrion; C:peroxisomal membrane
ASH454ONE002326	0
ASH454ONE002327	0
ASH454ONE002328	0
ASH454ONE002329	0
ASH454ONE002330	8	P:response to salt stress; P:defense response to bacterium; C:plant-type vacuole; P:ATP synthesis coupled proton transport; F:proton-transporting ATPase activity, rotational mechanism; C:cytosolic ribosome; C:proton-transporting two-sector ATPase complex, catalytic domain; C:plasma membrane
ASH454ONE002331	3	P:ATP synthesis coupled proton transport; F:proton-transporting ATPase activity, rotational mechanism; C:proton-transporting two-sector ATPase complex, catalytic domain
ASH454ONE002332	8	P:response to salt stress; P:defense response to bacterium; C:plant-type vacuole; P:ATP synthesis coupled proton transport; F:proton-transporting ATPase activity, rotational mechanism; C:cytosolic ribosome; C:proton-transporting two-sector ATPase complex, catalytic domain; C:plasma membrane
ASH454ONE002333	5	F:4-hydroxy-3-methylbut-2-en-1-yl diphosphate reductase activity; P:terpenoid biosynthetic process; P:oxidation reduction; C:chloroplast stroma; P:isopentenyl diphosphate biosynthetic process, mevalonate-independent pathway
ASH454ONE002334	5	F:4-hydroxy-3-methylbut-2-en-1-yl diphosphate reductase activity; P:terpenoid biosynthetic process; P:oxidation reduction; C:chloroplast stroma; P:isopentenyl diphosphate biosynthetic process, mevalonate-independent pathway
ASH454ONE002335	5	F:4-hydroxy-3-methylbut-2-en-1-yl diphosphate reductase activity; P:terpenoid biosynthetic process; P:oxidation reduction; C:chloroplast stroma; P:isopentenyl diphosphate biosynthetic process, mevalonate-independent pathway
ASH454ONE002336	0
ASH454ONE002337	0
ASH454ONE002338	0
ASH454ONE002339	1	P:abscisic acid mediated signaling
ASH454ONE002340	2	F:molecular_function; P:biological_process
ASH454ONE002341	2	F:molecular_function; P:biological_process
ASH454ONE002342	2	F:molecular_function; P:biological_process
ASH454ONE002343	2	F:molecular_function; P:biological_process
ASH454ONE002344	2	F:molecular_function; P:biological_process
ASH454ONE002345	2	F:molecular_function; P:biological_process
ASH454ONE002346	1	C:cytoplasmic membrane-bounded vesicle
ASH454ONE002347	1	C:cytoplasmic membrane-bounded vesicle
ASH454ONE002349	1	F:catalytic activity
ASH454ONE002350	1	F:catalytic activity
ASH454ONE002351	1	F:catalytic activity
ASH454ONE002352	1	F:catalytic activity
ASH454ONE002353	2	C:nucleus; F:nucleic acid binding
ASH454ONE002354	2	C:nucleus; F:nucleic acid binding
ASH454ONE002355	2	C:nucleus; F:nucleic acid binding
ASH454ONE002356	5	F:translation elongation factor activity; P:ubiquitin-dependent protein catabolic process; F:protein binding; C:ribosome; P:regulation of translational elongation
ASH454ONE002357	5	F:translation elongation factor activity; P:ubiquitin-dependent protein catabolic process; F:protein binding; C:ribosome; P:regulation of translational elongation
ASH454ONE002358	5	F:translation elongation factor activity; P:ubiquitin-dependent protein catabolic process; F:protein binding; C:ribosome; P:regulation of translational elongation
ASH454ONE002359	4	C:plant-type cell wall; F:peptidase activity; C:cytoplasmic membrane-bounded vesicle; C:apoplast
ASH454ONE002360	2	F:peptidase activity; C:cytoplasmic membrane-bounded vesicle
ASH454ONE002361	2	F:peptidase activity; C:cytoplasmic membrane-bounded vesicle
ASH454ONE002362	1	F:binding
ASH454ONE002363	1	F:binding
ASH454ONE002364	1	F:binding
ASH454ONE002365	1	F:binding
ASH454ONE002366	2	F:molecular_function; P:biological_process
ASH454ONE002367	2	F:molecular_function; P:biological_process
ASH454ONE002368	2	F:molecular_function; P:biological_process
ASH454ONE002369	2	F:molecular_function; P:biological_process
ASH454ONE002376	0
ASH454ONE002378	0
ASH454ONE002379	0
ASH454ONE002380	2	C:cytoplasmic membrane-bounded vesicle; C:endoplasmic reticulum
ASH454ONE002381	1	C:endoplasmic reticulum
ASH454ONE002382	2	C:cytoplasmic membrane-bounded vesicle; C:endoplasmic reticulum
ASH454ONE002383	2	C:cytoplasmic membrane-bounded vesicle; C:endoplasmic reticulum
ASH454ONE002384	3	P:oxidation reduction; F:iron ion binding; F:oxidoreductase activity, acting on single donors with incorporation of molecular oxygen, incorporation of two atoms of oxygen
ASH454ONE002385	1	F:oxidoreductase activity
ASH454ONE002386	1	F:oxidoreductase activity
ASH454ONE002387	9	C:apoplast; F:beta-galactosidase activity; F:sugar binding; F:cation binding; P:galactose metabolic process; P:glycosaminoglycan catabolic process; P:glycosphingolipid metabolic process; C:beta-galactosidase complex; P:glycerolipid metabolic process
ASH454ONE002388	9	C:apoplast; F:beta-galactosidase activity; F:sugar binding; F:cation binding; P:galactose metabolic process; P:glycosaminoglycan catabolic process; P:glycosphingolipid metabolic process; C:beta-galactosidase complex; P:glycerolipid metabolic process
ASH454ONE002389	9	C:apoplast; F:beta-galactosidase activity; F:sugar binding; F:cation binding; P:galactose metabolic process; P:glycosaminoglycan catabolic process; P:glycosphingolipid metabolic process; C:beta-galactosidase complex; P:glycerolipid metabolic process
ASH454ONE002390	2	F:DNA binding; P:regulation of transcription
ASH454ONE002391	2	F:DNA binding; P:regulation of transcription
ASH454ONE002392	2	F:DNA binding; P:regulation of transcription
ASH454ONE002393	1	F:binding
ASH454ONE002394	1	F:binding
ASH454ONE002395	1	F:binding
ASH454ONE002396	2	C:plastid; C:membrane
ASH454ONE002397	2	C:plastid; C:membrane
ASH454ONE002398	2	C:plastid; C:membrane
ASH454ONE002399	2	C:plastid; C:membrane
ASH454ONE002403	2	F:protein domain specific binding; F:monooxygenase activity
ASH454ONE002404	19	P:neuron migration; F:histone deacetylase binding; F:phosphoserine binding; P:hippocampus development; P:protein targeting; C:melanosome; C:cytosol; P:induction of apoptosis by extracellular signals; F:monooxygenase activity; F:protein domain specific binding; P:cerebral cortex development; P:intracellular signaling cascade; F:protein kinase C inhibitor activity; P:negative regulation of protein …
ASH454ONE002405	1	F:protein domain specific binding
ASH454ONE002406	1	F:protein domain specific binding
ASH454ONE002407	1	F:protein domain specific binding
ASH454ONE002408	4	C:membrane; F:anion exchanger activity; P:chloride transport; P:bicarbonate transport
ASH454ONE002409	4	C:membrane; F:anion exchanger activity; P:chloride transport; P:bicarbonate transport
ASH454ONE002410	3	F:ATP binding; F:helicase activity; F:DNA binding
ASH454ONE002411	3	P:transmembrane transport; C:integral to membrane; F:transporter activity
ASH454ONE002412	3	P:transmembrane transport; C:integral to membrane; F:transporter activity
ASH454ONE002413	3	P:transmembrane transport; C:integral to membrane; F:transporter activity
ASH454ONE002414	3	P:transmembrane transport; C:integral to membrane; F:transporter activity
ASH454ONE002415	5	P:modification-dependent protein catabolic process; F:ATP binding; F:ubiquitin-protein ligase activity; P:regulation of protein metabolic process; P:protein ubiquitination
ASH454ONE002416	5	P:modification-dependent protein catabolic process; F:ATP binding; F:ubiquitin-protein ligase activity; P:regulation of protein metabolic process; P:protein ubiquitination
ASH454ONE002417	5	P:modification-dependent protein catabolic process; F:ATP binding; F:ubiquitin-protein ligase activity; P:regulation of protein metabolic process; P:protein ubiquitination
ASH454ONE002418	5	P:modification-dependent protein catabolic process; F:ATP binding; F:ubiquitin-protein ligase activity; P:regulation of protein metabolic process; P:protein ubiquitination
ASH454ONE002419	5	P:modification-dependent protein catabolic process; F:ATP binding; F:ubiquitin-protein ligase activity; P:regulation of protein metabolic process; P:protein ubiquitination
ASH454ONE002420	9	C:nucleosome; P:negative regulation of megakaryocyte differentiation; P:cytoskeleton organization; F:DNA binding; F:actin binding; C:actin cytoskeleton; P:nucleosome assembly; C:nucleoplasm; P:phosphoinositide-mediated signaling
ASH454ONE002421	9	C:nucleosome; P:negative regulation of megakaryocyte differentiation; P:cytoskeleton organization; F:DNA binding; F:actin binding; C:actin cytoskeleton; P:nucleosome assembly; C:nucleoplasm; P:phosphoinositide-mediated signaling
ASH454ONE002422	9	C:nucleosome; P:negative regulation of megakaryocyte differentiation; P:cytoskeleton organization; F:DNA binding; F:actin binding; C:actin cytoskeleton; P:nucleosome assembly; C:nucleoplasm; P:phosphoinositide-mediated signaling
ASH454ONE002423	3	F:translation initiation factor activity; C:ribosome; P:regulation of translational initiation
ASH454ONE002424	3	F:translation initiation factor activity; C:ribosome; P:regulation of translational initiation
ASH454ONE002425	3	F:translation initiation factor activity; C:ribosome; P:regulation of translational initiation
ASH454ONE002426	2	P:pentose-phosphate shunt; F:6-phosphogluconolactonase activity
ASH454ONE002427	2	P:pentose-phosphate shunt; F:6-phosphogluconolactonase activity
ASH454ONE002428	3	P:carbohydrate metabolic process; F:hydrolase activity; C:chloroplast stroma
ASH454ONE002429	5	P:metal ion transport; F:metal ion binding; P:oxidation reduction; P:superoxide metabolic process; C:chloroplast
ASH454ONE002430	5	P:metal ion transport; F:metal ion binding; P:oxidation reduction; P:superoxide metabolic process; C:chloroplast
ASH454ONE002431	5	P:metal ion transport; F:metal ion binding; P:oxidation reduction; P:superoxide metabolic process; C:chloroplast
ASH454ONE002432	5	P:metal ion transport; F:metal ion binding; P:oxidation reduction; P:superoxide metabolic process; C:chloroplast
ASH454ONE002433	5	C:ribosome; F:structural constituent of ribosome; C:plasma membrane; P:ribosome biogenesis; P:translation
ASH454ONE002434	5	C:ribosome; F:structural constituent of ribosome; C:plasma membrane; P:ribosome biogenesis; P:translation
ASH454ONE002435	5	C:ribosome; F:structural constituent of ribosome; C:plasma membrane; P:ribosome biogenesis; P:translation
ASH454ONE002436	5	C:ribosome; F:structural constituent of ribosome; C:plasma membrane; P:ribosome biogenesis; P:translation
ASH454ONE002437	1	C:cytoplasmic membrane-bounded vesicle
ASH454ONE002438	1	C:cytoplasmic membrane-bounded vesicle
ASH454ONE002439	1	C:intracellular part
ASH454ONE002440	4	F:structural constituent of ribosome; C:cytosolic large ribosomal subunit; P:translation; P:ribosome biogenesis
ASH454ONE002441	4	F:structural constituent of ribosome; C:cytosolic large ribosomal subunit; P:translation; P:ribosome biogenesis
ASH454ONE002442	4	F:structural constituent of ribosome; C:cytosolic large ribosomal subunit; P:translation; P:ribosome biogenesis
ASH454ONE002447	7	F:calcium-transporting ATPase activity; C:integral to membrane; P:ATP biosynthetic process; F:ATP binding; P:calcium ion transport; C:plasma membrane; C:sarcoplasmic reticulum
ASH454ONE002448	7	F:calcium-transporting ATPase activity; C:integral to membrane; P:ATP biosynthetic process; F:ATP binding; P:calcium ion transport; C:plasma membrane; C:sarcoplasmic reticulum
ASH454ONE002449	7	F:calcium-transporting ATPase activity; C:integral to membrane; P:ATP biosynthetic process; F:ATP binding; P:calcium ion transport; C:plasma membrane; C:sarcoplasmic reticulum
ASH454ONE002450	2	F:zinc ion binding; F:protein binding
ASH454ONE002451	2	F:zinc ion binding; F:protein binding
ASH454ONE002452	2	F:zinc ion binding; F:protein binding
ASH454ONE002453	9	F:phosphatidylinositol binding; C:clathrin coat; F:clathrin binding; P:oxidation reduction; P:clathrin coat assembly; C:nucleus; C:cytosol; C:mitochondrion; F:2-alkenal reductase activity
ASH454ONE002454	7	F:phosphatidylinositol binding; F:oxidoreductase activity; C:clathrin coat; F:clathrin binding; P:clathrin coat assembly; C:nucleus; C:cytosol
ASH454ONE002455	5	F:oxidoreductase activity; F:phospholipid binding; C:nucleus; C:cytosol; C:mitochondrion
ASH454ONE002460	7	F:electron carrier activity; P:cell redox homeostasis; P:transport; F:protein disulfide oxidoreductase activity; C:plastid; P:electron transport chain; P:electron transport
ASH454ONE002461	7	F:electron carrier activity; P:cell redox homeostasis; P:transport; F:protein disulfide oxidoreductase activity; C:plastid; P:electron transport chain; P:electron transport
ASH454ONE002462	7	F:electron carrier activity; P:cell redox homeostasis; P:transport; F:protein disulfide oxidoreductase activity; C:plastid; P:electron transport chain; P:electron transport
ASH454ONE002463	11	F:disulfide oxidoreductase activity; C:peroxisome; C:plasma membrane; F:electron carrier activity; F:monodehydroascorbate reductase (NADH) activity; F:FAD binding; C:chloroplast; C:apoplast; P:electron transport chain; P:electron transport; P:L-ascorbic acid metabolic process
ASH454ONE002464	9	C:cytoplasm; F:disulfide oxidoreductase activity; F:electron carrier activity; F:monodehydroascorbate reductase (NADH) activity; F:FAD binding; P:response to salt stress; P:electron transport chain; P:electron transport; P:L-ascorbic acid metabolic process
ASH454ONE002465	11	F:disulfide oxidoreductase activity; C:peroxisome; C:plasma membrane; F:electron carrier activity; F:monodehydroascorbate reductase (NADH) activity; F:FAD binding; C:chloroplast; C:apoplast; P:electron transport chain; P:electron transport; P:L-ascorbic acid metabolic process
ASH454ONE002466	9	C:cytoplasm; F:disulfide oxidoreductase activity; F:electron carrier activity; F:monodehydroascorbate reductase (NADH) activity; F:FAD binding; P:response to salt stress; P:electron transport chain; P:electron transport; P:L-ascorbic acid metabolic process
ASH454ONE002467	5	F:nucleoside-triphosphatase activity; P:protein metabolic process; F:ATP binding; P:response to stress; F:protein binding
ASH454ONE002468	5	F:nucleoside-triphosphatase activity; P:protein metabolic process; F:ATP binding; P:response to stress; F:protein binding
ASH454ONE002469	5	F:nucleoside-triphosphatase activity; P:protein metabolic process; F:ATP binding; P:response to stress; F:protein binding
ASH454ONE002470	5	F:nucleoside-triphosphatase activity; P:protein metabolic process; F:ATP binding; P:response to stress; F:protein binding
ASH454ONE002471	6	C:proteasome core complex; C:plasma membrane; P:ubiquitin-dependent protein catabolic process; C:chloroplast; C:nucleus; F:threonine-type endopeptidase activity
ASH454ONE002472	6	C:proteasome core complex; C:plasma membrane; P:ubiquitin-dependent protein catabolic process; C:chloroplast; C:nucleus; F:threonine-type endopeptidase activity
ASH454ONE002473	6	C:proteasome core complex; C:plasma membrane; C:chloroplast; C:nucleus; F:threonine-type endopeptidase activity; P:proteolysis involved in cellular protein catabolic process
ASH454ONE002474	6	C:proteasome core complex; C:plasma membrane; C:chloroplast; C:nucleus; F:threonine-type endopeptidase activity; P:proteolysis involved in cellular protein catabolic process
ASH454ONE002476	2	F:DNA binding; P:regulation of transcription
ASH454ONE002478	2	F:DNA binding; P:regulation of transcription
ASH454ONE002479	1	C:membrane
ASH454ONE002480	1	C:membrane
ASH454ONE002481	1	C:membrane
ASH454ONE002482	1	C:membrane
ASH454ONE002483	5	F:adenylate kinase activity; F:ATP binding; C:plastid; P:purine base metabolic process; P:ATP metabolic process
ASH454ONE002484	5	F:adenylate kinase activity; F:ATP binding; C:chloroplast stroma; P:purine base metabolic process; P:ATP metabolic process
ASH454ONE002485	5	F:adenylate kinase activity; F:ATP binding; C:chloroplast stroma; P:purine base metabolic process; P:ATP metabolic process
ASH454ONE002486	5	F:adenylate kinase activity; F:ATP binding; C:chloroplast stroma; P:purine base metabolic process; P:ATP metabolic process
ASH454ONE002487	1	F:double-stranded DNA binding
ASH454ONE002488	1	F:double-stranded DNA binding
ASH454ONE002489	1	F:double-stranded DNA binding
ASH454ONE002490	1	F:double-stranded DNA binding
ASH454ONE002491	1	F:hydrolase activity
ASH454ONE002492	1	F:hydrolase activity
ASH454ONE002493	1	F:hydrolase activity
ASH454ONE002494	1	F:hydrolase activity
ASH454ONE002495	6	F:asparaginase activity; F:beta-aspartyl-peptidase activity; P:glycoprotein catabolic process; P:alanine metabolic process; P:asparagine metabolic process; P:aspartate metabolic process
ASH454ONE002496	6	F:asparaginase activity; F:beta-aspartyl-peptidase activity; P:glycoprotein catabolic process; P:alanine metabolic process; P:asparagine metabolic process; P:aspartate metabolic process
ASH454ONE002497	6	F:asparaginase activity; F:beta-aspartyl-peptidase activity; P:glycoprotein catabolic process; P:alanine metabolic process; P:asparagine metabolic process; P:aspartate metabolic process
ASH454ONE002498	4	F:RNA binding; F:translation initiation factor activity; C:ribosome; P:regulation of translational initiation
ASH454ONE002499	4	F:RNA binding; F:translation initiation factor activity; C:ribosome; P:regulation of translational initiation
ASH454ONE002500	4	F:RNA binding; F:translation initiation factor activity; C:ribosome; P:regulation of translational initiation
ASH454ONE002501	0
ASH454ONE002502	0
ASH454ONE002503	0
ASH454ONE002504	0
ASH454ONE002505	6	P:protein deubiquitination; P:modification-dependent protein catabolic process; F:protein binding; F:ubiquitin-protein ligase activity; P:regulation of protein metabolic process; P:protein ubiquitination
ASH454ONE002506	6	P:protein deubiquitination; P:modification-dependent protein catabolic process; F:protein binding; F:ubiquitin-protein ligase activity; P:regulation of protein metabolic process; P:protein ubiquitination
ASH454ONE002507	6	P:protein deubiquitination; P:modification-dependent protein catabolic process; F:protein binding; F:ubiquitin-protein ligase activity; P:regulation of protein metabolic process; P:protein ubiquitination
ASH454ONE002508	6	P:protein deubiquitination; P:modification-dependent protein catabolic process; F:protein binding; F:ubiquitin-protein ligase activity; P:regulation of protein metabolic process; P:protein ubiquitination
ASH454ONE002509	6	P:protein deubiquitination; P:modification-dependent protein catabolic process; F:protein binding; F:ubiquitin-protein ligase activity; P:regulation of protein metabolic process; P:protein ubiquitination
ASH454ONE002510	6	P:protein deubiquitination; P:modification-dependent protein catabolic process; F:protein binding; F:ubiquitin-protein ligase activity; P:regulation of protein metabolic process; P:protein ubiquitination
ASH454ONE002511	2	P:proteolysis; F:cysteine-type endopeptidase activity
ASH454ONE002512	2	P:proteolysis; F:cysteine-type endopeptidase activity
ASH454ONE002513	2	P:proteolysis; F:cysteine-type endopeptidase activity
ASH454ONE002514	2	F:nucleic acid binding; C:small nucleolar ribonucleoprotein complex
ASH454ONE002515	2	F:nucleic acid binding; C:small nucleolar ribonucleoprotein complex
ASH454ONE002516	2	F:nucleic acid binding; C:small nucleolar ribonucleoprotein complex
ASH454ONE002517	2	F:nucleic acid binding; C:small nucleolar ribonucleoprotein complex
ASH454ONE002518	0
ASH454ONE002519	0
ASH454ONE002520	0
ASH454ONE002521	0
ASH454ONE002524	9	P:glycolysis; F:fructose-bisphosphate aldolase activity; C:chloroplast; P:fructose metabolic process; P:mannose metabolic process; P:inositol metabolic process; P:gluconeogenesis; P:pentose-phosphate shunt; P:carbon utilization
ASH454ONE002525	11	C:plastoglobule; P:response to abscisic acid stimulus; C:chloroplast stroma; P:glycolysis; F:fructose-bisphosphate aldolase activity; P:fructose metabolic process; P:mannose metabolic process; P:inositol metabolic process; P:gluconeogenesis; P:pentose-phosphate shunt; P:carbon utilization
ASH454ONE002526	9	P:glycolysis; F:fructose-bisphosphate aldolase activity; C:chloroplast; P:fructose metabolic process; P:mannose metabolic process; P:inositol metabolic process; P:gluconeogenesis; P:pentose-phosphate shunt; P:carbon utilization
ASH454ONE002527	8	P:glycolysis; F:fructose-bisphosphate aldolase activity; P:fructose metabolic process; P:mannose metabolic process; P:inositol metabolic process; P:gluconeogenesis; P:pentose-phosphate shunt; P:carbon utilization
ASH454ONE002532	10	F:translation initiation factor activity; F:translation elongation factor activity; F:RNA binding; P:translational frameshifting; P:peptidyl-lysine modification to hypusine; P:positive regulation of translational termination; F:ribosome binding; P:positive regulation of translational elongation; C:ribosome; P:regulation of translational initiation
ASH454ONE002533	10	F:translation initiation factor activity; F:translation elongation factor activity; F:RNA binding; P:translational frameshifting; P:peptidyl-lysine modification to hypusine; P:positive regulation of translational termination; F:ribosome binding; P:positive regulation of translational elongation; C:ribosome; P:regulation of translational initiation
ASH454ONE002534	3	C:nucleolus; C:plasma membrane; F:hydrolase activity
ASH454ONE002535	1	F:exopeptidase activity
ASH454ONE002536	4	P:cellular process; P:proteolysis; F:metalloexopeptidase activity; F:aminopeptidase activity
ASH454ONE002537	5	C:ribosome; F:structural constituent of ribosome; F:protein binding; P:translation; P:ribosome biogenesis
ASH454ONE002538	5	C:ribosome; F:structural constituent of ribosome; F:protein binding; P:translation; P:ribosome biogenesis
ASH454ONE002539	5	C:ribosome; F:structural constituent of ribosome; F:protein binding; P:translation; P:ribosome biogenesis
ASH454ONE002540	5	F:protein binding; P:protein ubiquitination; P:ubiquitin-dependent protein catabolic process; F:ubiquitin-ubiquitin ligase activity; C:ubiquitin ligase complex
ASH454ONE002541	5	F:protein binding; P:protein ubiquitination; P:ubiquitin-dependent protein catabolic process; F:ubiquitin-ubiquitin ligase activity; C:ubiquitin ligase complex
ASH454ONE002542	5	F:protein binding; P:protein ubiquitination; P:ubiquitin-dependent protein catabolic process; F:ubiquitin-ubiquitin ligase activity; C:ubiquitin ligase complex
ASH454ONE002543	7	C:cytoplasm; F:proline-tRNA ligase activity; P:prolyl-tRNA aminoacylation; F:protein binding; F:ATP binding; P:arginine metabolic process; P:proline metabolic process
ASH454ONE002544	7	C:cytoplasm; F:proline-tRNA ligase activity; P:prolyl-tRNA aminoacylation; F:protein binding; F:ATP binding; P:arginine metabolic process; P:proline metabolic process
ASH454ONE002545	7	C:cytoplasm; F:proline-tRNA ligase activity; P:prolyl-tRNA aminoacylation; F:protein binding; F:ATP binding; P:arginine metabolic process; P:proline metabolic process
ASH454ONE002546	15	F:nucleoside diphosphate kinase activity; P:red, far-red light phototransduction; P:response to salt stress; P:UTP biosynthetic process; F:ATP binding; F:magnesium ion binding; P:GTP biosynthetic process; C:chloroplast; C:vacuole; P:response to cadmium ion; P:CTP biosynthetic process; C:plasma membrane; C:apoplast; P:purine base metabolic process; P:pyrimidine base metabolic process
ASH454ONE002547	15	F:nucleoside diphosphate kinase activity; P:red, far-red light phototransduction; P:response to salt stress; P:UTP biosynthetic process; F:ATP binding; F:magnesium ion binding; P:GTP biosynthetic process; C:chloroplast; C:vacuole; P:response to cadmium ion; P:CTP biosynthetic process; C:plasma membrane; C:apoplast; P:purine base metabolic process; P:pyrimidine base metabolic process
ASH454ONE002548	15	F:nucleoside diphosphate kinase activity; P:red, far-red light phototransduction; P:response to salt stress; P:UTP biosynthetic process; F:ATP binding; F:magnesium ion binding; P:GTP biosynthetic process; C:chloroplast; C:vacuole; P:response to cadmium ion; P:CTP biosynthetic process; C:plasma membrane; C:apoplast; P:purine base metabolic process; P:pyrimidine base metabolic process
ASH454ONE002549	15	F:nucleoside diphosphate kinase activity; P:red, far-red light phototransduction; P:response to salt stress; P:UTP biosynthetic process; F:ATP binding; F:magnesium ion binding; P:GTP biosynthetic process; C:chloroplast; C:vacuole; P:response to cadmium ion; P:CTP biosynthetic process; C:plasma membrane; C:apoplast; P:purine base metabolic process; P:pyrimidine base metabolic process
ASH454ONE002550	15	F:nucleoside diphosphate kinase activity; P:red, far-red light phototransduction; P:response to salt stress; P:UTP biosynthetic process; F:ATP binding; F:magnesium ion binding; P:GTP biosynthetic process; C:chloroplast; C:vacuole; P:response to cadmium ion; P:CTP biosynthetic process; C:plasma membrane; C:apoplast; P:purine base metabolic process; P:pyrimidine base metabolic process
ASH454ONE002551	15	F:nucleoside diphosphate kinase activity; P:red, far-red light phototransduction; P:response to salt stress; P:UTP biosynthetic process; F:ATP binding; F:magnesium ion binding; P:GTP biosynthetic process; C:chloroplast; C:vacuole; P:response to cadmium ion; P:CTP biosynthetic process; C:plasma membrane; C:apoplast; P:purine base metabolic process; P:pyrimidine base metabolic process
ASH454ONE002552	3	F:inositol or phosphatidylinositol kinase activity; F:phosphotransferase activity, alcohol group as acceptor; C:plastid
ASH454ONE002553	3	F:inositol or phosphatidylinositol kinase activity; F:phosphotransferase activity, alcohol group as acceptor; C:plastid
ASH454ONE002554	3	F:inositol or phosphatidylinositol kinase activity; F:phosphotransferase activity, alcohol group as acceptor; C:plastid
ASH454ONE002555	3	F:inositol or phosphatidylinositol kinase activity; F:phosphotransferase activity, alcohol group as acceptor; C:plastid
ASH454ONE002556	3	F:inositol or phosphatidylinositol kinase activity; F:phosphotransferase activity, alcohol group as acceptor; C:plastid
ASH454ONE002557	2	F:calcium ion binding; F:calcium-dependent phospholipid binding
ASH454ONE002558	2	F:calcium ion binding; F:calcium-dependent phospholipid binding
ASH454ONE002559	2	F:calcium ion binding; F:calcium-dependent phospholipid binding
ASH454ONE002560	3	C:cytoplasmic membrane-bounded vesicle; C:integral to membrane; P:vesicle-mediated transport
ASH454ONE002561	3	C:cytoplasmic membrane-bounded vesicle; C:integral to membrane; P:vesicle-mediated transport
ASH454ONE002562	3	C:cytoplasmic membrane-bounded vesicle; C:integral to membrane; P:vesicle-mediated transport
ASH454ONE002563	3	C:cytoplasmic membrane-bounded vesicle; C:integral to membrane; P:vesicle-mediated transport
ASH454ONE002564	3	C:cytoplasmic membrane-bounded vesicle; C:integral to membrane; P:vesicle-mediated transport
ASH454ONE002565	3	C:cytoplasmic membrane-bounded vesicle; C:integral to membrane; P:vesicle-mediated transport
ASH454ONE002566	4	F:molecular_function; F:hydrolase activity; F:calcium-transporting ATPase activity; P:biological_process
ASH454ONE002567	1	F:hydrolase activity
ASH454ONE002568	4	F:molecular_function; F:hydrolase activity; F:calcium-transporting ATPase activity; P:biological_process
ASH454ONE002569	12	P:protein folding; C:vacuole; C:endoplasmic reticulum lumen; P:response to cadmium ion; C:cytoplasmic membrane-bounded vesicle; C:plasma membrane; P:response to stress; F:calcium ion binding; F:ATP binding; F:unfolded protein binding; C:chloroplast; C:nucleus
ASH454ONE002570	12	P:protein folding; C:vacuole; C:endoplasmic reticulum lumen; P:response to cadmium ion; C:cytoplasmic membrane-bounded vesicle; C:plasma membrane; P:response to stress; F:calcium ion binding; F:ATP binding; F:unfolded protein binding; C:chloroplast; C:nucleus
ASH454ONE002571	12	P:protein folding; C:vacuole; C:endoplasmic reticulum lumen; P:response to cadmium ion; C:cytoplasmic membrane-bounded vesicle; C:plasma membrane; P:response to stress; F:calcium ion binding; F:ATP binding; F:unfolded protein binding; C:chloroplast; C:nucleus
ASH454ONE002572	12	P:protein folding; C:vacuole; C:endoplasmic reticulum lumen; P:response to cadmium ion; C:cytoplasmic membrane-bounded vesicle; C:plasma membrane; P:response to stress; F:calcium ion binding; F:ATP binding; F:unfolded protein binding; C:chloroplast; C:nucleus
ASH454ONE002573	6	P:protein deubiquitination; P:modification-dependent protein catabolic process; F:ATP binding; F:ubiquitin-protein ligase activity; P:regulation of protein metabolic process; P:protein ubiquitination
ASH454ONE002574	6	P:protein deubiquitination; P:modification-dependent protein catabolic process; F:ATP binding; F:ubiquitin-protein ligase activity; P:regulation of protein metabolic process; P:protein ubiquitination
ASH454ONE002575	6	P:protein deubiquitination; P:modification-dependent protein catabolic process; F:ATP binding; F:ubiquitin-protein ligase activity; P:regulation of protein metabolic process; P:protein ubiquitination
ASH454ONE002576	4	P:modification-dependent protein catabolic process; P:regulation of protein metabolic process; P:post-translational protein modification; F:small conjugating protein ligase activity
ASH454ONE002577	4	F:sequence-specific DNA binding; F:transcription factor activity; P:regulation of transcription, DNA-dependent; C:transcription factor complex
ASH454ONE002578	4	F:sequence-specific DNA binding; F:transcription factor activity; P:regulation of transcription, DNA-dependent; C:transcription factor complex
ASH454ONE002579	4	F:sequence-specific DNA binding; F:transcription factor activity; P:regulation of transcription, DNA-dependent; C:transcription factor complex
ASH454ONE002580	3	F:transcription regulator activity; F:nucleic acid binding; P:regulation of transcription
ASH454ONE002581	3	F:transcription regulator activity; F:nucleic acid binding; P:regulation of transcription
ASH454ONE002582	5	F:transcription regulator activity; F:DNA binding; F:protein binding; C:nucleus; P:regulation of transcription
ASH454ONE002583	5	P:spermine biosynthetic process; F:adenosylmethionine decarboxylase activity; P:spermidine biosynthetic process; P:arginine metabolic process; P:proline metabolic process
ASH454ONE002584	5	P:spermine biosynthetic process; F:adenosylmethionine decarboxylase activity; P:spermidine biosynthetic process; P:arginine metabolic process; P:proline metabolic process
ASH454ONE002585	5	P:spermine biosynthetic process; F:adenosylmethionine decarboxylase activity; P:spermidine biosynthetic process; P:arginine metabolic process; P:proline metabolic process
ASH454ONE002586	5	F:hydrolase activity, hydrolyzing O-glycosyl compounds; F:cation binding; F:1,4-alpha-glucan branching enzyme activity; P:starch metabolic process; P:sucrose metabolic process
ASH454ONE002587	6	F:hydrolase activity, hydrolyzing O-glycosyl compounds; F:cation binding; F:1,4-alpha-glucan branching enzyme activity; C:plastid; P:starch metabolic process; P:sucrose metabolic process
ASH454ONE002588	6	F:hydrolase activity, hydrolyzing O-glycosyl compounds; F:cation binding; F:1,4-alpha-glucan branching enzyme activity; C:plastid; P:starch metabolic process; P:sucrose metabolic process
ASH454ONE002589	2	C:vacuole; C:endoplasmic reticulum
ASH454ONE002590	2	C:membrane; C:endoplasmic reticulum
ASH454ONE002591	3	C:membrane; C:cytoplasmic membrane-bounded vesicle; C:endoplasmic reticulum
ASH454ONE002592	1	F:metallocarboxypeptidase activity
ASH454ONE002593	1	F:metallocarboxypeptidase activity
ASH454ONE002594	1	F:metallocarboxypeptidase activity
ASH454ONE002595	2	P:regulation of RNA metabolic process; F:ribonuclease inhibitor activity
ASH454ONE002596	2	P:regulation of RNA metabolic process; F:ribonuclease inhibitor activity
ASH454ONE002597	2	P:regulation of RNA metabolic process; F:ribonuclease inhibitor activity
ASH454ONE002598	5	P:response to cadmium ion; F:inorganic diphosphatase activity; C:cytoplasm; F:magnesium ion binding; P:oxidative phosphorylation
ASH454ONE002599	5	P:response to cadmium ion; F:inorganic diphosphatase activity; C:cytoplasm; F:magnesium ion binding; P:oxidative phosphorylation
ASH454ONE002600	5	P:response to cadmium ion; F:inorganic diphosphatase activity; C:cytoplasm; F:magnesium ion binding; P:oxidative phosphorylation
ASH454ONE002601	15	F:acyltransferase activity; C:phosphopyruvate hydratase complex; F:copper ion binding; C:plasma membrane; F:phosphopyruvate hydratase activity; F:magnesium ion binding; P:glycolysis; C:chloroplast; C:apoplast; P:response to salt stress; P:acyl-carrier-protein biosynthetic process; P:tryptophan biosynthetic process; P:gluconeogenesis; P:tyrosine biosynthetic process; P:L-phenylalanine biosynthetic…
ASH454ONE002602	13	C:phosphopyruvate hydratase complex; F:copper ion binding; C:plasma membrane; F:phosphopyruvate hydratase activity; F:magnesium ion binding; P:glycolysis; C:chloroplast; C:apoplast; P:response to salt stress; P:tryptophan biosynthetic process; P:gluconeogenesis; P:tyrosine biosynthetic process; P:L-phenylalanine biosynthetic process
ASH454ONE002603	15	F:acyltransferase activity; C:phosphopyruvate hydratase complex; F:copper ion binding; C:plasma membrane; F:phosphopyruvate hydratase activity; F:magnesium ion binding; P:glycolysis; C:chloroplast; C:apoplast; P:response to salt stress; P:acyl-carrier-protein biosynthetic process; P:tryptophan biosynthetic process; P:gluconeogenesis; P:tyrosine biosynthetic process; P:L-phenylalanine biosynthetic…
ASH454ONE002604	13	C:phosphopyruvate hydratase complex; F:copper ion binding; C:plasma membrane; F:phosphopyruvate hydratase activity; F:magnesium ion binding; P:glycolysis; C:chloroplast; C:apoplast; P:response to salt stress; P:tryptophan biosynthetic process; P:gluconeogenesis; P:tyrosine biosynthetic process; P:L-phenylalanine biosynthetic process
ASH454ONE002605	6	P:oxidation reduction; F:alcohol dehydrogenase activity, zinc-dependent; P:cell differentiation; F:zinc ion binding; F:NADPH:quinone reductase activity; P:electron transport
ASH454ONE002606	6	P:oxidation reduction; F:alcohol dehydrogenase activity, zinc-dependent; P:cell differentiation; F:zinc ion binding; F:NADPH:quinone reductase activity; P:electron transport
ASH454ONE002607	4	P:oxidation reduction; F:alcohol dehydrogenase activity, zinc-dependent; P:cell differentiation; F:zinc ion binding
ASH454ONE002608	4	P:oxidation reduction; F:alcohol dehydrogenase activity, zinc-dependent; P:cell differentiation; F:zinc ion binding
ASH454ONE002609	1	F:carboxylesterase activity
ASH454ONE002610	1	F:hydrolase activity
ASH454ONE002611	1	F:carboxylesterase activity
ASH454ONE002612	5	P:regulation of transcription, DNA-dependent; F:sequence-specific DNA binding; F:DNA binding; C:intracellular; C:nucleus
ASH454ONE002613	5	P:regulation of transcription, DNA-dependent; F:sequence-specific DNA binding; F:DNA binding; C:intracellular; C:nucleus
ASH454ONE002614	5	P:regulation of transcription, DNA-dependent; F:sequence-specific DNA binding; F:DNA binding; C:intracellular; C:nucleus
ASH454ONE002615	0
ASH454ONE002616	2	P:response to water; P:response to stress
ASH454ONE002617	0
ASH454ONE002618	1	C:plastid
ASH454ONE002619	1	C:plastid
ASH454ONE002620	1	C:plastid
ASH454ONE002621	1	C:plastid
ASH454ONE002622	7	F:DNA-directed RNA polymerase activity; C:cytoplasmic membrane-bounded vesicle; C:plastid; C:nucleolus; P:purine base metabolic process; P:pyrimidine base metabolic process; P:transcription, DNA-dependent
ASH454ONE002623	7	F:DNA-directed RNA polymerase activity; C:cytoplasmic membrane-bounded vesicle; C:plastid; C:nucleolus; P:purine base metabolic process; P:pyrimidine base metabolic process; P:transcription, DNA-dependent
ASH454ONE002624	7	F:DNA-directed RNA polymerase activity; C:cytoplasmic membrane-bounded vesicle; C:plastid; C:nucleolus; P:purine base metabolic process; P:pyrimidine base metabolic process; P:transcription, DNA-dependent
ASH454ONE002625	1	C:plastid
ASH454ONE002626	1	C:plastid
ASH454ONE002627	1	C:plastid
ASH454ONE002628	1	F:molecular_function
ASH454ONE002629	1	F:molecular_function
ASH454ONE002630	1	F:molecular_function
ASH454ONE002631	6	P:DNA repair; C:cytosol; F:endonuclease activity; F:heat shock protein binding; F:DNA binding; C:intracellular
ASH454ONE002632	2	C:cytosol; F:heat shock protein binding
ASH454ONE002633	1	C:intracellular
ASH454ONE002634	8	C:spliceosome; P:spliceosome assembly; C:plastid; P:mitotic spindle organization; P:cell division; P:mitosis; C:snRNP U5; F:RNA splicing factor activity, transesterification mechanism
ASH454ONE002635	8	C:spliceosome; P:spliceosome assembly; C:plastid; P:mitotic spindle organization; P:cell division; P:mitosis; C:snRNP U5; F:RNA splicing factor activity, transesterification mechanism
ASH454ONE002636	8	C:spliceosome; P:spliceosome assembly; C:plastid; P:mitotic spindle organization; P:cell division; P:mitosis; C:snRNP U5; F:RNA splicing factor activity, transesterification mechanism
ASH454ONE002637	2	F:molecular_function; P:biological_process
ASH454ONE002638	0
ASH454ONE002639	2	F:molecular_function; P:biological_process
ASH454ONE002640	0
ASH454ONE002641	2	F:molecular_function; P:biological_process
ASH454ONE002642	2	F:molecular_function; P:biological_process
ASH454ONE002643	0
ASH454ONE002644	3	P:regulation of ARF GTPase activity; F:ARF GTPase activator activity; F:zinc ion binding
ASH454ONE002645	3	P:regulation of ARF GTPase activity; F:ARF GTPase activator activity; F:zinc ion binding
ASH454ONE002646	3	P:regulation of ARF GTPase activity; F:ARF GTPase activator activity; F:zinc ion binding
ASH454ONE002647	9	P:glycolysis; F:fructose-bisphosphate aldolase activity; C:mitochondrion; P:fructose metabolic process; P:mannose metabolic process; P:inositol metabolic process; P:gluconeogenesis; P:pentose-phosphate shunt; P:carbon utilization
ASH454ONE002648	9	P:glycolysis; F:fructose-bisphosphate aldolase activity; C:mitochondrion; P:fructose metabolic process; P:mannose metabolic process; P:inositol metabolic process; P:gluconeogenesis; P:pentose-phosphate shunt; P:carbon utilization
ASH454ONE002649	9	P:glycolysis; F:fructose-bisphosphate aldolase activity; C:mitochondrion; P:fructose metabolic process; P:mannose metabolic process; P:inositol metabolic process; P:gluconeogenesis; P:pentose-phosphate shunt; P:carbon utilization
ASH454ONE002650	11	C:mitochondrial envelope; F:protein binding; P:glycolysis; F:fructose-bisphosphate aldolase activity; C:cytosol; P:fructose metabolic process; P:mannose metabolic process; P:inositol metabolic process; P:gluconeogenesis; P:pentose-phosphate shunt; P:carbon utilization
ASH454ONE002651	2	F:actin binding; C:intracellular
ASH454ONE002652	2	F:actin binding; C:intracellular
ASH454ONE002653	2	C:Cul3-RING ubiquitin ligase complex; F:protein binding
ASH454ONE002654	2	C:Cul3-RING ubiquitin ligase complex; F:protein binding
ASH454ONE002655	2	C:Cul3-RING ubiquitin ligase complex; F:protein binding
ASH454ONE002656	2	C:Cul3-RING ubiquitin ligase complex; F:protein binding
ASH454ONE002657	0
ASH454ONE002659	0
ASH454ONE002660	0
ASH454ONE002661	1	F:metal ion binding
ASH454ONE002662	1	F:metal ion binding
ASH454ONE002663	1	C:membrane
ASH454ONE002664	1	C:membrane
ASH454ONE002665	1	C:membrane
ASH454ONE002666	10	F:oxidoreductase activity; F:iron ion binding; P:transport; F:electron transporter, transferring electrons within cytochrome b6/f complex of photosystem II activity; C:integral to membrane; C:chloroplast; C:thylakoid; P:respiratory electron transport chain; P:photosynthesis; P:electron transport
ASH454ONE002667	10	F:oxidoreductase activity; F:iron ion binding; P:transport; F:electron transporter, transferring electrons within cytochrome b6/f complex of photosystem II activity; C:integral to membrane; C:chloroplast; C:thylakoid; P:respiratory electron transport chain; P:photosynthesis; P:electron transport
ASH454ONE002668	10	F:oxidoreductase activity; F:iron ion binding; P:transport; F:electron transporter, transferring electrons within cytochrome b6/f complex of photosystem II activity; C:integral to membrane; C:chloroplast; C:thylakoid; P:respiratory electron transport chain; P:photosynthesis; P:electron transport
ASH454ONE002669	10	F:oxidoreductase activity; F:iron ion binding; P:transport; F:electron transporter, transferring electrons within cytochrome b6/f complex of photosystem II activity; C:integral to membrane; C:chloroplast; C:thylakoid; P:respiratory electron transport chain; P:photosynthesis; P:electron transport
ASH454ONE002670	4	F:structural constituent of ribosome; C:cytosolic small ribosomal subunit; P:translation; P:ribosome biogenesis
ASH454ONE002671	4	F:structural constituent of ribosome; C:cytosolic small ribosomal subunit; P:translation; P:ribosome biogenesis
ASH454ONE002672	4	F:structural constituent of ribosome; C:cytosolic small ribosomal subunit; P:translation; P:ribosome biogenesis
ASH454ONE002673	2	F:molecular_function; P:biological_process
ASH454ONE002674	2	F:molecular_function; P:biological_process
ASH454ONE002675	1	C:mitochondrion
ASH454ONE002676	1	C:mitochondrion
ASH454ONE002677	1	C:mitochondrion
ASH454ONE002678	1	C:mitochondrion
ASH454ONE002679	11	C:mitochondrial inner membrane; C:respiratory chain complex I; F:electron carrier activity; F:NADH dehydrogenase (ubiquinone) activity; F:iron ion binding; F:4 iron, 4 sulfur cluster binding; P:electron transport; P:mitochondrial electron transport, NADH to ubiquinone; P:ubiquinone biosynthetic process; P:sodium ion transport; P:proton transport
ASH454ONE002680	11	C:mitochondrial inner membrane; C:respiratory chain complex I; F:electron carrier activity; F:NADH dehydrogenase (ubiquinone) activity; F:iron ion binding; F:4 iron, 4 sulfur cluster binding; P:electron transport; P:mitochondrial electron transport, NADH to ubiquinone; P:ubiquinone biosynthetic process; P:sodium ion transport; P:proton transport
ASH454ONE002681	11	C:mitochondrial inner membrane; C:respiratory chain complex I; F:electron carrier activity; F:NADH dehydrogenase (ubiquinone) activity; F:iron ion binding; F:4 iron, 4 sulfur cluster binding; P:electron transport; P:mitochondrial electron transport, NADH to ubiquinone; P:ubiquinone biosynthetic process; P:sodium ion transport; P:proton transport
ASH454ONE002682	11	C:mitochondrial inner membrane; C:respiratory chain complex I; F:electron carrier activity; F:NADH dehydrogenase (ubiquinone) activity; F:iron ion binding; F:4 iron, 4 sulfur cluster binding; P:electron transport; P:mitochondrial electron transport, NADH to ubiquinone; P:ubiquinone biosynthetic process; P:sodium ion transport; P:proton transport
ASH454ONE002683	4	C:nucleosome; F:DNA binding; P:nucleosome assembly; C:nucleus
ASH454ONE002684	4	C:nucleosome; F:DNA binding; P:nucleosome assembly; C:nucleus
ASH454ONE002690	0
ASH454ONE002692	0
ASH454ONE002693	1	C:plastid
ASH454ONE002694	1	C:plastid
ASH454ONE002695	1	C:plastid
ASH454ONE002696	1	P:transport
ASH454ONE002697	2	P:transport; P:response to salt stress
ASH454ONE002698	2	P:protein transport; P:response to salt stress
ASH454ONE002699	3	F:metal ion binding; F:phosphoprotein phosphatase activity; P:protein amino acid dephosphorylation
ASH454ONE002700	4	C:protein serine/threonine phosphatase complex; F:protein serine/threonine phosphatase activity; P:protein amino acid dephosphorylation; F:magnesium ion binding
ASH454ONE002701	3	F:metal ion binding; F:phosphoprotein phosphatase activity; P:protein amino acid dephosphorylation
ASH454ONE002703	15	C:pyrophosphate-dependent phosphofructokinase complex, alpha-subunit complex; P:response to sucrose stimulus; F:protein binding; F:6-phosphofructokinase activity; C:6-phosphofructokinase complex; F:diphosphate-fructose-6-phosphate 1-phosphotransferase activity; F:ATP binding; P:glycolysis; P:response to glucose stimulus; P:response to fructose stimulus; P:fructose metabolic process; P:galactose m…
ASH454ONE002704	15	C:pyrophosphate-dependent phosphofructokinase complex, alpha-subunit complex; P:response to sucrose stimulus; F:protein binding; F:6-phosphofructokinase activity; C:6-phosphofructokinase complex; F:diphosphate-fructose-6-phosphate 1-phosphotransferase activity; F:ATP binding; P:glycolysis; P:response to glucose stimulus; P:response to fructose stimulus; P:fructose metabolic process; P:galactose m…
ASH454ONE002705	15	C:pyrophosphate-dependent phosphofructokinase complex, alpha-subunit complex; P:response to sucrose stimulus; F:protein binding; F:6-phosphofructokinase activity; C:6-phosphofructokinase complex; F:diphosphate-fructose-6-phosphate 1-phosphotransferase activity; F:ATP binding; P:glycolysis; P:response to glucose stimulus; P:response to fructose stimulus; P:fructose metabolic process; P:galactose m…
ASH454ONE002706	15	C:pyrophosphate-dependent phosphofructokinase complex, alpha-subunit complex; P:response to sucrose stimulus; F:protein binding; F:6-phosphofructokinase activity; C:6-phosphofructokinase complex; F:diphosphate-fructose-6-phosphate 1-phosphotransferase activity; F:ATP binding; P:glycolysis; P:response to glucose stimulus; P:response to fructose stimulus; P:fructose metabolic process; P:galactose m…
ASH454ONE002707	11	F:GTP binding; F:copper ion binding; C:Golgi apparatus; F:hydrolase activity; P:vesicle-mediated transport; P:intracellular protein transport; C:membrane; P:protein amino acid ADP-ribosylation; C:plastid; P:small GTPase mediated signal transduction; F:transporter activity
ASH454ONE002708	11	F:GTP binding; F:copper ion binding; C:Golgi apparatus; F:hydrolase activity; P:vesicle-mediated transport; P:intracellular protein transport; C:membrane; P:protein amino acid ADP-ribosylation; C:plastid; P:small GTPase mediated signal transduction; F:transporter activity
ASH454ONE002709	11	F:GTP binding; F:copper ion binding; C:Golgi apparatus; F:hydrolase activity; P:vesicle-mediated transport; P:intracellular protein transport; C:membrane; P:protein amino acid ADP-ribosylation; C:plastid; P:small GTPase mediated signal transduction; F:transporter activity
ASH454ONE002710	5	F:identical protein binding; F:P-P-bond-hydrolysis-driven protein transmembrane transporter activity; F:GTP binding; C:chloroplast outer membrane; P:intracellular protein transport
ASH454ONE002711	5	F:identical protein binding; F:P-P-bond-hydrolysis-driven protein transmembrane transporter activity; F:GTP binding; C:chloroplast outer membrane; P:intracellular protein transport
ASH454ONE002712	6	F:P-P-bond-hydrolysis-driven protein transmembrane transporter activity; F:GTP binding; C:chloroplast outer membrane; F:hydrolase activity; P:intracellular protein transport; C:integral to membrane
ASH454ONE002713	5	C:membrane; F:transmembrane receptor activity; F:transporter activity; P:signal transduction; P:transport
ASH454ONE002714	5	F:glutamate receptor activity; C:membrane; F:ion channel activity; P:signal transduction; P:ion transport
ASH454ONE002715	5	F:glutamate receptor activity; C:membrane; F:ion channel activity; P:signal transduction; P:ion transport
ASH454ONE002719	4	F:structural constituent of ribosome; C:cytosolic large ribosomal subunit; P:translation; P:ribosome biogenesis
ASH454ONE002720	4	F:structural constituent of ribosome; C:cytosolic large ribosomal subunit; P:translation; P:ribosome biogenesis
ASH454ONE002721	4	F:structural constituent of ribosome; C:cytosolic large ribosomal subunit; P:translation; P:ribosome biogenesis
ASH454ONE002722	4	F:structural constituent of ribosome; C:cytosolic large ribosomal subunit; P:translation; P:ribosome biogenesis
ASH454ONE002723	8	P:translation; F:hydrogen ion transmembrane transporter activity; C:ribosome; C:proton-transporting two-sector ATPase complex, proton-transporting domain; C:mitochondrion; P:ATP synthesis coupled proton transport; F:structural constituent of ribosome; P:ribosome biogenesis
ASH454ONE002724	0
ASH454ONE002725	4	F:hydrogen ion transmembrane transporter activity; C:proton-transporting two-sector ATPase complex, proton-transporting domain; P:ATP synthesis coupled proton transport; F:protein binding
ASH454ONE002726	8	F:calmodulin-dependent protein kinase activity; P:protein amino acid phosphorylation; C:plasma membrane; F:protein binding; C:anchored to membrane; F:calcium ion binding; F:ATP binding; P:serine family amino acid metabolic process
ASH454ONE002727	8	F:calmodulin-dependent protein kinase activity; P:protein amino acid phosphorylation; C:plasma membrane; F:protein binding; C:anchored to membrane; F:calcium ion binding; F:ATP binding; P:serine family amino acid metabolic process
ASH454ONE002728	8	F:calmodulin-dependent protein kinase activity; P:protein amino acid phosphorylation; C:plasma membrane; F:protein binding; C:anchored to membrane; F:calcium ion binding; F:ATP binding; P:serine family amino acid metabolic process
ASH454ONE002729	4	P:cell redox homeostasis; F:peroxiredoxin activity; P:oxidation reduction; C:mitochondrion
ASH454ONE002730	4	P:cell redox homeostasis; F:peroxiredoxin activity; P:oxidation reduction; C:mitochondrion
ASH454ONE002731	7	F:receptor activity; F:P-P-bond-hydrolysis-driven protein transmembrane transporter activity; P:intracellular protein transport; C:integral to membrane; C:mitochondrial outer membrane; P:signal transduction; C:chloroplast envelope
ASH454ONE002732	5	F:P-P-bond-hydrolysis-driven protein transmembrane transporter activity; P:intracellular protein transport; C:integral to membrane; C:mitochondrial outer membrane; C:chloroplast envelope
ASH454ONE002733	5	F:P-P-bond-hydrolysis-driven protein transmembrane transporter activity; P:intracellular protein transport; C:integral to membrane; C:mitochondrial outer membrane; C:chloroplast envelope
ASH454ONE002734	2	C:cytoplasmic membrane-bounded vesicle; C:integral to membrane
ASH454ONE002735	2	C:cytoplasmic membrane-bounded vesicle; C:integral to membrane
ASH454ONE002736	2	C:cytoplasmic membrane-bounded vesicle; C:integral to membrane
ASH454ONE002737	2	C:cytoplasmic membrane-bounded vesicle; C:integral to membrane
ASH454ONE002738	1	F:binding
ASH454ONE002739	1	F:binding
ASH454ONE002740	1	F:binding
ASH454ONE002741	8	P:reductive pentose-phosphate cycle; F:ribulose-bisphosphate carboxylase activity; F:monooxygenase activity; P:photorespiration; P:oxidation reduction; F:magnesium ion binding; C:chloroplast ribulose bisphosphate carboxylase complex; P:glyoxylate metabolic process
ASH454ONE002742	8	P:reductive pentose-phosphate cycle; F:ribulose-bisphosphate carboxylase activity; F:monooxygenase activity; P:photorespiration; P:oxidation reduction; F:magnesium ion binding; C:chloroplast ribulose bisphosphate carboxylase complex; P:glyoxylate metabolic process
ASH454ONE002743	8	C:acetyl-CoA carboxylase complex; P:fatty acid biosynthetic process; F:ATP binding; C:chloroplast stroma; F:transferase activity; F:zinc ion binding; F:acetyl-CoA carboxylase activity; P:pyruvate metabolic process
ASH454ONE002744	1	C:membrane
ASH454ONE002745	1	C:membrane
ASH454ONE002746	3	C:integral to membrane; C:endoplasmic reticulum; P:response to stress
ASH454ONE002754	7	C:cytoplasm; P:oxidation reduction; P:photosynthesis; F:phosphoenolpyruvate carboxylase activity; F:2-alkenal reductase activity; P:gluconeogenesis; P:reductive tricarboxylic acid cycle
ASH454ONE002755	7	C:cytoplasm; P:oxidation reduction; P:photosynthesis; F:phosphoenolpyruvate carboxylase activity; F:2-alkenal reductase activity; P:gluconeogenesis; P:reductive tricarboxylic acid cycle
ASH454ONE002756	5	C:cytoplasm; F:phosphoenolpyruvate carboxylase activity; P:photosynthesis; P:gluconeogenesis; P:reductive tricarboxylic acid cycle
ASH454ONE002757	3	C:membrane; P:oligopeptide transport; F:transporter activity
ASH454ONE002758	3	C:membrane; P:oligopeptide transport; F:transporter activity
ASH454ONE002759	3	C:membrane; P:oligopeptide transport; F:transporter activity
ASH454ONE002760	2	C:cytoplasm; P:response to stress
ASH454ONE002761	2	C:cytoplasm; P:response to stress
ASH454ONE002762	2	C:cytoplasm; P:response to stress
ASH454ONE002763	2	C:cytoplasm; P:response to stress
ASH454ONE002764	4	F:sequence-specific DNA binding; F:transcription factor activity; P:regulation of transcription, DNA-dependent; C:transcription factor complex
ASH454ONE002765	4	F:sequence-specific DNA binding; F:transcription factor activity; P:regulation of transcription, DNA-dependent; C:transcription factor complex
ASH454ONE002766	4	F:sequence-specific DNA binding; F:transcription factor activity; P:regulation of transcription, DNA-dependent; C:transcription factor complex
ASH454ONE002767	0
ASH454ONE002768	0
ASH454ONE002769	0
ASH454ONE002770	0
ASH454ONE002771	1	F:protein domain specific binding
ASH454ONE002772	1	F:protein domain specific binding
ASH454ONE002773	1	F:protein domain specific binding
ASH454ONE002774	3	F:Rab GDP-dissociation inhibitor activity; P:protein transport; P:regulation of GTPase activity
ASH454ONE002775	3	F:Rab GDP-dissociation inhibitor activity; P:protein transport; P:regulation of GTPase activity
ASH454ONE002776	3	F:Rab GDP-dissociation inhibitor activity; P:protein transport; P:regulation of GTPase activity
ASH454ONE002777	1	P:biological_process
ASH454ONE002778	1	P:biological_process
ASH454ONE002779	1	P:biological_process
ASH454ONE002780	0
ASH454ONE002781	0
ASH454ONE002782	0
ASH454ONE002783	3	F:protein binding; F:protein kinase activity; F:nucleotide binding
ASH454ONE002784	3	F:protein binding; F:protein kinase activity; F:nucleotide binding
ASH454ONE002785	2	F:protein kinase activity; F:nucleotide binding
ASH454ONE002786	8	C:cytoplasm; F:peptidase activity; P:protein catabolic process; F:ATP binding; F:microtubule-severing ATPase activity; C:proteasome complex; C:membrane; C:nucleus
ASH454ONE002787	8	C:cytoplasm; F:peptidase activity; P:protein catabolic process; F:ATP binding; F:microtubule-severing ATPase activity; C:proteasome complex; C:membrane; C:nucleus
ASH454ONE002788	8	C:cytoplasm; F:peptidase activity; P:protein catabolic process; F:ATP binding; F:microtubule-severing ATPase activity; C:proteasome complex; C:membrane; C:nucleus
ASH454ONE002789	8	C:cytoplasm; F:peptidase activity; P:protein catabolic process; F:ATP binding; F:microtubule-severing ATPase activity; C:proteasome complex; C:membrane; C:nucleus
ASH454ONE002790	5	F:hydrogen-exporting ATPase activity, phosphorylative mechanism; C:vacuolar proton-transporting V-type ATPase, V1 domain; P:ATP synthesis coupled proton transport; F:proton-transporting ATPase activity, rotational mechanism; F:heme binding
ASH454ONE002791	5	F:hydrogen-exporting ATPase activity, phosphorylative mechanism; C:vacuolar proton-transporting V-type ATPase, V1 domain; P:ATP synthesis coupled proton transport; F:proton-transporting ATPase activity, rotational mechanism; F:heme binding
ASH454ONE002792	5	F:hydrogen-exporting ATPase activity, phosphorylative mechanism; C:vacuolar proton-transporting V-type ATPase, V1 domain; P:ATP synthesis coupled proton transport; F:proton-transporting ATPase activity, rotational mechanism; F:heme binding
ASH454ONE002793	5	F:copper ion binding; F:adenosylhomocysteinase activity; P:one-carbon compound metabolic process; C:plasma membrane; P:methionine metabolic process
ASH454ONE002794	6	F:copper ion binding; F:adenosylhomocysteinase activity; P:response to stress; P:one-carbon compound metabolic process; C:plasma membrane; P:methionine metabolic process
ASH454ONE002795	6	F:copper ion binding; F:adenosylhomocysteinase activity; P:response to stress; P:one-carbon compound metabolic process; C:plasma membrane; P:methionine metabolic process
ASH454ONE002796	3	F:DNA binding; P:regulation of transcription; C:cytoplasmic membrane-bounded vesicle
ASH454ONE002797	3	F:DNA binding; P:regulation of transcription; C:cytoplasmic membrane-bounded vesicle
ASH454ONE002798	3	F:DNA binding; P:regulation of transcription; C:cytoplasmic membrane-bounded vesicle
ASH454ONE002799	3	F:DNA binding; P:regulation of transcription; C:cytoplasmic membrane-bounded vesicle
ASH454ONE002800	1	C:mitochondrion
ASH454ONE002801	1	C:mitochondrion
ASH454ONE002802	1	C:mitochondrion
ASH454ONE002804	1	F:metal ion binding
ASH454ONE002805	1	F:binding
ASH454ONE002806	1	F:metal ion binding
ASH454ONE002807	6	C:cytoplasm; F:NAD or NADH binding; P:oxidation reduction; P:glycolysis; F:glyceraldehyde-3-phosphate dehydrogenase (phosphorylating) activity; P:gluconeogenesis
ASH454ONE002808	6	C:cytoplasm; F:NAD or NADH binding; P:oxidation reduction; P:glycolysis; F:glyceraldehyde-3-phosphate dehydrogenase (phosphorylating) activity; P:gluconeogenesis
ASH454ONE002809	6	C:cytoplasm; F:NAD or NADH binding; P:oxidation reduction; P:glycolysis; F:glyceraldehyde-3-phosphate dehydrogenase (phosphorylating) activity; P:gluconeogenesis
ASH454ONE002810	6	F:RNA binding; C:ribonucleoprotein complex; P:RNA processing; C:nucleus; F:nucleotide binding; F:protein binding
ASH454ONE002811	6	F:RNA binding; C:ribonucleoprotein complex; P:RNA processing; C:nucleus; F:nucleotide binding; F:protein binding
ASH454ONE002812	6	F:RNA binding; C:ribonucleoprotein complex; P:RNA processing; C:nucleus; F:nucleotide binding; F:protein binding
ASH454ONE002813	4	C:nucleosome; F:DNA binding; P:nucleosome assembly; C:nucleus
ASH454ONE002814	4	C:nucleosome; F:DNA binding; P:nucleosome assembly; C:nucleus
ASH454ONE002815	4	C:nucleosome; F:DNA binding; P:nucleosome assembly; C:nucleus
ASH454ONE002816	3	C:cytoplasmic membrane-bounded vesicle; C:peroxisome; P:leaf senescence
ASH454ONE002817	0
ASH454ONE002818	3	C:cytoplasmic membrane-bounded vesicle; C:peroxisome; P:leaf senescence
ASH454ONE002819	6	P:regulation of nitrogen utilization; F:binding; F:transcription repressor activity; F:catalytic activity; P:negative regulation of transcription; C:transcriptional repressor complex
ASH454ONE002820	6	P:regulation of nitrogen utilization; F:binding; F:transcription repressor activity; F:catalytic activity; P:negative regulation of transcription; C:transcriptional repressor complex
ASH454ONE002821	6	P:regulation of nitrogen utilization; F:binding; F:transcription repressor activity; F:catalytic activity; P:negative regulation of transcription; C:transcriptional repressor complex
ASH454ONE002822	6	P:regulation of nitrogen utilization; F:binding; F:transcription repressor activity; F:catalytic activity; P:negative regulation of transcription; C:transcriptional repressor complex
ASH454ONE002826	1	P:regulation of transcription
ASH454ONE002827	1	P:regulation of transcription
ASH454ONE002828	1	P:regulation of transcription
ASH454ONE002829	2	F:nucleic acid binding; C:small nucleolar ribonucleoprotein complex
ASH454ONE002830	2	F:nucleic acid binding; C:small nucleolar ribonucleoprotein complex
ASH454ONE002831	2	F:nucleic acid binding; C:small nucleolar ribonucleoprotein complex
ASH454ONE002832	2	F:nucleic acid binding; C:small nucleolar ribonucleoprotein complex
ASH454ONE002833	3	F:unfolded protein binding; P:protein folding; F:heat shock protein binding
ASH454ONE002834	3	F:unfolded protein binding; P:protein folding; F:heat shock protein binding
ASH454ONE002835	3	F:unfolded protein binding; P:protein folding; F:heat shock protein binding
ASH454ONE002836	3	F:translation initiation factor activity; C:ribosome; P:regulation of translational initiation
ASH454ONE002837	3	F:translation initiation factor activity; C:ribosome; P:regulation of translational initiation
ASH454ONE002838	3	F:translation initiation factor activity; C:ribosome; P:regulation of translational initiation
ASH454ONE002839	3	F:translation initiation factor activity; C:ribosome; P:regulation of translational initiation
ASH454ONE002840	3	P:regulation of transcription; F:transcription regulator activity; C:nucleus
ASH454ONE002841	3	F:transcription regulator activity; P:regulation of transcription; C:nucleus
ASH454ONE002842	3	F:transcription regulator activity; P:regulation of transcription; C:nucleus
ASH454ONE002843	1	F:nucleic acid binding
ASH454ONE002844	1	F:nucleic acid binding
ASH454ONE002845	1	F:nucleic acid binding
ASH454ONE002846	1	F:nucleic acid binding
ASH454ONE002847	3	C:cytoskeleton; C:cytoplasm; F:identical protein binding
ASH454ONE002848	3	C:cytoskeleton; C:cytoplasm; F:identical protein binding
ASH454ONE002849	3	C:cytoskeleton; C:cytoplasm; F:identical protein binding
ASH454ONE002850	2	P:response to cadmium ion; C:chloroplast
ASH454ONE002851	2	P:response to cadmium ion; C:chloroplast
ASH454ONE002852	2	P:response to cadmium ion; C:chloroplast
ASH454ONE002853	7	C:vacuole; P:regulation of transcription; F:protein binding; F:transcription factor activity; F:cysteine-type endopeptidase activity; P:proteolysis; C:transcription factor complex
ASH454ONE002854	7	C:vacuole; P:regulation of transcription; F:protein binding; F:transcription factor activity; F:cysteine-type endopeptidase activity; P:proteolysis; C:transcription factor complex
ASH454ONE002855	7	C:vacuole; P:regulation of transcription; F:protein binding; F:transcription factor activity; F:cysteine-type endopeptidase activity; P:proteolysis; C:transcription factor complex
ASH454ONE002856	1	F:hydrolase activity
ASH454ONE002857	1	F:hydrolase activity
ASH454ONE002858	1	F:hydrolase activity
ASH454ONE002859	2	F:molecular_function; P:biological_process
ASH454ONE002860	2	F:molecular_function; P:biological_process
ASH454ONE002861	2	F:molecular_function; P:biological_process
ASH454ONE002862	6	F:manganese ion binding; C:extrinsic to membrane; F:calcium ion binding; P:photosystem II stabilization; C:chloroplast thylakoid membrane; C:oxygen evolving complex
ASH454ONE002863	6	F:manganese ion binding; C:extrinsic to membrane; F:calcium ion binding; P:photosystem II stabilization; C:chloroplast thylakoid membrane; C:oxygen evolving complex
ASH454ONE002864	6	F:manganese ion binding; C:extrinsic to membrane; F:calcium ion binding; P:photosystem II stabilization; C:chloroplast thylakoid membrane; C:oxygen evolving complex
ASH454ONE002865	2	C:intracellular membrane-bounded organelle; C:cytoplasmic part
ASH454ONE002866	1	P:biological_process
ASH454ONE002867	2	C:intracellular membrane-bounded organelle; C:cytoplasmic part
ASH454ONE002868	6	P:oxidation reduction; F:calcium ion binding; F:protein binding; C:plasma membrane; F:2-alkenal reductase activity; F:O-methyltransferase activity
ASH454ONE002869	6	P:oxidation reduction; F:calcium ion binding; F:protein binding; C:plasma membrane; F:2-alkenal reductase activity; F:O-methyltransferase activity
ASH454ONE002870	6	P:oxidation reduction; F:calcium ion binding; F:protein binding; C:plasma membrane; F:2-alkenal reductase activity; F:O-methyltransferase activity
ASH454ONE002871	6	P:oxidation reduction; F:calcium ion binding; F:protein binding; C:plasma membrane; F:2-alkenal reductase activity; F:O-methyltransferase activity
ASH454ONE002876	1	F:protein binding
ASH454ONE002877	1	F:protein binding
ASH454ONE002878	1	F:protein binding
ASH454ONE002879	5	C:nucleolus; C:cytosolic ribosome; F:binding; C:cell wall; C:membrane
ASH454ONE002880	5	C:nucleolus; C:cytosolic ribosome; F:binding; C:cell wall; C:membrane
ASH454ONE002881	5	C:nucleolus; C:cytosolic ribosome; F:binding; C:cell wall; C:membrane
ASH454ONE002882	5	C:nucleolus; C:cytosolic ribosome; F:binding; C:cell wall; C:membrane
ASH454ONE002883	13	C:peroxisome; F:acetyl-CoA C-acetyltransferase activity; C:plasma membrane; P:pyruvate metabolic process; P:isoleucine catabolic process; P:leucine catabolic process; P:lysine catabolic process; P:tryptophan metabolic process; P:valine catabolic process; P:fatty acid biosynthetic process; P:benzoate metabolic process; P:acyl-carrier-protein biosynthetic process; P:cellular ketone body metabolic p…
ASH454ONE002884	13	C:peroxisome; F:acetyl-CoA C-acetyltransferase activity; C:plasma membrane; P:pyruvate metabolic process; P:isoleucine catabolic process; P:leucine catabolic process; P:lysine catabolic process; P:tryptophan metabolic process; P:valine catabolic process; P:fatty acid biosynthetic process; P:benzoate metabolic process; P:acyl-carrier-protein biosynthetic process; P:cellular ketone body metabolic p…
ASH454ONE002885	13	C:peroxisome; F:acetyl-CoA C-acetyltransferase activity; C:plasma membrane; P:pyruvate metabolic process; P:isoleucine catabolic process; P:leucine catabolic process; P:lysine catabolic process; P:tryptophan metabolic process; P:valine catabolic process; P:fatty acid biosynthetic process; P:benzoate metabolic process; P:acyl-carrier-protein biosynthetic process; P:cellular ketone body metabolic p…
ASH454ONE002886	4	P:regulation of transcription; F:transcription factor activity; F:zinc ion binding; C:transcription factor complex
ASH454ONE002887	4	P:regulation of transcription; F:zinc ion binding; F:transcription factor activity; C:intracellular
ASH454ONE002888	4	P:regulation of transcription; F:transcription factor activity; F:zinc ion binding; C:transcription factor complex
ASH454ONE002889	4	P:regulation of transcription; F:zinc ion binding; F:transcription factor activity; C:intracellular
ASH454ONE002890	5	F:transcription coactivator activity; F:DNA binding; P:regulation of transcription, DNA-dependent; C:transcription factor complex; P:positive regulation of transcription
ASH454ONE002891	5	F:transcription coactivator activity; F:DNA binding; P:regulation of transcription, DNA-dependent; C:transcription factor complex; P:positive regulation of transcription
ASH454ONE002892	5	F:transcription coactivator activity; F:DNA binding; P:regulation of transcription, DNA-dependent; C:transcription factor complex; P:positive regulation of transcription
ASH454ONE002893	5	P:response to cold; P:cell redox homeostasis; P:oxidation reduction; C:stromule; F:peroxiredoxin activity
ASH454ONE002894	5	P:response to cold; P:cell redox homeostasis; P:oxidation reduction; C:stromule; F:peroxiredoxin activity
ASH454ONE002895	3	P:cell redox homeostasis; F:peroxiredoxin activity; P:oxidation reduction
ASH454ONE002896	2	P:transcription; P:regulation of cellular process
ASH454ONE002897	2	P:transcription; P:regulation of cellular process
ASH454ONE002898	2	P:transcription; P:regulation of cellular process
ASH454ONE002899	2	P:transcription; P:regulation of cellular process
ASH454ONE002900	4	C:nucleolus; C:nucleosome; F:DNA binding; P:nucleosome assembly
ASH454ONE002901	4	C:nucleolus; C:nucleosome; F:DNA binding; P:nucleosome assembly
ASH454ONE002902	4	C:nucleolus; C:nucleosome; F:DNA binding; P:nucleosome assembly
ASH454ONE002903	5	F:structural constituent of ribosome; P:ribosome biogenesis; C:large ribosomal subunit; P:translation; C:plastid
ASH454ONE002904	5	F:structural constituent of ribosome; P:ribosome biogenesis; C:large ribosomal subunit; P:translation; C:plastid
ASH454ONE002905	5	F:structural constituent of ribosome; P:ribosome biogenesis; C:large ribosomal subunit; P:translation; C:plastid
ASH454ONE002906	5	F:structural constituent of ribosome; P:ribosome biogenesis; C:large ribosomal subunit; P:translation; C:plastid
ASH454ONE002907	5	C:protein serine/threonine phosphatase complex; F:protein serine/threonine phosphatase activity; P:protein amino acid dephosphorylation; F:magnesium ion binding; C:mitochondrion
ASH454ONE002908	5	C:protein serine/threonine phosphatase complex; F:protein serine/threonine phosphatase activity; P:protein amino acid dephosphorylation; F:magnesium ion binding; C:mitochondrion
ASH454ONE002909	5	C:protein serine/threonine phosphatase complex; F:protein serine/threonine phosphatase activity; P:protein amino acid dephosphorylation; F:magnesium ion binding; C:mitochondrion
ASH454ONE002910	5	C:protein serine/threonine phosphatase complex; F:protein serine/threonine phosphatase activity; P:protein amino acid dephosphorylation; F:magnesium ion binding; C:mitochondrion
ASH454ONE002911	3	P:regulation of ARF GTPase activity; F:ARF GTPase activator activity; F:zinc ion binding
ASH454ONE002912	2	P:biological_process; C:cellular_component
ASH454ONE002913	3	P:regulation of ARF GTPase activity; F:ARF GTPase activator activity; F:zinc ion binding
ASH454ONE002914	0
ASH454ONE002915	5	C:ribosome; F:structural constituent of ribosome; C:nucleus; P:translation; P:ribosome biogenesis
ASH454ONE002916	5	C:ribosome; F:structural constituent of ribosome; C:nucleus; P:translation; P:ribosome biogenesis
ASH454ONE002917	5	C:ribosome; F:structural constituent of ribosome; C:nucleus; P:translation; P:ribosome biogenesis
ASH454ONE002918	4	C:nucleolus; C:nucleosome; F:DNA binding; P:nucleosome assembly
ASH454ONE002919	4	C:nucleosome; F:DNA binding; P:nucleosome assembly; C:nucleus
ASH454ONE002920	4	C:nucleosome; F:DNA binding; P:nucleosome assembly; C:nucleus
ASH454ONE002925	1	F:RNA binding
ASH454ONE002926	2	F:nucleotide binding; F:RNA binding
ASH454ONE002927	1	F:RNA binding
ASH454ONE002928	3	F:GDP-mannose 3,5-epimerase activity; P:cellular metabolic process; F:coenzyme binding
ASH454ONE002929	3	F:GDP-mannose 3,5-epimerase activity; P:cellular metabolic process; F:coenzyme binding
ASH454ONE002930	3	F:GDP-mannose 3,5-epimerase activity; P:cellular metabolic process; F:coenzyme binding
ASH454ONE002931	5	F:structural constituent of ribosome; F:protein binding; P:ribosome biogenesis; C:cytosolic large ribosomal subunit; P:translation
ASH454ONE002932	5	F:structural constituent of ribosome; F:protein binding; P:ribosome biogenesis; C:cytosolic large ribosomal subunit; P:translation
ASH454ONE002933	5	F:structural constituent of ribosome; F:protein binding; P:ribosome biogenesis; C:cytosolic large ribosomal subunit; P:translation
ASH454ONE002934	8	F:receptor activity; F:peptidase activity; C:vacuole; C:cytoplasmic membrane-bounded vesicle; F:calcium ion binding; P:proteolysis; C:membrane; P:signal transduction
ASH454ONE002935	8	F:receptor activity; F:peptidase activity; C:vacuole; C:cytoplasmic membrane-bounded vesicle; F:calcium ion binding; P:proteolysis; C:membrane; P:signal transduction
ASH454ONE002936	8	F:receptor activity; F:peptidase activity; C:vacuole; C:cytoplasmic membrane-bounded vesicle; F:calcium ion binding; P:proteolysis; C:membrane; P:signal transduction
ASH454ONE002937	2	P:metabolic process; F:catalytic activity
ASH454ONE002938	2	P:metabolic process; F:catalytic activity
ASH454ONE002939	2	P:metabolic process; F:catalytic activity
ASH454ONE002940	9	P:RNA elongation; F:translation elongation factor activity; F:DNA binding; F:RNA polymerase II transcription factor activity; F:protein binding; C:ribosome; P:regulation of translational elongation; C:transcription factor complex; P:regulation of transcription from RNA polymerase II promoter
ASH454ONE002941	9	P:RNA elongation; F:translation elongation factor activity; F:DNA binding; F:RNA polymerase II transcription factor activity; F:protein binding; C:ribosome; P:regulation of translational elongation; C:transcription factor complex; P:regulation of transcription from RNA polymerase II promoter
ASH454ONE002942	9	P:RNA elongation; F:translation elongation factor activity; F:DNA binding; F:RNA polymerase II transcription factor activity; F:protein binding; C:ribosome; P:regulation of translational elongation; C:transcription factor complex; P:regulation of transcription from RNA polymerase II promoter
ASH454ONE002943	6	C:cytoplasm; P:carbohydrate phosphorylation; F:ATP binding; P:galactose metabolic process; F:galactokinase activity; F:N-acetylgalactosamine kinase activity
ASH454ONE002944	6	C:cytoplasm; P:carbohydrate phosphorylation; F:ATP binding; P:galactose metabolic process; F:galactokinase activity; F:N-acetylgalactosamine kinase activity
ASH454ONE002945	6	C:cytoplasm; P:carbohydrate phosphorylation; F:ATP binding; P:galactose metabolic process; F:galactokinase activity; F:N-acetylgalactosamine kinase activity
ASH454ONE002946	6	C:cytoplasm; P:carbohydrate phosphorylation; F:ATP binding; P:galactose metabolic process; F:galactokinase activity; F:N-acetylgalactosamine kinase activity
ASH454ONE002947	2	F:binding; P:regulation of transcription
ASH454ONE002948	2	F:binding; P:regulation of transcription
ASH454ONE002949	3	P:response to hormone stimulus; F:binding; P:regulation of transcription
ASH454ONE002950	1	C:plastid
ASH454ONE002951	1	C:plastid
ASH454ONE002953	10	P:transport; F:RNA binding; F:transcription cofactor activity; F:zinc ion binding; P:RNA-dependent DNA replication; P:regulation of transcription, DNA-dependent; F:RNA-directed DNA polymerase activity; P:proteolysis; F:aspartic-type endopeptidase activity; C:transcription factor complex
ASH454ONE002954	10	P:transport; F:RNA binding; F:transcription cofactor activity; F:zinc ion binding; P:RNA-dependent DNA replication; P:regulation of transcription, DNA-dependent; F:RNA-directed DNA polymerase activity; P:proteolysis; F:aspartic-type endopeptidase activity; C:transcription factor complex
ASH454ONE002956	5	C:proton-transporting ATP synthase complex, catalytic core F(1); F:hydrogen ion transporting ATP synthase activity, rotational mechanism; C:mitochondrion; P:ATP synthesis coupled proton transport; C:plasma membrane
ASH454ONE002957	5	C:proton-transporting ATP synthase complex, catalytic core F(1); F:hydrogen ion transporting ATP synthase activity, rotational mechanism; C:mitochondrion; P:ATP synthesis coupled proton transport; C:plasma membrane
ASH454ONE002958	4	F:hydrogen ion transporting ATP synthase activity, rotational mechanism; P:ATP synthesis coupled proton transport; C:mitochondrial proton-transporting ATP synthase, catalytic core; C:plasma membrane
ASH454ONE002959	7	C:vacuole; C:proteasome core complex; C:plasma membrane; P:ubiquitin-dependent protein catabolic process; C:nucleus; C:apoplast; F:threonine-type endopeptidase activity
ASH454ONE002960	7	C:vacuole; C:proteasome core complex; C:plasma membrane; P:ubiquitin-dependent protein catabolic process; C:nucleus; C:apoplast; F:threonine-type endopeptidase activity
ASH454ONE002961	7	C:vacuole; C:proteasome core complex; C:plasma membrane; P:ubiquitin-dependent protein catabolic process; C:nucleus; C:apoplast; F:threonine-type endopeptidase activity
ASH454ONE002962	11	C:nucleolus; C:vacuole; C:endoplasmic reticulum lumen; P:response to cadmium ion; C:plasma membrane; P:response to stress; C:cell wall; P:oxidation reduction; F:ATP binding; C:chloroplast; F:2-alkenal reductase activity
ASH454ONE002963	11	C:nucleolus; C:vacuole; C:endoplasmic reticulum lumen; P:response to cadmium ion; C:plasma membrane; P:response to stress; C:cell wall; P:oxidation reduction; F:ATP binding; C:chloroplast; F:2-alkenal reductase activity
ASH454ONE002964	20	F:protein binding, bridging; P:ER overload response; P:negative regulation of transforming growth factor beta receptor signaling pathway; C:integral to endoplasmic reticulum membrane; F:calcium ion binding; C:ER-Golgi intermediate compartment; P:negative regulation of caspase activity; P:cellular response to glucose starvation; C:cell surface; P:anti-apoptosis; F:ribosome binding; C:melanosome; F…
ASH454ONE002965	1	P:response to stress
ASH454ONE002966	1	P:response to stress
ASH454ONE002967	1	P:response to stress
ASH454ONE002968	2	F:hydrolase activity; F:transferase activity
ASH454ONE002969	2	F:hydrolase activity; F:non-membrane spanning protein tyrosine kinase activity
ASH454ONE002970	2	F:hydrolase activity; F:non-membrane spanning protein tyrosine kinase activity
ASH454ONE002971	2	F:hydrolase activity; F:transferase activity
ASH454ONE002972	1	F:metal ion binding
ASH454ONE002973	1	F:metal ion binding
ASH454ONE002974	1	F:metal ion binding
ASH454ONE002975	1	F:metal ion binding
ASH454ONE002976	4	F:structural constituent of ribosome; C:cytosolic small ribosomal subunit; P:translation; P:ribosome biogenesis
ASH454ONE002977	4	F:structural constituent of ribosome; C:cytosolic small ribosomal subunit; P:translation; P:ribosome biogenesis
ASH454ONE002978	4	F:structural constituent of ribosome; C:cytosolic small ribosomal subunit; P:translation; P:ribosome biogenesis
ASH454ONE002979	2	F:molecular_function; P:biological_process
ASH454ONE002980	2	F:molecular_function; P:biological_process
ASH454ONE002981	2	F:molecular_function; P:biological_process
ASH454ONE002982	7	C:cytoplasm; F:peptidase activity; P:protein catabolic process; F:ATP binding; F:microtubule-severing ATPase activity; C:proteasome complex; C:nucleus
ASH454ONE002983	7	C:cytoplasm; F:peptidase activity; P:protein catabolic process; F:ATP binding; F:microtubule-severing ATPase activity; C:proteasome complex; C:nucleus
ASH454ONE002984	7	C:cytoplasm; F:peptidase activity; P:protein catabolic process; F:ATP binding; F:microtubule-severing ATPase activity; C:proteasome complex; C:nucleus
ASH454ONE002985	3	P:oxidation reduction; F:oxidoreductase activity; C:integral to membrane
ASH454ONE002987	3	C:integral to membrane; P:oxidation reduction; F:oxidoreductase activity
ASH454ONE002988	6	C:cytoplasm; F:NAD or NADH binding; P:oxidation reduction; P:glycolysis; F:glyceraldehyde-3-phosphate dehydrogenase (phosphorylating) activity; P:gluconeogenesis
ASH454ONE002989	6	C:cytoplasm; F:NAD or NADH binding; P:oxidation reduction; P:glycolysis; F:glyceraldehyde-3-phosphate dehydrogenase (phosphorylating) activity; P:gluconeogenesis
ASH454ONE002990	6	C:cytoplasm; F:NAD or NADH binding; P:oxidation reduction; P:glycolysis; F:glyceraldehyde-3-phosphate dehydrogenase (phosphorylating) activity; P:gluconeogenesis
ASH454ONE002991	4	F:structural constituent of ribosome; P:ribosome biogenesis; C:cytosolic large ribosomal subunit; P:translation
ASH454ONE002992	4	F:structural constituent of ribosome; P:ribosome biogenesis; C:cytosolic large ribosomal subunit; P:translation
ASH454ONE002993	4	F:structural constituent of ribosome; P:ribosome biogenesis; C:cytosolic large ribosomal subunit; P:translation
ASH454ONE002994	3	F:nucleic acid binding; C:mitochondrion; F:nucleotide binding
ASH454ONE002995	3	F:nucleic acid binding; C:mitochondrion; F:nucleotide binding
ASH454ONE002996	3	F:nucleic acid binding; C:mitochondrion; F:nucleotide binding
ASH454ONE002997	3	F:nucleic acid binding; C:mitochondrion; F:nucleotide binding
ASH454ONE002998	1	P:biological_process
ASH454ONE002999	1	P:biological_process
ASH454ONE003000	1	P:biological_process
ASH454ONE003001	1	P:biological_process
ASH454ONE003002	0
ASH454ONE003004	0
ASH454ONE003005	4	P:translation; F:structural constituent of ribosome; C:cytosolic small ribosomal subunit; P:ribosome biogenesis
ASH454ONE003006	7	F:structural constituent of ribosome; F:RNA binding; F:protein binding; P:rRNA processing; C:cytosolic small ribosomal subunit; P:ribosomal small subunit biogenesis; P:translational elongation
ASH454ONE003007	7	F:UDP-3-O-[3-hydroxymyristoyl] N-acetylglucosamine deacetylase activity; C:ribosome; F:structural constituent of ribosome; P:lipid A biosynthetic process; P:translation; P:nitrogen compound metabolic process; P:ribosome biogenesis
ASH454ONE003008	1	C:plastid
ASH454ONE003009	1	C:plastid
ASH454ONE003010	1	C:plastid
ASH454ONE003011	1	C:plastid
ASH454ONE003012	1	P:biological_process
ASH454ONE003013	1	P:biological_process
ASH454ONE003014	1	P:biological_process
ASH454ONE003015	5	C:ribosome; F:structural constituent of ribosome; P:translation; C:mitochondrion; P:ribosome biogenesis
ASH454ONE003016	5	C:ribosome; F:structural constituent of ribosome; P:translation; C:mitochondrion; P:ribosome biogenesis
ASH454ONE003017	4	C:ribosome; F:structural constituent of ribosome; P:translation; P:ribosome biogenesis
ASH454ONE003018	8	P:photosynthesis, light harvesting; C:photosystem II; F:magnesium ion binding; P:protein-chromophore linkage; F:chlorophyll binding; C:integral to membrane; C:chloroplast; C:photosystem I
ASH454ONE003019	8	P:photosynthesis, light harvesting; C:photosystem II; F:magnesium ion binding; P:protein-chromophore linkage; F:chlorophyll binding; C:integral to membrane; C:chloroplast; C:photosystem I
ASH454ONE003020	8	P:photosynthesis, light harvesting; C:photosystem II; F:magnesium ion binding; P:protein-chromophore linkage; F:chlorophyll binding; C:integral to membrane; C:chloroplast; C:photosystem I
ASH454ONE003021	2	F:zinc ion binding; F:RNA binding
ASH454ONE003022	5	P:regulation of transcription; F:RNA binding; F:transcription factor activity; F:zinc ion binding; C:transcription factor complex
ASH454ONE003023	2	F:zinc ion binding; F:RNA binding
ASH454ONE003024	5	P:regulation of transcription; F:RNA binding; F:transcription factor activity; F:zinc ion binding; C:transcription factor complex
ASH454ONE003025	1	P:response to stress
ASH454ONE003026	1	P:response to stress
ASH454ONE003027	1	P:response to stress
ASH454ONE003028	2	F:molecular_function; P:biological_process
ASH454ONE003029	2	F:molecular_function; P:biological_process
ASH454ONE003030	2	F:molecular_function; P:biological_process
ASH454ONE003031	2	F:molecular_function; P:biological_process
ASH454ONE003033	3	C:integral to membrane; F:hydrolase activity; C:plastid
ASH454ONE003034	2	C:membrane; C:plastid
ASH454ONE003035	3	C:membrane; F:catalytic activity; C:plastid
ASH454ONE003036	2	F:molecular_function; P:biological_process
ASH454ONE003037	2	F:molecular_function; P:biological_process
ASH454ONE003038	2	F:molecular_function; P:biological_process
ASH454ONE003039	0
ASH454ONE003040	2	C:cytoplasm; F:calcium ion binding
ASH454ONE003041	2	C:cytoplasm; F:calcium ion binding
ASH454ONE003042	5	P:oxidation reduction; F:oxidoreductase activity; F:calcium ion binding; F:2-alkenal reductase activity; P:biological_process
ASH454ONE003043	2	C:cytoplasm; F:calcium ion binding
ASH454ONE003044	4	C:cytoplasmic membrane-bounded vesicle; P:cellular metabolic process; P:primary metabolic process; F:catalytic activity
ASH454ONE003045	6	F:binding; C:cytoplasmic membrane-bounded vesicle; P:protein ubiquitination; F:ubiquitin-protein ligase activity; P:nucleoside metabolic process; C:ubiquitin ligase complex
ASH454ONE003046	6	F:binding; C:cytoplasmic membrane-bounded vesicle; P:protein ubiquitination; F:ubiquitin-protein ligase activity; P:nucleoside metabolic process; C:ubiquitin ligase complex
ASH454ONE003047	6	F:binding; C:cytoplasmic membrane-bounded vesicle; P:protein ubiquitination; F:ubiquitin-protein ligase activity; P:nucleoside metabolic process; C:ubiquitin ligase complex
ASH454ONE003048	5	P:modification-dependent protein catabolic process; F:ATP binding; F:ubiquitin-protein ligase activity; P:regulation of protein metabolic process; P:protein ubiquitination
ASH454ONE003049	5	P:modification-dependent protein catabolic process; F:ATP binding; F:ubiquitin-protein ligase activity; P:regulation of protein metabolic process; P:protein ubiquitination
ASH454ONE003050	6	P:protein deubiquitination; P:modification-dependent protein catabolic process; F:ATP binding; F:ubiquitin-protein ligase activity; P:regulation of protein metabolic process; P:protein ubiquitination
ASH454ONE003055	2	C:mitochondrion; C:membrane
ASH454ONE003057	2	C:mitochondrion; C:membrane
ASH454ONE003059	4	P:protein amino acid phosphorylation; F:RNA polymerase II carboxy-terminal domain kinase activity; F:ATP binding; P:serine family amino acid metabolic process
ASH454ONE003060	4	P:protein amino acid phosphorylation; F:RNA polymerase II carboxy-terminal domain kinase activity; F:ATP binding; P:serine family amino acid metabolic process
ASH454ONE003061	12	P:photoperiodism; P:protein amino acid phosphorylation; F:protein binding; P:inflorescence development; F:protein tyrosine kinase activity; F:ATP binding; F:transcription factor activity; F:protein serine/threonine kinase activity; C:plastid; C:transcription factor complex; P:regulation of transcription; P:serine family amino acid metabolic process
ASH454ONE003062	7	F:glucose-6-phosphate dehydrogenase activity; P:oxidation reduction; C:mitochondrion; F:binding; C:plastid; P:pentose-phosphate shunt; P:glutathione metabolic process
ASH454ONE003063	6	F:glucose-6-phosphate dehydrogenase activity; P:oxidation reduction; F:binding; C:plastid; P:pentose-phosphate shunt; P:glutathione metabolic process
ASH454ONE003064	7	F:glucose-6-phosphate dehydrogenase activity; P:oxidation reduction; C:mitochondrion; F:binding; C:plastid; P:pentose-phosphate shunt; P:glutathione metabolic process
ASH454ONE003065	6	F:glucose-6-phosphate dehydrogenase activity; P:oxidation reduction; F:binding; C:plastid; P:pentose-phosphate shunt; P:glutathione metabolic process
ASH454ONE003066	2	F:molecular_function; P:biological_process
ASH454ONE003067	2	F:molecular_function; P:biological_process
ASH454ONE003068	2	F:molecular_function; P:biological_process
ASH454ONE003069	4	F:protein tyrosine phosphatase activity; C:mitochondrion; P:protein amino acid dephosphorylation; P:tyrosine metabolic process
ASH454ONE003070	4	F:protein tyrosine phosphatase activity; C:mitochondrion; P:protein amino acid dephosphorylation; P:tyrosine metabolic process
ASH454ONE003071	4	F:protein tyrosine phosphatase activity; C:mitochondrion; P:protein amino acid dephosphorylation; P:tyrosine metabolic process
ASH454ONE003072	4	F:protein tyrosine phosphatase activity; C:mitochondrion; P:protein amino acid dephosphorylation; P:tyrosine metabolic process
ASH454ONE003073	8	C:ribosome; F:antioxidant activity; F:structural constituent of ribosome; F:superoxide dismutase activity; F:nickel ion binding; P:translation; P:ribosome biogenesis; P:superoxide metabolic process
ASH454ONE003074	8	C:ribosome; F:antioxidant activity; F:structural constituent of ribosome; F:superoxide dismutase activity; F:nickel ion binding; P:translation; P:ribosome biogenesis; P:superoxide metabolic process
ASH454ONE003075	8	C:ribosome; F:antioxidant activity; F:structural constituent of ribosome; F:superoxide dismutase activity; F:nickel ion binding; P:translation; P:ribosome biogenesis; P:superoxide metabolic process
ASH454ONE003076	3	C:intracellular; F:binding; P:RNA processing
ASH454ONE003077	3	C:intracellular; F:binding; P:RNA processing
ASH454ONE003078	3	C:intracellular; F:binding; P:RNA processing
ASH454ONE003079	11	C:plastoglobule; C:chromoplast; C:thylakoid lumen; F:protein binding; P:response to stress; P:oxidation reduction; C:chloroplast stroma; C:nucleus; C:chloroplast thylakoid membrane; F:structural molecule activity; F:2-alkenal reductase activity
ASH454ONE003080	6	C:plastoglobule; P:response to stress; P:oxidation reduction; C:chloroplast thylakoid membrane; F:structural molecule activity; F:2-alkenal reductase activity
ASH454ONE003081	11	C:plastoglobule; C:chromoplast; C:thylakoid lumen; F:protein binding; P:response to stress; P:oxidation reduction; C:chloroplast stroma; C:nucleus; C:chloroplast thylakoid membrane; F:structural molecule activity; F:2-alkenal reductase activity
ASH454ONE003082	6	C:plastoglobule; P:response to stress; P:oxidation reduction; C:chloroplast thylakoid membrane; F:structural molecule activity; F:2-alkenal reductase activity
ASH454ONE003083	4	F:protein tyrosine phosphatase activity; F:rhodopsin kinase activity; P:protein amino acid dephosphorylation; P:tyrosine metabolic process
ASH454ONE003084	4	F:protein tyrosine phosphatase activity; F:rhodopsin kinase activity; P:protein amino acid dephosphorylation; P:tyrosine metabolic process
ASH454ONE003085	4	F:protein tyrosine phosphatase activity; F:rhodopsin kinase activity; P:protein amino acid dephosphorylation; P:tyrosine metabolic process
ASH454ONE003086	4	F:protein tyrosine phosphatase activity; F:rhodopsin kinase activity; P:protein amino acid dephosphorylation; P:tyrosine metabolic process
ASH454ONE003087	2	F:nucleic acid binding; C:small nucleolar ribonucleoprotein complex
ASH454ONE003088	2	F:nucleic acid binding; C:small nucleolar ribonucleoprotein complex
ASH454ONE003089	2	F:nucleic acid binding; C:small nucleolar ribonucleoprotein complex
ASH454ONE003090	4	C:cytosolic ribosome; C:proteasome core complex; P:ubiquitin-dependent protein catabolic process; F:threonine-type endopeptidase activity
ASH454ONE003091	4	C:cytosolic ribosome; C:proteasome core complex; P:ubiquitin-dependent protein catabolic process; F:threonine-type endopeptidase activity
ASH454ONE003092	4	C:cytosolic ribosome; C:proteasome core complex; P:ubiquitin-dependent protein catabolic process; F:threonine-type endopeptidase activity
ASH454ONE003093	1	F:binding
ASH454ONE003094	1	F:binding
ASH454ONE003095	0
ASH454ONE003096	0
ASH454ONE003097	0
ASH454ONE003098	7	F:inositol 3-alpha-galactosyltransferase activity; F:cellulose synthase (UDP-forming) activity; P:galactose metabolic process; P:starch metabolic process; P:sucrose metabolic process; P:UDP-glucose metabolic process; P:cellulose biosynthetic process
ASH454ONE003099	7	F:inositol 3-alpha-galactosyltransferase activity; F:cellulose synthase (UDP-forming) activity; P:galactose metabolic process; P:starch metabolic process; P:sucrose metabolic process; P:UDP-glucose metabolic process; P:cellulose biosynthetic process
ASH454ONE003100	7	F:inositol 3-alpha-galactosyltransferase activity; F:cellulose synthase (UDP-forming) activity; P:galactose metabolic process; P:starch metabolic process; P:sucrose metabolic process; P:UDP-glucose metabolic process; P:cellulose biosynthetic process
ASH454ONE003101	2	P:protein folding; C:integral to membrane
ASH454ONE003102	2	P:protein folding; C:integral to membrane
ASH454ONE003103	2	P:protein folding; C:integral to membrane
ASH454ONE003104	2	P:protein folding; C:integral to membrane
ASH454ONE003105	2	P:protein folding; C:integral to membrane
ASH454ONE003106	2	P:protein folding; C:integral to membrane
ASH454ONE003107	2	P:protein folding; C:integral to membrane
ASH454ONE003108	1	P:biological_process
ASH454ONE003109	1	P:biological_process
ASH454ONE003110	1	P:biological_process
ASH454ONE003111	1	P:biological_process
ASH454ONE003112	3	P:oxidation reduction; F:pyridoxine 4-dehydrogenase activity; P:vitamin B6 metabolic process
ASH454ONE003113	3	P:oxidation reduction; F:pyridoxine 4-dehydrogenase activity; P:vitamin B6 metabolic process
ASH454ONE003114	3	P:oxidation reduction; F:pyridoxine 4-dehydrogenase activity; P:vitamin B6 metabolic process
ASH454ONE003115	3	P:oxidation reduction; F:pyridoxine 4-dehydrogenase activity; P:vitamin B6 metabolic process
ASH454ONE003116	1	P:protein transport
ASH454ONE003117	1	P:protein transport
ASH454ONE003118	1	P:protein transport
ASH454ONE003119	3	F:protein dimerization activity; F:catechol O-methyltransferase activity; P:tyrosine metabolic process
ASH454ONE003120	3	F:protein dimerization activity; F:catechol O-methyltransferase activity; P:tyrosine metabolic process
ASH454ONE003121	1	F:O-methyltransferase activity
ASH454ONE003122	1	F:O-methyltransferase activity
ASH454ONE003123	2	P:biological_process; C:cellular_component
ASH454ONE003124	2	P:biological_process; C:cellular_component
ASH454ONE003125	2	P:biological_process; C:cellular_component
ASH454ONE003126	7	C:cytosolic ribosome; C:proteasome core complex; C:plasma membrane; P:ubiquitin-dependent protein catabolic process; C:chloroplast stroma; C:nucleus; F:threonine-type endopeptidase activity
ASH454ONE003127	7	C:cytosolic ribosome; C:proteasome core complex; C:plasma membrane; P:ubiquitin-dependent protein catabolic process; C:chloroplast stroma; C:nucleus; F:threonine-type endopeptidase activity
ASH454ONE003128	7	C:cytosolic ribosome; C:proteasome core complex; C:plasma membrane; P:ubiquitin-dependent protein catabolic process; C:chloroplast stroma; C:nucleus; F:threonine-type endopeptidase activity
ASH454ONE003129	4	F:ATP binding; P:oxidation reduction; P:response to stress; F:2-alkenal reductase activity
ASH454ONE003130	4	F:ATP binding; P:oxidation reduction; P:response to stress; F:2-alkenal reductase activity
ASH454ONE003131	4	F:ATP binding; P:oxidation reduction; P:response to stress; F:2-alkenal reductase activity
ASH454ONE003132	4	F:ATP binding; P:oxidation reduction; P:response to stress; F:2-alkenal reductase activity
ASH454ONE003133	9	F:calcium-transporting ATPase activity; C:integral to endoplasmic reticulum membrane; F:calcium ion binding; P:ATP biosynthetic process; F:ATP binding; P:calcium ion transport; F:magnesium ion binding; C:plasma membrane; C:sarcoplasmic reticulum
ASH454ONE003134	9	F:calcium-transporting ATPase activity; C:integral to endoplasmic reticulum membrane; F:calcium ion binding; P:ATP biosynthetic process; F:ATP binding; P:calcium ion transport; F:magnesium ion binding; C:plasma membrane; C:sarcoplasmic reticulum
ASH454ONE003135	7	F:calcium-transporting ATPase activity; C:integral to endoplasmic reticulum membrane; P:ATP biosynthetic process; F:ATP binding; P:calcium ion transport; C:plasma membrane; C:sarcoplasmic reticulum
ASH454ONE003136	7	F:calcium-transporting ATPase activity; C:integral to endoplasmic reticulum membrane; P:ATP biosynthetic process; F:ATP binding; P:calcium ion transport; C:plasma membrane; C:sarcoplasmic reticulum
ASH454ONE003137	4	P:modification-dependent protein catabolic process; P:regulation of protein metabolic process; P:post-translational protein modification; F:small conjugating protein ligase activity
ASH454ONE003138	4	P:modification-dependent protein catabolic process; P:regulation of protein metabolic process; P:post-translational protein modification; F:small conjugating protein ligase activity
ASH454ONE003139	4	P:modification-dependent protein catabolic process; P:regulation of protein metabolic process; P:post-translational protein modification; F:small conjugating protein ligase activity
ASH454ONE003140	12	F:succinate dehydrogenase activity; F:electron carrier activity; F:iron ion binding; F:2 iron, 2 sulfur cluster binding; F:succinate dehydrogenase (ubiquinone) activity; C:mitochondrion; P:electron transport chain; P:electron transport; P:oxidative phosphorylation; P:benzoate metabolic process; P:reductive tricarboxylic acid cycle; C:succinate dehydrogenase complex
ASH454ONE003141	12	F:succinate dehydrogenase activity; F:electron carrier activity; F:iron ion binding; F:2 iron, 2 sulfur cluster binding; F:succinate dehydrogenase (ubiquinone) activity; C:mitochondrion; P:electron transport chain; P:electron transport; P:oxidative phosphorylation; P:benzoate metabolic process; P:reductive tricarboxylic acid cycle; C:succinate dehydrogenase complex
ASH454ONE003142	12	F:succinate dehydrogenase activity; F:electron carrier activity; F:iron ion binding; F:2 iron, 2 sulfur cluster binding; F:succinate dehydrogenase (ubiquinone) activity; C:mitochondrion; P:electron transport chain; P:electron transport; P:oxidative phosphorylation; P:benzoate metabolic process; P:reductive tricarboxylic acid cycle; C:succinate dehydrogenase complex
ASH454ONE003143	1	P:lipid transport
ASH454ONE003144	0
ASH454ONE003145	1	P:lipid transport
ASH454ONE003146	0
ASH454ONE003147	1	C:intracellular part
ASH454ONE003148	4	P:actin cytoskeleton organization; C:cytoplasm; F:actin binding; C:actin cytoskeleton
ASH454ONE003149	4	P:actin cytoskeleton organization; C:cytoplasm; F:actin binding; C:actin cytoskeleton
ASH454ONE003150	2	C:mitochondrion; C:plastid
ASH454ONE003151	2	C:mitochondrion; C:plastid
ASH454ONE003152	2	C:mitochondrion; C:plastid
ASH454ONE003153	2	C:membrane; C:cytoplasmic membrane-bounded vesicle
ASH454ONE003156	2	C:membrane; C:cytoplasmic membrane-bounded vesicle
ASH454ONE003157	1	C:plastid
ASH454ONE003158	1	C:plastid
ASH454ONE003159	1	C:plastid
ASH454ONE003164	0
ASH454ONE003165	0
ASH454ONE003166	0
ASH454ONE003167	0
ASH454ONE003168	9	F:receptor activity; F:ER retention sequence binding; C:cytoplasmic membrane-bounded vesicle; P:protein retention in ER lumen; C:integral to membrane; C:mitochondrion; P:protein transport; P:signal transduction; C:endoplasmic reticulum
ASH454ONE003169	9	F:receptor activity; F:ER retention sequence binding; C:cytoplasmic membrane-bounded vesicle; P:protein retention in ER lumen; C:integral to membrane; C:mitochondrion; P:protein transport; P:signal transduction; C:endoplasmic reticulum
ASH454ONE003170	9	F:receptor activity; F:ER retention sequence binding; C:cytoplasmic membrane-bounded vesicle; P:protein retention in ER lumen; C:integral to membrane; C:mitochondrion; P:protein transport; P:signal transduction; C:endoplasmic reticulum
ASH454ONE003171	3	C:cytoplasmic membrane-bounded vesicle; F:aspartic-type endopeptidase activity; P:proteolysis
ASH454ONE003172	3	C:cytoplasmic membrane-bounded vesicle; F:aspartic-type endopeptidase activity; P:proteolysis
ASH454ONE003173	3	C:cytoplasmic membrane-bounded vesicle; F:aspartic-type endopeptidase activity; P:proteolysis
ASH454ONE003174	4	F:receptor activity; F:nucleotide binding; F:catalytic activity; P:cellular metabolic process
ASH454ONE003175	4	F:receptor activity; F:nucleotide binding; F:catalytic activity; P:cellular metabolic process
ASH454ONE003176	3	P:cellular metabolic process; F:nucleotide binding; F:catalytic activity
ASH454ONE003177	4	F:pectinesterase activity; F:pectinesterase inhibitor activity; P:starch metabolic process; P:sucrose metabolic process
ASH454ONE003178	4	F:pectinesterase activity; F:pectinesterase inhibitor activity; P:starch metabolic process; P:sucrose metabolic process
ASH454ONE003179	4	F:pectinesterase activity; F:pectinesterase inhibitor activity; P:starch metabolic process; P:sucrose metabolic process
ASH454ONE003180	9	C:cytosolic ribosome; P:response to cold; F:structural constituent of ribosome; P:ribosome biogenesis; C:nucleus; C:cytosol; F:DNA-(apurinic or apyrimidinic site) lyase activity; P:translational elongation; P:base-excision repair
ASH454ONE003181	6	C:cytosolic ribosome; F:structural constituent of ribosome; P:ribosome biogenesis; F:DNA-(apurinic or apyrimidinic site) lyase activity; P:translational elongation; P:base-excision repair
ASH454ONE003182	9	C:cytosolic ribosome; P:response to cold; F:structural constituent of ribosome; P:ribosome biogenesis; C:nucleus; C:cytosol; F:DNA-(apurinic or apyrimidinic site) lyase activity; P:translational elongation; P:base-excision repair
ASH454ONE003183	0
ASH454ONE003184	0
ASH454ONE003185	0
ASH454ONE003186	8	P:photosynthesis, light harvesting; C:photosystem II; F:magnesium ion binding; P:protein-chromophore linkage; F:chlorophyll binding; C:integral to membrane; C:chloroplast; C:photosystem I
ASH454ONE003187	8	P:photosynthesis, light harvesting; C:photosystem II; F:magnesium ion binding; P:protein-chromophore linkage; F:chlorophyll binding; C:integral to membrane; C:chloroplast; C:photosystem I
ASH454ONE003188	8	P:photosynthesis, light harvesting; C:photosystem II; F:magnesium ion binding; P:protein-chromophore linkage; F:chlorophyll binding; C:integral to membrane; C:chloroplast; C:photosystem I
ASH454ONE003189	8	P:photosynthesis, light harvesting; C:photosystem II; F:magnesium ion binding; P:protein-chromophore linkage; F:chlorophyll binding; C:integral to membrane; C:chloroplast; C:photosystem I
ASH454ONE003190	2	F:molecular_function; P:biological_process
ASH454ONE003191	2	F:molecular_function; P:biological_process
ASH454ONE003192	2	F:molecular_function; P:biological_process
ASH454ONE003193	12	P:root epidermal cell differentiation; F:nucleic acid binding; F:calcium ion binding; P:cell tip growth; F:ATP-dependent helicase activity; P:oxidation reduction; F:2-alkenal reductase activity; C:centrosome; P:cell division; F:ATP binding; P:mitosis; C:plasma membrane
ASH454ONE003194	12	P:root epidermal cell differentiation; F:nucleic acid binding; F:calcium ion binding; P:cell tip growth; F:ATP-dependent helicase activity; P:oxidation reduction; F:2-alkenal reductase activity; C:centrosome; P:cell division; F:ATP binding; P:mitosis; C:plasma membrane
ASH454ONE003195	12	P:root epidermal cell differentiation; F:nucleic acid binding; F:calcium ion binding; P:cell tip growth; F:ATP-dependent helicase activity; P:oxidation reduction; F:2-alkenal reductase activity; C:centrosome; P:cell division; F:ATP binding; P:mitosis; C:plasma membrane
ASH454ONE003196	12	P:root epidermal cell differentiation; F:nucleic acid binding; F:calcium ion binding; P:cell tip growth; F:ATP-dependent helicase activity; P:oxidation reduction; F:2-alkenal reductase activity; C:centrosome; P:cell division; F:ATP binding; P:mitosis; C:plasma membrane
ASH454ONE003197	3	F:potassium ion transmembrane transporter activity; C:membrane; P:potassium ion transport
ASH454ONE003198	4	F:potassium ion transmembrane transporter activity; C:cytoplasmic membrane-bounded vesicle; P:potassium ion transport; C:membrane
ASH454ONE003199	4	F:potassium ion transmembrane transporter activity; C:cytoplasmic membrane-bounded vesicle; P:potassium ion transport; C:membrane
ASH454ONE003200	3	F:choline-phosphate cytidylyltransferase activity; P:biosynthetic process; P:glycerolipid metabolic process
ASH454ONE003201	3	F:choline-phosphate cytidylyltransferase activity; P:biosynthetic process; P:glycerolipid metabolic process
ASH454ONE003202	1	F:catalytic activity
ASH454ONE003203	5	P:fatty acid biosynthetic process; F:3-oxoacyl-[acyl-carrier-protein] synthase activity; C:plastid; C:fatty acid synthase complex; P:acyl-carrier-protein biosynthetic process
ASH454ONE003206	2	C:intracellular; F:GTP binding
ASH454ONE003207	2	C:intracellular; F:GTP binding
ASH454ONE003208	2	C:intracellular; F:GTP binding
ASH454ONE003209	8	P:protein amino acid phosphorylation; C:cytoplasmic membrane-bounded vesicle; C:plasma membrane; F:protein binding; F:protein tyrosine kinase activity; F:ATP binding; F:protein serine/threonine kinase activity; P:serine family amino acid metabolic process
ASH454ONE003210	8	P:protein amino acid phosphorylation; C:cytoplasmic membrane-bounded vesicle; C:plasma membrane; F:protein binding; F:protein tyrosine kinase activity; F:ATP binding; F:protein serine/threonine kinase activity; P:serine family amino acid metabolic process
ASH454ONE003211	2	F:protein kinase activity; F:nucleotide binding
ASH454ONE003219	2	P:ubiquinone biosynthetic process; C:mitochondrion
ASH454ONE003220	2	P:ubiquinone biosynthetic process; C:mitochondrion
ASH454ONE003221	2	P:ubiquinone biosynthetic process; C:mitochondrion
ASH454ONE003222	5	F:adenosylhomocysteinase activity; P:one-carbon compound metabolic process; P:response to stress; F:binding; P:methionine metabolic process
ASH454ONE003223	5	F:adenosylhomocysteinase activity; P:one-carbon compound metabolic process; P:response to stress; F:binding; P:methionine metabolic process
ASH454ONE003224	5	F:adenosylhomocysteinase activity; P:one-carbon compound metabolic process; P:response to stress; F:binding; P:methionine metabolic process
ASH454ONE003225	9	F:copper ion binding; P:methionine biosynthetic process; F:zinc ion binding; C:peroxisome; P:response to salt stress; F:5-methyltetrahydropteroyltriglutamate-homocysteine S-methyltransferase activity; C:chloroplast stroma; C:plasma membrane; C:apoplast
ASH454ONE003226	9	F:copper ion binding; P:methionine biosynthetic process; F:zinc ion binding; C:peroxisome; P:response to salt stress; F:5-methyltetrahydropteroyltriglutamate-homocysteine S-methyltransferase activity; C:chloroplast stroma; C:plasma membrane; C:apoplast
ASH454ONE003227	8	F:copper ion binding; C:peroxisome; P:response to salt stress; P:cellular amino acid biosynthetic process; C:chloroplast stroma; F:methyltransferase activity; C:plasma membrane; C:apoplast
ASH454ONE003228	10	F:calcium-transporting ATPase activity; F:zinc ion binding; C:integral to membrane; P:one-carbon compound metabolic process; P:ATP biosynthetic process; F:ATP binding; P:calcium ion transport; P:shoot development; C:plasma membrane; C:sarcoplasmic reticulum
ASH454ONE003229	8	C:integral to membrane; F:ATPase activity, coupled to transmembrane movement of ions, phosphorylative mechanism; F:calcium ion transmembrane transporter activity; P:ATP biosynthetic process; F:ATP binding; P:shoot development; C:plasma membrane; P:calcium ion transport
ASH454ONE003230	10	F:calcium-transporting ATPase activity; F:zinc ion binding; C:integral to membrane; P:one-carbon compound metabolic process; P:ATP biosynthetic process; F:ATP binding; P:calcium ion transport; P:shoot development; C:plasma membrane; C:sarcoplasmic reticulum
ASH454ONE003231	1	C:mitochondrion
ASH454ONE003232	1	C:mitochondrion
ASH454ONE003233	1	C:mitochondrion
ASH454ONE003234	1	C:mitochondrion
ASH454ONE003235	3	F:RNA binding; F:RNA-directed DNA polymerase activity; P:RNA-dependent DNA replication
ASH454ONE003236	3	F:RNA binding; F:RNA-directed DNA polymerase activity; P:RNA-dependent DNA replication
ASH454ONE003237	3	F:RNA binding; F:RNA-directed DNA polymerase activity; P:RNA-dependent DNA replication
ASH454ONE003238	3	F:RNA binding; F:RNA-directed DNA polymerase activity; P:RNA-dependent DNA replication
ASH454ONE003239	5	P:oxidation reduction; F:ferrous iron binding; P:cellular aromatic compound metabolic process; F:oxidoreductase activity, acting on single donors with incorporation of molecular oxygen, incorporation of two atoms of oxygen; F:zinc ion binding
ASH454ONE003240	5	P:oxidation reduction; F:ferrous iron binding; P:cellular aromatic compound metabolic process; F:oxidoreductase activity, acting on single donors with incorporation of molecular oxygen, incorporation of two atoms of oxygen; F:zinc ion binding
ASH454ONE003241	5	P:oxidation reduction; F:ferrous iron binding; P:cellular aromatic compound metabolic process; F:oxidoreductase activity, acting on single donors with incorporation of molecular oxygen, incorporation of two atoms of oxygen; F:zinc ion binding
ASH454ONE003242	5	P:oxidation reduction; F:ferrous iron binding; P:cellular aromatic compound metabolic process; F:oxidoreductase activity, acting on single donors with incorporation of molecular oxygen, incorporation of two atoms of oxygen; F:zinc ion binding
ASH454ONE003243	1	F:hydrolase activity
ASH454ONE003244	1	F:hydrolase activity
ASH454ONE003245	1	F:hydrolase activity
ASH454ONE003246	14	P:protein amino acid dephosphorylation; F:zinc ion binding; F:manganese ion binding; P:regulation of transcription, DNA-dependent; C:protein serine/threonine phosphatase complex; F:sequence-specific DNA binding; F:protein serine/threonine phosphatase activity; F:protein dimerization activity; F:transcription factor activity; F:inorganic diphosphatase activity; C:chloroplast; F:iron ion binding; C…
ASH454ONE003247	14	P:protein amino acid dephosphorylation; F:zinc ion binding; F:manganese ion binding; P:regulation of transcription, DNA-dependent; C:protein serine/threonine phosphatase complex; F:sequence-specific DNA binding; F:protein serine/threonine phosphatase activity; F:protein dimerization activity; F:transcription factor activity; F:inorganic diphosphatase activity; C:chloroplast; F:iron ion binding; C…
ASH454ONE003248	14	P:protein amino acid dephosphorylation; F:zinc ion binding; F:manganese ion binding; P:regulation of transcription, DNA-dependent; C:protein serine/threonine phosphatase complex; F:sequence-specific DNA binding; F:protein serine/threonine phosphatase activity; F:protein dimerization activity; F:transcription factor activity; F:inorganic diphosphatase activity; C:chloroplast; F:iron ion binding; C…
ASH454ONE003249	14	P:protein amino acid dephosphorylation; F:zinc ion binding; F:manganese ion binding; P:regulation of transcription, DNA-dependent; C:protein serine/threonine phosphatase complex; F:sequence-specific DNA binding; F:protein serine/threonine phosphatase activity; F:protein dimerization activity; F:transcription factor activity; F:inorganic diphosphatase activity; C:chloroplast; F:iron ion binding; C…
ASH454ONE003251	0
ASH454ONE003252	0
ASH454ONE003253	4	F:structural constituent of ribosome; C:small ribosomal subunit; P:translation; P:ribosome biogenesis
ASH454ONE003254	4	F:structural constituent of ribosome; C:small ribosomal subunit; P:translation; P:ribosome biogenesis
ASH454ONE003255	4	F:structural constituent of ribosome; C:small ribosomal subunit; P:translation; P:ribosome biogenesis
ASH454ONE003256	5	F:sequence-specific DNA binding; F:protein dimerization activity; F:transcription factor activity; P:regulation of transcription, DNA-dependent; C:transcription factor complex
ASH454ONE003257	1	F:DNA binding
ASH454ONE003258	1	F:DNA binding
ASH454ONE003259	1	F:DNA binding
ASH454ONE003260	0
ASH454ONE003261	0
ASH454ONE003262	0
ASH454ONE003263	6	F:sucrose-phosphate synthase activity; P:biosynthetic process; F:protein binding; C:plasma membrane; P:sucrose metabolic process; P:starch metabolic process
ASH454ONE003264	6	F:sucrose-phosphate synthase activity; P:biosynthetic process; F:protein binding; C:plasma membrane; P:sucrose metabolic process; P:starch metabolic process
ASH454ONE003265	6	F:sucrose-phosphate synthase activity; P:biosynthetic process; F:protein binding; C:plasma membrane; P:sucrose metabolic process; P:starch metabolic process
ASH454ONE003266	1	C:integral to membrane
ASH454ONE003267	1	C:integral to membrane
ASH454ONE003268	1	C:integral to membrane
ASH454ONE003269	1	C:integral to membrane
ASH454ONE003270	4	C:membrane; F:protein binding; C:chloroplast; C:viral envelope
ASH454ONE003271	4	C:membrane; F:protein binding; C:chloroplast; C:viral envelope
ASH454ONE003272	4	C:membrane; F:protein binding; C:chloroplast; C:viral envelope
ASH454ONE003273	3	F:translation initiation factor activity; C:ribosome; P:regulation of translational initiation
ASH454ONE003274	3	F:translation initiation factor activity; C:ribosome; P:regulation of translational initiation
ASH454ONE003275	3	F:translation initiation factor activity; C:ribosome; P:regulation of translational initiation
ASH454ONE003276	11	F:protein binding; F:6-phosphofructokinase activity; C:6-phosphofructokinase complex; F:ATP binding; P:glycolysis; C:plastid; P:fructose metabolic process; P:galactose metabolic process; P:mannose metabolic process; P:gluconeogenesis; P:pentose-phosphate shunt
ASH454ONE003277	11	F:protein binding; F:6-phosphofructokinase activity; C:6-phosphofructokinase complex; F:ATP binding; P:glycolysis; C:plastid; P:fructose metabolic process; P:galactose metabolic process; P:mannose metabolic process; P:gluconeogenesis; P:pentose-phosphate shunt
ASH454ONE003278	11	F:protein binding; F:6-phosphofructokinase activity; C:6-phosphofructokinase complex; F:ATP binding; P:glycolysis; C:plastid; P:fructose metabolic process; P:galactose metabolic process; P:mannose metabolic process; P:gluconeogenesis; P:pentose-phosphate shunt
ASH454ONE003279	3	C:mitochondrion; F:protein binding; C:plastid
ASH454ONE003280	1	F:protein binding
ASH454ONE003281	3	C:mitochondrion; F:protein binding; C:plastid
ASH454ONE003282	1	F:protein binding
ASH454ONE003286	7	P:protein folding; P:response to stress; P:oxidation reduction; F:ATP binding; C:chloroplast stroma; F:unfolded protein binding; F:2-alkenal reductase activity
ASH454ONE003287	7	P:protein folding; P:response to stress; P:oxidation reduction; F:ATP binding; C:chloroplast stroma; F:unfolded protein binding; F:2-alkenal reductase activity
ASH454ONE003288	7	P:protein folding; P:response to stress; P:oxidation reduction; F:ATP binding; C:chloroplast stroma; F:unfolded protein binding; F:2-alkenal reductase activity
ASH454ONE003289	7	P:protein folding; P:response to stress; P:oxidation reduction; F:ATP binding; C:chloroplast stroma; F:unfolded protein binding; F:2-alkenal reductase activity
ASH454ONE003293	0
ASH454ONE003294	0
ASH454ONE003295	0
ASH454ONE003296	4	F:protein tyrosine phosphatase activity; C:mitochondrion; P:protein amino acid dephosphorylation; P:tyrosine metabolic process
ASH454ONE003297	4	F:protein tyrosine phosphatase activity; C:mitochondrion; P:protein amino acid dephosphorylation; P:tyrosine metabolic process
ASH454ONE003298	4	F:protein tyrosine phosphatase activity; C:mitochondrion; P:protein amino acid dephosphorylation; P:tyrosine metabolic process
ASH454ONE003299	4	F:protein tyrosine phosphatase activity; C:mitochondrion; P:protein amino acid dephosphorylation; P:tyrosine metabolic process
ASH454ONE003300	6	C:eukaryotic translation initiation factor 3 complex; P:regulation of translational initiation; F:translation initiation factor activity; C:nucleus; F:ribosome binding; C:ribosome
ASH454ONE003301	6	C:eukaryotic translation initiation factor 3 complex; P:regulation of translational initiation; F:translation initiation factor activity; C:nucleus; F:ribosome binding; C:ribosome
ASH454ONE003302	6	C:eukaryotic translation initiation factor 3 complex; P:regulation of translational initiation; F:translation initiation factor activity; C:nucleus; F:ribosome binding; C:ribosome
ASH454ONE003303	2	C:plastid; P:heat acclimation
ASH454ONE003304	2	C:plastid; P:heat acclimation
ASH454ONE003309	0
ASH454ONE003310	0
ASH454ONE003311	0
ASH454ONE003312	0
ASH454ONE003317	10	C:cell wall; C:mitochondrion; C:nucleolus; C:integral to membrane; P:defense response to bacterium; P:ion transport; F:protein binding; C:chloroplast; C:vacuole; C:plasma membrane
ASH454ONE003318	10	C:cell wall; C:mitochondrion; C:nucleolus; C:integral to membrane; P:defense response to bacterium; P:ion transport; F:protein binding; C:chloroplast; C:vacuole; C:plasma membrane
ASH454ONE003319	9	C:vacuole; P:anion transport; F:voltage-gated anion channel activity; C:plasma membrane; F:protein binding; P:transmembrane transport; C:mitochondrial outer membrane; C:chloroplast; C:pore complex
ASH454ONE003320	4	F:lithium ion binding; F:magnesium ion binding; F:inositol-1(or 4)-monophosphatase activity; P:streptomycin biosynthetic process
ASH454ONE003321	4	F:lithium ion binding; F:magnesium ion binding; F:inositol-1(or 4)-monophosphatase activity; P:streptomycin biosynthetic process
ASH454ONE003322	4	F:lithium ion binding; F:magnesium ion binding; F:inositol-1(or 4)-monophosphatase activity; P:streptomycin biosynthetic process
ASH454ONE003323	4	F:lithium ion binding; F:magnesium ion binding; F:inositol-1(or 4)-monophosphatase activity; P:streptomycin biosynthetic process
ASH454ONE003324	2	P:response to oxidative stress; C:membrane
ASH454ONE003325	2	P:response to oxidative stress; C:membrane
ASH454ONE003326	2	P:response to oxidative stress; C:membrane
ASH454ONE003327	2	F:nucleic acid binding; C:ribonucleoprotein complex
ASH454ONE003328	2	F:nucleic acid binding; C:ribonucleoprotein complex
ASH454ONE003329	2	F:nucleic acid binding; C:ribonucleoprotein complex
ASH454ONE003330	3	P:carbohydrate metabolic process; F:hydrolase activity, acting on glycosyl bonds; C:plastid
ASH454ONE003331	6	P:polysaccharide catabolic process; C:plastid; F:beta-amylase activity; F:cation binding; P:starch metabolic process; P:sucrose metabolic process
ASH454ONE003332	6	P:polysaccharide catabolic process; C:plastid; F:beta-amylase activity; F:cation binding; P:starch metabolic process; P:sucrose metabolic process
ASH454ONE003335	6	C:anchored to membrane; P:protein transport; F:protein binding; C:plasma membrane; F:GTP binding; P:small GTPase mediated signal transduction
ASH454ONE003336	6	C:anchored to membrane; P:protein transport; F:protein binding; C:plasma membrane; F:GTP binding; P:small GTPase mediated signal transduction
ASH454ONE003337	6	C:anchored to membrane; P:protein transport; F:protein binding; C:plasma membrane; F:GTP binding; P:small GTPase mediated signal transduction
ASH454ONE003338	6	C:anchored to membrane; P:protein transport; F:protein binding; C:plasma membrane; F:GTP binding; P:small GTPase mediated signal transduction
ASH454ONE003339	4	C:chloroplast envelope; F:protein binding; C:membrane; F:nucleotide binding
ASH454ONE003340	4	C:chloroplast envelope; F:protein binding; C:membrane; F:nucleotide binding
ASH454ONE003341	6	C:chloroplast envelope; F:protein binding; P:transport; F:ATP:ADP antiporter activity; F:ATP binding; C:integral to membrane
ASH454ONE003342	6	C:cytoplasm; F:GTP binding; C:extrinsic to membrane; F:sphingomyelin phosphodiesterase activity; P:small GTPase mediated signal transduction; P:glycosphingolipid metabolic process
ASH454ONE003343	6	C:cytoplasm; F:GTP binding; C:extrinsic to membrane; F:sphingomyelin phosphodiesterase activity; P:small GTPase mediated signal transduction; P:glycosphingolipid metabolic process
ASH454ONE003344	7	C:cytoplasm; F:GTP binding; C:extrinsic to membrane; F:sphingomyelin phosphodiesterase activity; P:small GTPase mediated signal transduction; P:protein transport; P:glycosphingolipid metabolic process
ASH454ONE003345	4	F:sequence-specific DNA binding; P:regulation of transcription; F:transcription factor activity; C:transcription factor complex
ASH454ONE003346	4	F:sequence-specific DNA binding; P:regulation of transcription; F:transcription factor activity; C:transcription factor complex
ASH454ONE003347	1	C:membrane
ASH454ONE003348	1	F:protein binding
ASH454ONE003349	1	F:protein binding
ASH454ONE003350	1	F:protein binding
ASH454ONE003351	1	C:plastid
ASH454ONE003352	1	C:plastid
ASH454ONE003353	4	F:pectinesterase activity; F:pectinesterase inhibitor activity; P:starch metabolic process; P:sucrose metabolic process
ASH454ONE003354	4	F:pectinesterase activity; F:pectinesterase inhibitor activity; P:starch metabolic process; P:sucrose metabolic process
ASH454ONE003355	2	F:molecular_function; P:biological_process
ASH454ONE003356	2	F:molecular_function; P:biological_process
ASH454ONE003357	6	F:adenylate cyclase activity; F:phosphotransferase activity, alcohol group as acceptor; F:kinase activity; P:cAMP biosynthetic process; F:ATP binding; P:purine base metabolic process
ASH454ONE003358	2	F:molecular_function; P:biological_process
ASH454ONE003359	2	F:molecular_function; P:biological_process
ASH454ONE003360	2	P:DNA repair; F:deoxyribodipyrimidine photo-lyase activity
ASH454ONE003361	2	P:DNA repair; F:deoxyribodipyrimidine photo-lyase activity
ASH454ONE003364	0
ASH454ONE003365	0
ASH454ONE003366	0
ASH454ONE003367	3	F:DNA binding; P:regulation of transcription; F:protein binding
ASH454ONE003368	3	F:DNA binding; P:regulation of transcription; F:protein binding
ASH454ONE003369	2	F:tRNA binding; F:aminoacyl-tRNA ligase activity
ASH454ONE003370	2	P:signal transduction; C:intracellular
ASH454ONE003371	2	P:signal transduction; C:intracellular
ASH454ONE003372	1	F:binding
ASH454ONE003373	1	F:binding
ASH454ONE003374	4	C:ribosome; F:structural constituent of ribosome; P:translation; P:ribosome biogenesis
ASH454ONE003375	4	C:ribosome; F:structural constituent of ribosome; P:translation; P:ribosome biogenesis
ASH454ONE003376	4	C:ribosome; F:structural constituent of ribosome; P:translation; P:ribosome biogenesis
ASH454ONE003379	2	C:cytoplasmic membrane-bounded vesicle; C:integral to membrane
ASH454ONE003380	2	C:cytoplasmic membrane-bounded vesicle; C:integral to membrane
ASH454ONE003381	5	P:spermine biosynthetic process; F:adenosylmethionine decarboxylase activity; P:spermidine biosynthetic process; P:arginine metabolic process; P:proline metabolic process
ASH454ONE003382	5	P:spermine biosynthetic process; F:adenosylmethionine decarboxylase activity; P:spermidine biosynthetic process; P:arginine metabolic process; P:proline metabolic process
ASH454ONE003383	11	C:pyrophosphate-dependent phosphofructokinase complex, alpha-subunit complex; F:6-phosphofructokinase activity; C:6-phosphofructokinase complex; F:diphosphate-fructose-6-phosphate 1-phosphotransferase activity; F:ATP binding; P:glycolysis; P:fructose metabolic process; P:galactose metabolic process; P:mannose metabolic process; P:gluconeogenesis; P:pentose-phosphate shunt
ASH454ONE003384	11	C:pyrophosphate-dependent phosphofructokinase complex, alpha-subunit complex; F:6-phosphofructokinase activity; C:6-phosphofructokinase complex; F:diphosphate-fructose-6-phosphate 1-phosphotransferase activity; F:ATP binding; P:glycolysis; P:fructose metabolic process; P:galactose metabolic process; P:mannose metabolic process; P:gluconeogenesis; P:pentose-phosphate shunt
ASH454ONE003385	7	C:nuclear pore; F:binding; C:cytoplasmic membrane-bounded vesicle; P:protein ubiquitination; P:transport; F:ubiquitin-protein ligase activity; C:ubiquitin ligase complex
ASH454ONE003386	7	C:nuclear pore; F:binding; C:cytoplasmic membrane-bounded vesicle; P:protein ubiquitination; P:transport; F:ubiquitin-protein ligase activity; C:ubiquitin ligase complex
ASH454ONE003387	0
ASH454ONE003389	0
ASH454ONE003390	0
ASH454ONE003391	7	P:response to cadmium ion; C:membrane; C:cytoplasmic membrane-bounded vesicle; P:oxidation reduction; F:mannose-6-phosphate 6-reductase activity; F:aldose-6-phosphate reductase (NADPH) activity; C:plastid
ASH454ONE003392	7	P:response to cadmium ion; C:membrane; C:cytoplasmic membrane-bounded vesicle; P:oxidation reduction; F:mannose-6-phosphate 6-reductase activity; F:aldose-6-phosphate reductase (NADPH) activity; C:plastid
ASH454ONE003393	3	P:regulation of transcription; F:zinc ion binding; F:DNA binding
ASH454ONE003396	1	F:protein binding
ASH454ONE003397	1	F:protein binding
ASH454ONE003398	8	P:response to cold; F:structural constituent of ribosome; C:small ribosomal subunit; C:chloroplast; P:translation; F:rRNA binding; P:response to antibiotic; P:ribosome biogenesis
ASH454ONE003400	4	C:ribosome; P:response to cold; F:RNA binding; C:plastid
ASH454ONE003401	1	F:binding
ASH454ONE003402	1	F:binding
ASH454ONE003403	6	C:proteasome core complex; C:cytoplasmic membrane-bounded vesicle; C:plasma membrane; P:ubiquitin-dependent protein catabolic process; C:nucleus; F:threonine-type endopeptidase activity
ASH454ONE003404	6	C:proteasome core complex; C:cytoplasmic membrane-bounded vesicle; C:plasma membrane; P:ubiquitin-dependent protein catabolic process; C:nucleus; F:threonine-type endopeptidase activity
ASH454ONE003405	4	P:protein folding; C:cytoplasm; F:ATP binding; P:response to stress
ASH454ONE003406	4	P:protein folding; C:cytoplasm; F:ATP binding; P:response to stress
ASH454ONE003407	2	C:mitochondrion; C:chloroplast
ASH454ONE003408	1	C:chloroplast
ASH454ONE003409	4	P:sodium ion transport; F:bile acid:sodium symporter activity; C:membrane; P:biological_process
ASH454ONE003410	4	P:sodium ion transport; F:bile acid:sodium symporter activity; C:membrane; P:biological_process
ASH454ONE003411	0
ASH454ONE003412	2	F:molecular_function; P:biological_process
ASH454ONE003413	1	P:biological_process
ASH454ONE003414	1	P:biological_process
ASH454ONE003415	2	F:protein binding; C:mitochondrion
ASH454ONE003416	2	F:protein binding; C:mitochondrion
ASH454ONE003417	7	C:membrane; P:oxidation reduction; F:glyceraldehyde-3-phosphate dehydrogenase (phosphorylating) activity; F:NAD or NADH binding; C:plastid; P:gluconeogenesis; P:glycolysis
[truncated: 56,606 more rows]
