# Supplementary material for: Transcriptomic Signatures of Ash (Fraxinus spp.) Phloem
Source: PLoS One. 2011 Jan 21;6(1):e16368. doi: 10.1371/journal.pone.0016368 (PMC3025028; doi:10.1371/journal.pone.0016368)
Supplement: Table S3 — KEGG summary of Fraxinus spp. sequences. (XLSX) [file pone.0016368.s003.xlsx]

## Sheet: KEGG
KEGG pathway name	KEGG map	# sequences	Fraxinus transcriptome sequence
Biosynthesis of secondary metabolites	map01110	1422	ASH454ONE018967; ASH454ONE016639; ASH454ONE023143; ASH454ONE001683; ASH454ONE000067; ASH454ONE015059; ASH454ONE037001; ASH454ONE049689; ASH454ONE021011; ASH454ONE038428; ASH454ONE008026; ASH454ONE016315; ASH454ONE009323; ASH454ONE020760; ASH454ONE013557; ASH454ONE010031; ASH454ONE047803; ASH454ONE016100; ASH454ONE005359; ASH454ONE030198; ASH454ONE023934; ASH454ONE047061; ASH454ONE031874; ASH454ON…
Biosynthesis of plant hormones	map01070	668	ASH454ONE023791; ASH454ONE007897; ASH454ONE002601; ASH454ONE056553; ASH454ONE012101; ASH454ONE008509; ASH454ONE053649; ASH454ONE019582; ASH454ONE004401; ASH454ONE009639; ASH454ONE015059; ASH454ONE049689; ASH454ONE001327; ASH454ONE035521; ASH454ONE008878; ASH454ONE006190; ASH454ONE016315; ASH454ONE009323; ASH454ONE056607; ASH454ONE037905; ASH454ONE047803; ASH454ONE054077; ASH454ONE004265; ASH454ON…
Purine metabolism	map00230	600	ASH454ONE023791; ASH454ONE012579; ASH454ONE000244; ASH454ONE016647; ASH454ONE000261; ASH454ONE000267; ASH454ONE003627; ASH454ONE037321; ASH454ONE024114; ASH454ONE004401; ASH454ONE056886; ASH454ONE028421; ASH454ONE049335; ASH454ONE023185; ASH454ONE005768; ASH454ONE010635; ASH454ONE049831; ASH454ONE018522; ASH454ONE000247; ASH454ONE038083; ASH454ONE016100; ASH454ONE023075; ASH454ONE030793; ASH454ON…
Starch and sucrose metabolism	map00500	506	ASH454ONE022078; ASH454ONE035161; ASH454ONE032158; ASH454ONE023143; ASH454ONE015853; ASH454ONE056757; ASH454ONE008940; ASH454ONE001683; ASH454ONE007411; ASH454ONE000902; ASH454ONE024221; ASH454ONE025423; ASH454ONE025246; ASH454ONE026640; ASH454ONE052014; ASH454ONE008026; ASH454ONE042616; ASH454ONE048185; ASH454ONE009430; ASH454ONE012612; ASH454ONE056005; ASH454ONE013725; ASH454ONE005451; ASH454ON…
Biosynthesis of phenylpropanoids	map01061	502	ASH454ONE002601; ASH454ONE056553; ASH454ONE012101; ASH454ONE008509; ASH454ONE053649; ASH454ONE004401; ASH454ONE000067; ASH454ONE017212; ASH454ONE015059; ASH454ONE044919; ASH454ONE037001; ASH454ONE000081; ASH454ONE001327; ASH454ONE008878; ASH454ONE006190; ASH454ONE009323; ASH454ONE056607; ASH454ONE025632; ASH454ONE047803; ASH454ONE054077; ASH454ONE004265; ASH454ONE006375; ASH454ONE010561; ASH454ON…
Biosynthesis of terpenoids and steroids	map01062	437	ASH454ONE002601; ASH454ONE035307; ASH454ONE056553; ASH454ONE008897; ASH454ONE012101; ASH454ONE008509; ASH454ONE053649; ASH454ONE019582; ASH454ONE004401; ASH454ONE049689; ASH454ONE008878; ASH454ONE006190; ASH454ONE009323; ASH454ONE056607; ASH454ONE037905; ASH454ONE004265; ASH454ONE039152; ASH454ONE010561; ASH454ONE034816; ASH454ONE029669; ASH454ONE012618; ASH454ONE023055; ASH454ONE014704; ASH454ON…
Biosynthesis of alkaloids derived from histidine and purine	map01065	422	ASH454ONE002601; ASH454ONE056553; ASH454ONE012101; ASH454ONE008509; ASH454ONE053649; ASH454ONE024114; ASH454ONE004401; ASH454ONE008690; ASH454ONE008878; ASH454ONE018184; ASH454ONE006190; ASH454ONE016315; ASH454ONE009323; ASH454ONE056607; ASH454ONE016100; ASH454ONE004265; ASH454ONE051927; ASH454ONE010561; ASH454ONE034816; ASH454ONE012618; ASH454ONE023055; ASH454ONE014704; ASH454ONE049893; ASH454ON…
Biosynthesis of alkaloids derived from shikimate pathway	map01063	405	ASH454ONE002601; ASH454ONE056553; ASH454ONE012101; ASH454ONE008509; ASH454ONE053649; ASH454ONE004401; ASH454ONE001327; ASH454ONE008878; ASH454ONE006190; ASH454ONE009323; ASH454ONE056607; ASH454ONE047803; ASH454ONE004265; ASH454ONE010561; ASH454ONE034816; ASH454ONE012618; ASH454ONE023055; ASH454ONE014704; ASH454ONE049893; ASH454ONE023934; ASH454ONE007443; ASH454ONE000456; ASH454ONE005651; ASH454ON…
Biosynthesis of alkaloids derived from ornithine, lysine and nicotinic acid	map01064	403	ASH454ONE018967; ASH454ONE016639; ASH454ONE002601; ASH454ONE056553; ASH454ONE012101; ASH454ONE008509; ASH454ONE053649; ASH454ONE004401; ASH454ONE015059; ASH454ONE035521; ASH454ONE008878; ASH454ONE006190; ASH454ONE009323; ASH454ONE056607; ASH454ONE054077; ASH454ONE004265; ASH454ONE010561; ASH454ONE034816; ASH454ONE012618; ASH454ONE023055; ASH454ONE014704; ASH454ONE049893; ASH454ONE000456; ASH454ON…
Biosynthesis of alkaloids derived from terpenoid and polyketide	map01066	384	ASH454ONE002601; ASH454ONE056553; ASH454ONE012101; ASH454ONE008509; ASH454ONE053649; ASH454ONE019582; ASH454ONE004401; ASH454ONE049689; ASH454ONE008878; ASH454ONE006190; ASH454ONE009323; ASH454ONE056607; ASH454ONE037905; ASH454ONE004265; ASH454ONE039152; ASH454ONE010561; ASH454ONE034816; ASH454ONE029669; ASH454ONE012618; ASH454ONE023055; ASH454ONE014704; ASH454ONE049893; ASH454ONE000456; ASH454ON…
Glycolysis / Gluconeogenesis	map00010	323	ASH454ONE002601; ASH454ONE056553; ASH454ONE020571; ASH454ONE007156; ASH454ONE051785; ASH454ONE019588; ASH454ONE057451; ASH454ONE030241; ASH454ONE048848; ASH454ONE053649; ASH454ONE001237; ASH454ONE011291; ASH454ONE001683; ASH454ONE004401; ASH454ONE000067; ASH454ONE046880; ASH454ONE014122; ASH454ONE002706; ASH454ONE008878; ASH454ONE026581; ASH454ONE009323; ASH454ONE056607; ASH454ONE020783; ASH454ON…
Pyruvate metabolism	map00620	294	ASH454ONE000006; ASH454ONE001603; ASH454ONE007873; ASH454ONE004401; ASH454ONE018184; ASH454ONE000010; ASH454ONE056607; ASH454ONE001398; ASH454ONE034816; ASH454ONE027786; ASH454ONE014704; ASH454ONE014241; ASH454ONE049893; ASH454ONE005190; ASH454ONE033696; ASH454ONE000456; ASH454ONE033524; ASH454ONE000463; ASH454ONE037809; ASH454ONE036436; ASH454ONE000472; ASH454ONE023212; ASH454ONE006907; ASH454ON…
Pyrimidine metabolism	map00240	254	ASH454ONE012579; ASH454ONE003627; ASH454ONE037321; ASH454ONE024114; ASH454ONE000866; ASH454ONE049831; ASH454ONE028434; ASH454ONE038083; ASH454ONE016100; ASH454ONE048667; ASH454ONE006375; ASH454ONE050791; ASH454ONE056369; ASH454ONE032331; ASH454ONE026428; ASH454ONE026854; ASH454ONE036562; ASH454ONE014164; ASH454ONE030380; ASH454ONE008730; ASH454ONE051829; ASH454ONE048977; ASH454ONE021375; ASH454ON…
T cell receptor signaling pathway	map04660	238	ASH454ONE043510; ASH454ONE005043; ASH454ONE017150; ASH454ONE026436; ASH454ONE035111; ASH454ONE013381; ASH454ONE041038; ASH454ONE014340; ASH454ONE020737; ASH454ONE030228; ASH454ONE009760; ASH454ONE049812; ASH454ONE020408; ASH454ONE006606; ASH454ONE025283; ASH454ONE032169; ASH454ONE055247; ASH454ONE048142; ASH454ONE051172; ASH454ONE048611; ASH454ONE042268; ASH454ONE004749; ASH454ONE039392; ASH454ON…
Oxidative phosphorylation	map00190	235	ASH454ONE036668; ASH454ONE007897; ASH454ONE030964; ASH454ONE007437; ASH454ONE033294; ASH454ONE004208; ASH454ONE008377; ASH454ONE004007; ASH454ONE025550; ASH454ONE045617; ASH454ONE008812; ASH454ONE002331; ASH454ONE004094; ASH454ONE008700; ASH454ONE004008; ASH454ONE056435; ASH454ONE004331; ASH454ONE008458; ASH454ONE003142; ASH454ONE002792; ASH454ONE050617; ASH454ONE001653; ASH454ONE015165; ASH454ON…
Thiamine metabolism	map00730	232	ASH454ONE000244; ASH454ONE000261; ASH454ONE000267; ASH454ONE023191; ASH454ONE056886; ASH454ONE049335; ASH454ONE023185; ASH454ONE005768; ASH454ONE000247; ASH454ONE023075; ASH454ONE017634; ASH454ONE022662; ASH454ONE049204; ASH454ONE040111; ASH454ONE026994; ASH454ONE044780; ASH454ONE048884; ASH454ONE000283; ASH454ONE044531; ASH454ONE000623; ASH454ONE028014; ASH454ONE050386; ASH454ONE000232; ASH454ON…
Carbon fixation in photosynthetic organisms	map00710	223	ASH454ONE007550; ASH454ONE053649; ASH454ONE004401; ASH454ONE015059; ASH454ONE058557; ASH454ONE035521; ASH454ONE009323; ASH454ONE025632; ASH454ONE001398; ASH454ONE054077; ASH454ONE034816; ASH454ONE023055; ASH454ONE049893; ASH454ONE000456; ASH454ONE007755; ASH454ONE002742; ASH454ONE000463; ASH454ONE036436; ASH454ONE000472; ASH454ONE007102; ASH454ONE016332; ASH454ONE009502; ASH454ONE058594; ASH454ON…
Galactose metabolism	map00052	202	ASH454ONE035161; ASH454ONE036642; ASH454ONE020476; ASH454ONE001603; ASH454ONE031157; ASH454ONE026845; ASH454ONE041546; ASH454ONE002706; ASH454ONE008769; ASH454ONE028706; ASH454ONE013725; ASH454ONE037295; ASH454ONE039348; ASH454ONE010561; ASH454ONE005359; ASH454ONE033133; ASH454ONE003760; ASH454ONE024657; ASH454ONE035976; ASH454ONE028261; ASH454ONE051720; ASH454ONE009550; ASH454ONE020322; ASH454ON…
Arginine and proline metabolism	map00330	191	ASH454ONE018967; ASH454ONE010198; ASH454ONE022414; ASH454ONE001016; ASH454ONE041837; ASH454ONE015059; ASH454ONE039818; ASH454ONE039442; ASH454ONE054077; ASH454ONE027786; ASH454ONE001252; ASH454ONE039705; ASH454ONE031180; ASH454ONE035798; ASH454ONE023212; ASH454ONE011146; ASH454ONE007047; ASH454ONE004858; ASH454ONE017489; ASH454ONE001254; ASH454ONE009072; ASH454ONE055008; ASH454ONE025877; ASH454ON…
Cysteine and methionine metabolism	map00270	169	ASH454ONE010198; ASH454ONE009639; ASH454ONE015059; ASH454ONE035521; ASH454ONE050830; ASH454ONE054077; ASH454ONE006217; ASH454ONE046082; ASH454ONE008341; ASH454ONE047061; ASH454ONE001252; ASH454ONE029533; ASH454ONE052272; ASH454ONE035798; ASH454ONE008660; ASH454ONE030804; ASH454ONE001254; ASH454ONE037106; ASH454ONE005729; ASH454ONE057644; ASH454ONE008553; ASH454ONE030676; ASH454ONE027599; ASH454ON…
Aminoacyl-tRNA biosynthesis	map00970	167	ASH454ONE049950; ASH454ONE034032; ASH454ONE013002; ASH454ONE032188; ASH454ONE021938; ASH454ONE033893; ASH454ONE047136; ASH454ONE028408; ASH454ONE036266; ASH454ONE038793; ASH454ONE010975; ASH454ONE016675; ASH454ONE046041; ASH454ONE002544; ASH454ONE022178; ASH454ONE004719; ASH454ONE042292; ASH454ONE008037; ASH454ONE050273; ASH454ONE056849; ASH454ONE011376; ASH454ONE009669; ASH454ONE037274; ASH454ON…
Amino sugar and nucleotide sugar metabolism	map00520	159	ASH454ONE020476; ASH454ONE001683; ASH454ONE007190; ASH454ONE005573; ASH454ONE008026; ASH454ONE023070; ASH454ONE009430; ASH454ONE010561; ASH454ONE051720; ASH454ONE009550; ASH454ONE005707; ASH454ONE002063; ASH454ONE002945; ASH454ONE011524; ASH454ONE022161; ASH454ONE002062; ASH454ONE048102; ASH454ONE011419; ASH454ONE002053; ASH454ONE043555; ASH454ONE038889; ASH454ONE033167; ASH454ONE056513; ASH454ON…
Pentose phosphate pathway	map00030	158	ASH454ONE007156; ASH454ONE051785; ASH454ONE007550; ASH454ONE053649; ASH454ONE052999; ASH454ONE014122; ASH454ONE032276; ASH454ONE006243; ASH454ONE002706; ASH454ONE001327; ASH454ONE016315; ASH454ONE009323; ASH454ONE025632; ASH454ONE039348; ASH454ONE033340; ASH454ONE008133; ASH454ONE043055; ASH454ONE023055; ASH454ONE038054; ASH454ONE002426; ASH454ONE006074; ASH454ONE009550; ASH454ONE005707; ASH454ON…
Fatty acid metabolism	map00071	152	ASH454ONE022970; ASH454ONE007897; ASH454ONE011291; ASH454ONE001683; ASH454ONE000067; ASH454ONE016947; ASH454ONE020783; ASH454ONE000071; ASH454ONE037626; ASH454ONE027786; ASH454ONE020829; ASH454ONE053901; ASH454ONE001800; ASH454ONE040276; ASH454ONE036312; ASH454ONE027511; ASH454ONE007909; ASH454ONE000075; ASH454ONE023212; ASH454ONE055515; ASH454ONE006907; ASH454ONE007047; ASH454ONE025251; ASH454ON…
Valine, leucine and isoleucine degradation	map00280	151	ASH454ONE007897; ASH454ONE008334; ASH454ONE028602; ASH454ONE050830; ASH454ONE027786; ASH454ONE053901; ASH454ONE040276; ASH454ONE036312; ASH454ONE027511; ASH454ONE007909; ASH454ONE023212; ASH454ONE006907; ASH454ONE007047; ASH454ONE032077; ASH454ONE029044; ASH454ONE009256; ASH454ONE009072; ASH454ONE047743; ASH454ONE039183; ASH454ONE008384; ASH454ONE050674; ASH454ONE012767; ASH454ONE035315; ASH454ON…
Glutathione metabolism	map00480	148	ASH454ONE025328; ASH454ONE008509; ASH454ONE001840; ASH454ONE006190; ASH454ONE016315; ASH454ONE044962; ASH454ONE008967; ASH454ONE004373; ASH454ONE039314; ASH454ONE035798; ASH454ONE041183; ASH454ONE055008; ASH454ONE013278; ASH454ONE001839; ASH454ONE027392; ASH454ONE030676; ASH454ONE034059; ASH454ONE021307; ASH454ONE027181; ASH454ONE034994; ASH454ONE015243; ASH454ONE047323; ASH454ONE044375; ASH454ON…
Glycine, serine and threonine metabolism	map00260	147	ASH454ONE001683; ASH454ONE000067; ASH454ONE039818; ASH454ONE038428; ASH454ONE029533; ASH454ONE048947; ASH454ONE000075; ASH454ONE029044; ASH454ONE000078; ASH454ONE000070; ASH454ONE045606; ASH454ONE037523; ASH454ONE022942; ASH454ONE003763; ASH454ONE050057; ASH454ONE050674; ASH454ONE025080; ASH454ONE021314; ASH454ONE057701; ASH454ONE001682; ASH454ONE057347; ASH454ONE009483; ASH454ONE037023; ASH454ON…
Propanoate metabolism	map00640	140	ASH454ONE007897; ASH454ONE027786; ASH454ONE033696; ASH454ONE053901; ASH454ONE040276; ASH454ONE036312; ASH454ONE033524; ASH454ONE027511; ASH454ONE007909; ASH454ONE023212; ASH454ONE006907; ASH454ONE007047; ASH454ONE032077; ASH454ONE009256; ASH454ONE051973; ASH454ONE012839; ASH454ONE009072; ASH454ONE047743; ASH454ONE024071; ASH454ONE039183; ASH454ONE051960; ASH454ONE008384; ASH454ONE039751; ASH454ON…
Citrate cycle (TCA cycle)	map00020	135	ASH454ONE007156; ASH454ONE019588; ASH454ONE057451; ASH454ONE030241; ASH454ONE012101; ASH454ONE008509; ASH454ONE019764; ASH454ONE046880; ASH454ONE006190; ASH454ONE056607; ASH454ONE004265; ASH454ONE012618; ASH454ONE030230; ASH454ONE003142; ASH454ONE014704; ASH454ONE006074; ASH454ONE044914; ASH454ONE049070; ASH454ONE017307; ASH454ONE050981; ASH454ONE007529; ASH454ONE005645; ASH454ONE036436; ASH454ON…
Butanoate metabolism	map00650	135	ASH454ONE022970; ASH454ONE056607; ASH454ONE027786; ASH454ONE014704; ASH454ONE050981; ASH454ONE027511; ASH454ONE007909; ASH454ONE023212; ASH454ONE006907; ASH454ONE007047; ASH454ONE032077; ASH454ONE009256; ASH454ONE049161; ASH454ONE009072; ASH454ONE047743; ASH454ONE039183; ASH454ONE008384; ASH454ONE007188; ASH454ONE027632; ASH454ONE012767; ASH454ONE036779; ASH454ONE035315; ASH454ONE055581; ASH454ON…
beta-Alanine metabolism	map00410	133	ASH454ONE007897; ASH454ONE000866; ASH454ONE027786; ASH454ONE053901; ASH454ONE040276; ASH454ONE036312; ASH454ONE027511; ASH454ONE007909; ASH454ONE035798; ASH454ONE023212; ASH454ONE007047; ASH454ONE032077; ASH454ONE009072; ASH454ONE047743; ASH454ONE039183; ASH454ONE008384; ASH454ONE012767; ASH454ONE030676; ASH454ONE036779; ASH454ONE035315; ASH454ONE055581; ASH454ONE042838; ASH454ONE008253; ASH454ON…
Glycerolipid metabolism	map00561	128	ASH454ONE001603; ASH454ONE020231; ASH454ONE024319; ASH454ONE036377; ASH454ONE027786; ASH454ONE041603; ASH454ONE030516; ASH454ONE025879; ASH454ONE023212; ASH454ONE007047; ASH454ONE029943; ASH454ONE040651; ASH454ONE008640; ASH454ONE009072; ASH454ONE047743; ASH454ONE039183; ASH454ONE036048; ASH454ONE006231; ASH454ONE044580; ASH454ONE055581; ASH454ONE023023; ASH454ONE030487; ASH454ONE034939; ASH454ON…
Phenylalanine metabolism	map00360	127	ASH454ONE015059; ASH454ONE037001; ASH454ONE039818; ASH454ONE050830; ASH454ONE054077; ASH454ONE005359; ASH454ONE027786; ASH454ONE039705; ASH454ONE030804; ASH454ONE017489; ASH454ONE001990; ASH454ONE031027; ASH454ONE047743; ASH454ONE037106; ASH454ONE050057; ASH454ONE019130; ASH454ONE021314; ASH454ONE008553; ASH454ONE034807; ASH454ONE017733; ASH454ONE016796; ASH454ONE055581; ASH454ONE022057; ASH454ON…
Pentose and glucuronate interconversions	map00040	124	ASH454ONE032158; ASH454ONE013678; ASH454ONE033832; ASH454ONE001603; ASH454ONE023059; ASH454ONE007550; ASH454ONE001683; ASH454ONE026845; ASH454ONE032172; ASH454ONE006243; ASH454ONE008769; ASH454ONE042616; ASH454ONE044276; ASH454ONE012612; ASH454ONE036336; ASH454ONE024640; ASH454ONE056021; ASH454ONE003354; ASH454ONE008512; ASH454ONE014297; ASH454ONE057502; ASH454ONE039006; ASH454ONE039250; ASH454ON…
Lysine degradation	map00310	123	ASH454ONE012101; ASH454ONE028299; ASH454ONE054256; ASH454ONE015627; ASH454ONE027786; ASH454ONE027511; ASH454ONE029920; ASH454ONE007909; ASH454ONE023212; ASH454ONE006907; ASH454ONE007047; ASH454ONE032077; ASH454ONE009256; ASH454ONE028392; ASH454ONE009072; ASH454ONE047743; ASH454ONE039183; ASH454ONE008384; ASH454ONE017500; ASH454ONE018490; ASH454ONE054715; ASH454ONE012767; ASH454ONE053975; ASH454ON…
Tryptophan metabolism	map00380	123	ASH454ONE012101; ASH454ONE039818; ASH454ONE002315; ASH454ONE005601; ASH454ONE050830; ASH454ONE027786; ASH454ONE027511; ASH454ONE007909; ASH454ONE039705; ASH454ONE023212; ASH454ONE006907; ASH454ONE007047; ASH454ONE032077; ASH454ONE009256; ASH454ONE017489; ASH454ONE009072; ASH454ONE047743; ASH454ONE039183; ASH454ONE008384; ASH454ONE050057; ASH454ONE054715; ASH454ONE021314; ASH454ONE012767; ASH454ON…
Fructose and mannose metabolism	map00051	121	ASH454ONE038171; ASH454ONE001612; ASH454ONE051785; ASH454ONE001603; ASH454ONE053649; ASH454ONE008146; ASH454ONE026845; ASH454ONE014122; ASH454ONE032172; ASH454ONE002706; ASH454ONE005573; ASH454ONE009323; ASH454ONE025632; ASH454ONE023446; ASH454ONE024640; ASH454ONE039348; ASH454ONE010561; ASH454ONE043055; ASH454ONE023055; ASH454ONE014297; ASH454ONE005707; ASH454ONE004192; ASH454ONE003276; ASH454ON…
Alanine, aspartate and glutamate metabolism	map00250	117	ASH454ONE022414; ASH454ONE001016; ASH454ONE041837; ASH454ONE015059; ASH454ONE035521; ASH454ONE050830; ASH454ONE054077; ASH454ONE050791; ASH454ONE002496; ASH454ONE011146; ASH454ONE037476; ASH454ONE022480; ASH454ONE055008; ASH454ONE025877; ASH454ONE037106; ASH454ONE005729; ASH454ONE008553; ASH454ONE036779; ASH454ONE032758; ASH454ONE022057; ASH454ONE024954; ASH454ONE022308; ASH454ONE053081; ASH454ON…
Ascorbate and aldarate metabolism	map00053	112	ASH454ONE017552; ASH454ONE001683; ASH454ONE011291; ASH454ONE042661; ASH454ONE025165; ASH454ONE058000; ASH454ONE020783; ASH454ONE002463; ASH454ONE001030; ASH454ONE027786; ASH454ONE008967; ASH454ONE034412; ASH454ONE037911; ASH454ONE001026; ASH454ONE001800; ASH454ONE006059; ASH454ONE031731; ASH454ONE023212; ASH454ONE007047; ASH454ONE025251; ASH454ONE031992; ASH454ONE036026; ASH454ONE009072; ASH454ON…
Tyrosine metabolism	map00350	112	ASH454ONE001683; ASH454ONE000067; ASH454ONE015059; ASH454ONE039818; ASH454ONE050830; ASH454ONE054077; ASH454ONE027786; ASH454ONE005651; ASH454ONE000075; ASH454ONE030804; ASH454ONE000078; ASH454ONE000070; ASH454ONE001990; ASH454ONE050234; ASH454ONE047743; ASH454ONE037106; ASH454ONE003763; ASH454ONE050057; ASH454ONE021314; ASH454ONE008553; ASH454ONE016796; ASH454ONE001682; ASH454ONE055581; ASH454ON…
Glyoxylate and dicarboxylate metabolism	map00630	106	ASH454ONE004265; ASH454ONE007755; ASH454ONE002742; ASH454ONE005561; ASH454ONE036436; ASH454ONE039314; ASH454ONE041491; ASH454ONE001485; ASH454ONE037789; ASH454ONE001119; ASH454ONE009502; ASH454ONE058594; ASH454ONE008051; ASH454ONE003539; ASH454ONE057644; ASH454ONE042465; ASH454ONE004023; ASH454ONE050505; ASH454ONE033419; ASH454ONE003540; ASH454ONE002057; ASH454ONE034470; ASH454ONE032149; ASH454ON…
Inositol phosphate metabolism	map00562	104	ASH454ONE046506; ASH454ONE012676; ASH454ONE001030; ASH454ONE041422; ASH454ONE010048; ASH454ONE029072; ASH454ONE028170; ASH454ONE001985; ASH454ONE031171; ASH454ONE007034; ASH454ONE020307; ASH454ONE003323; ASH454ONE014160; ASH454ONE032374; ASH454ONE005650; ASH454ONE001024; ASH454ONE018415; ASH454ONE029403; ASH454ONE056039; ASH454ONE011361; ASH454ONE008466; ASH454ONE006991; ASH454ONE016460; ASH454ON…
Porphyrin and chlorophyll metabolism	map00860	104	ASH454ONE030576; ASH454ONE020760; ASH454ONE005928; ASH454ONE013557; ASH454ONE047136; ASH454ONE049756; ASH454ONE026541; ASH454ONE020869; ASH454ONE001424; ASH454ONE037741; ASH454ONE025233; ASH454ONE035157; ASH454ONE010918; ASH454ONE052908; ASH454ONE022750; ASH454ONE037772; ASH454ONE013118; ASH454ONE027367; ASH454ONE008569; ASH454ONE009372; ASH454ONE026370; ASH454ONE048147; ASH454ONE009410; ASH454ON…
Glycerophospholipid metabolism	map00564	103	ASH454ONE056604; ASH454ONE024319; ASH454ONE036377; ASH454ONE010048; ASH454ONE030516; ASH454ONE026816; ASH454ONE005404; ASH454ONE045633; ASH454ONE049661; ASH454ONE025879; ASH454ONE006561; ASH454ONE012450; ASH454ONE040479; ASH454ONE055278; ASH454ONE038011; ASH454ONE006231; ASH454ONE022338; ASH454ONE057524; ASH454ONE049588; ASH454ONE032650; ASH454ONE008034; ASH454ONE021074; ASH454ONE014160; ASH454ON…
Phenylpropanoid biosynthesis	map00940	100	ASH454ONE023143; ASH454ONE037001; ASH454ONE008026; ASH454ONE010031; ASH454ONE005359; ASH454ONE038207; ASH454ONE005651; ASH454ONE051899; ASH454ONE048825; ASH454ONE036479; ASH454ONE031027; ASH454ONE019130; ASH454ONE034807; ASH454ONE017733; ASH454ONE006423; ASH454ONE045208; ASH454ONE008823; ASH454ONE018031; ASH454ONE028466; ASH454ONE029815; ASH454ONE041613; ASH454ONE046749; ASH454ONE001991; ASH454ON…
Drug metabolism - other enzymes	map00983	99	ASH454ONE000866; ASH454ONE028434; ASH454ONE051927; ASH454ONE048667; ASH454ONE042498; ASH454ONE036562; ASH454ONE025199; ASH454ONE005386; ASH454ONE016787; ASH454ONE002068; ASH454ONE000867; ASH454ONE042934; ASH454ONE042372; ASH454ONE000861; ASH454ONE002609; ASH454ONE007465; ASH454ONE002296; ASH454ONE019181; ASH454ONE036804; ASH454ONE019083; ASH454ONE010007; ASH454ONE039771; ASH454ONE000865; ASH454ON…
Phosphatidylinositol signaling system	map04070	99	ASH454ONE024319; ASH454ONE041422; ASH454ONE030837; ASH454ONE028170; ASH454ONE027832; ASH454ONE009318; ASH454ONE056039; ASH454ONE016460; ASH454ONE013774; ASH454ONE027188; ASH454ONE049418; ASH454ONE052145; ASH454ONE030287; ASH454ONE016771; ASH454ONE031795; ASH454ONE019511; ASH454ONE056947; ASH454ONE027978; ASH454ONE029474; ASH454ONE053092; ASH454ONE026326; ASH454ONE046506; ASH454ONE026500; ASH454ON…
Flavonoid biosynthesis	map00941	96	ASH454ONE000067; ASH454ONE000081; ASH454ONE023130; ASH454ONE035694; ASH454ONE028565; ASH454ONE051899; ASH454ONE032141; ASH454ONE044290; ASH454ONE018464; ASH454ONE023835; ASH454ONE000075; ASH454ONE000078; ASH454ONE055820; ASH454ONE000070; ASH454ONE000076; ASH454ONE012593; ASH454ONE025138; ASH454ONE000077; ASH454ONE018031; ASH454ONE001991; ASH454ONE007516; ASH454ONE013986; ASH454ONE000068; ASH454ON…
Reductive carboxylate cycle (CO2 fixation)	map00720	95	ASH454ONE008509; ASH454ONE006190; ASH454ONE001398; ASH454ONE050981; ASH454ONE036436; ASH454ONE051973; ASH454ONE037789; ASH454ONE009502; ASH454ONE058594; ASH454ONE024071; ASH454ONE008051; ASH454ONE003539; ASH454ONE042465; ASH454ONE039751; ASH454ONE018410; ASH454ONE024825; ASH454ONE033419; ASH454ONE003540; ASH454ONE055799; ASH454ONE032149; ASH454ONE007170; ASH454ONE008064; ASH454ONE044994; ASH454ON…
Drug metabolism - cytochrome P450	map00982	93	ASH454ONE025328; ASH454ONE001683; ASH454ONE000067; ASH454ONE039818; ASH454ONE027786; ASH454ONE004373; ASH454ONE000075; ASH454ONE000078; ASH454ONE000070; ASH454ONE047743; ASH454ONE003763; ASH454ONE050057; ASH454ONE021314; ASH454ONE001682; ASH454ONE055581; ASH454ONE021307; ASH454ONE009192; ASH454ONE000077; ASH454ONE039534; ASH454ONE034193; ASH454ONE009651; ASH454ONE027061; ASH454ONE044375; ASH454ON…
Methane metabolism	map00680	87	ASH454ONE001683; ASH454ONE037001; ASH454ONE038428; ASH454ONE002315; ASH454ONE005359; ASH454ONE005561; ASH454ONE048947; ASH454ONE001485; ASH454ONE031027; ASH454ONE003763; ASH454ONE019130; ASH454ONE034807; ASH454ONE017733; ASH454ONE001682; ASH454ONE057347; ASH454ONE002316; ASH454ONE037023; ASH454ONE028466; ASH454ONE004238; ASH454ONE008613; ASH454ONE035774; ASH454ONE001484; ASH454ONE046076; ASH454ON…
Nitrogen metabolism	map00910	87	ASH454ONE001016; ASH454ONE041837; ASH454ONE005601; ASH454ONE028620; ASH454ONE024256; ASH454ONE032193; ASH454ONE045825; ASH454ONE002496; ASH454ONE046446; ASH454ONE011146; ASH454ONE037476; ASH454ONE001119; ASH454ONE055008; ASH454ONE025877; ASH454ONE009423; ASH454ONE032758; ASH454ONE022308; ASH454ONE005992; ASH454ONE049145; ASH454ONE002495; ASH454ONE016317; ASH454ONE006996; ASH454ONE039795; ASH454ON…
Cyanoamino acid metabolism	map00460	79	ASH454ONE023143; ASH454ONE038428; ASH454ONE008026; ASH454ONE010031; ASH454ONE005601; ASH454ONE002496; ASH454ONE039705; ASH454ONE048947; ASH454ONE017489; ASH454ONE036479; ASH454ONE006423; ASH454ONE057347; ASH454ONE045208; ASH454ONE037023; ASH454ONE029516; ASH454ONE029566; ASH454ONE008823; ASH454ONE041613; ASH454ONE046749; ASH454ONE004238; ASH454ONE008613; ASH454ONE035774; ASH454ONE040282; ASH454ON…
Phenylalanine, tyrosine and tryptophan biosynthesis	map00400	77	ASH454ONE015059; ASH454ONE047803; ASH454ONE050830; ASH454ONE054077; ASH454ONE023934; ASH454ONE007443; ASH454ONE027968; ASH454ONE030804; ASH454ONE040659; ASH454ONE045658; ASH454ONE037523; ASH454ONE037106; ASH454ONE008553; ASH454ONE013118; ASH454ONE057701; ASH454ONE022057; ASH454ONE036382; ASH454ONE054936; ASH454ONE023449; ASH454ONE017190; ASH454ONE036223; ASH454ONE015247; ASH454ONE041678; ASH454ON…
Selenoamino acid metabolism	map00450	77	ASH454ONE006217; ASH454ONE046082; ASH454ONE008341; ASH454ONE047061; ASH454ONE022178; ASH454ONE014663; ASH454ONE052272; ASH454ONE005374; ASH454ONE024195; ASH454ONE027599; ASH454ONE032382; ASH454ONE017207; ASH454ONE051281; ASH454ONE027862; ASH454ONE002793; ASH454ONE048605; ASH454ONE027277; ASH454ONE036264; ASH454ONE045983; ASH454ONE006498; ASH454ONE030050; ASH454ONE007989; ASH454ONE023564; ASH454ON…
Biosynthesis of unsaturated fatty acids	map01040	77	ASH454ONE009421; ASH454ONE007897; ASH454ONE053901; ASH454ONE040276; ASH454ONE036312; ASH454ONE050823; ASH454ONE035603; ASH454ONE027511; ASH454ONE007909; ASH454ONE000314; ASH454ONE035575; ASH454ONE003841; ASH454ONE032077; ASH454ONE008384; ASH454ONE000308; ASH454ONE020800; ASH454ONE012767; ASH454ONE006492; ASH454ONE035315; ASH454ONE056255; ASH454ONE008253; ASH454ONE000315; ASH454ONE007884; ASH454ON…
Valine, leucine and isoleucine biosynthesis	map00290	74	ASH454ONE034032; ASH454ONE013002; ASH454ONE032188; ASH454ONE008690; ASH454ONE018184; ASH454ONE056607; ASH454ONE038793; ASH454ONE010975; ASH454ONE014704; ASH454ONE016675; ASH454ONE046041; ASH454ONE014995; ASH454ONE007188; ASH454ONE025080; ASH454ONE038485; ASH454ONE004384; ASH454ONE023747; ASH454ONE023719; ASH454ONE002213; ASH454ONE042624; ASH454ONE024053; ASH454ONE006505; ASH454ONE002210; ASH454ON…
Sphingolipid metabolism	map00600	74	ASH454ONE008049; ASH454ONE005359; ASH454ONE003869; ASH454ONE020322; ASH454ONE052212; ASH454ONE031766; ASH454ONE008824; ASH454ONE014643; ASH454ONE037364; ASH454ONE006231; ASH454ONE009607; ASH454ONE024068; ASH454ONE008861; ASH454ONE013353; ASH454ONE023832; ASH454ONE054280; ASH454ONE038835; ASH454ONE029180; ASH454ONE009333; ASH454ONE056083; ASH454ONE049844; ASH454ONE008683; ASH454ONE003342; ASH454ON…
Photosynthesis	map00195	73	ASH454ONE004208; ASH454ONE007282; ASH454ONE002331; ASH454ONE056435; ASH454ONE004331; ASH454ONE002792; ASH454ONE001653; ASH454ONE029885; ASH454ONE005363; ASH454ONE002957; ASH454ONE004207; ASH454ONE008644; ASH454ONE001941; ASH454ONE006409; ASH454ONE002958; ASH454ONE008616; ASH454ONE032987; ASH454ONE042748; ASH454ONE001654; ASH454ONE025010; ASH454ONE001537; ASH454ONE010110; ASH454ONE005701; ASH454ON…
Fatty acid biosynthesis	map00061	72	ASH454ONE009421; ASH454ONE000311; ASH454ONE047782; ASH454ONE047341; ASH454ONE012059; ASH454ONE025029; ASH454ONE006934; ASH454ONE015131; ASH454ONE000309; ASH454ONE017413; ASH454ONE033696; ASH454ONE033524; ASH454ONE050823; ASH454ONE035603; ASH454ONE000314; ASH454ONE035575; ASH454ONE003841; ASH454ONE028295; ASH454ONE051960; ASH454ONE000308; ASH454ONE024243; ASH454ONE020800; ASH454ONE006492; ASH454ON…
Metabolism of xenobiotics by cytochrome P450	map00980	72	ASH454ONE025328; ASH454ONE001683; ASH454ONE000067; ASH454ONE045571; ASH454ONE027786; ASH454ONE004373; ASH454ONE000075; ASH454ONE000078; ASH454ONE000070; ASH454ONE047743; ASH454ONE003763; ASH454ONE001682; ASH454ONE055581; ASH454ONE021307; ASH454ONE000077; ASH454ONE039534; ASH454ONE034193; ASH454ONE009651; ASH454ONE044375; ASH454ONE023151; ASH454ONE000068; ASH454ONE026128; ASH454ONE037309; ASH454ON…
3-Chloroacrylic acid degradation	map00641	71	ASH454ONE001683; ASH454ONE000067; ASH454ONE027786; ASH454ONE000075; ASH454ONE023212; ASH454ONE007047; ASH454ONE000078; ASH454ONE000070; ASH454ONE009072; ASH454ONE047743; ASH454ONE039183; ASH454ONE003763; ASH454ONE001682; ASH454ONE055581; ASH454ONE008549; ASH454ONE000077; ASH454ONE039534; ASH454ONE034193; ASH454ONE009651; ASH454ONE001805; ASH454ONE023151; ASH454ONE000068; ASH454ONE001802; ASH454ON…
Histidine metabolism	map00340	70	ASH454ONE039818; ASH454ONE027786; ASH454ONE056164; ASH454ONE023212; ASH454ONE007047; ASH454ONE027927; ASH454ONE009072; ASH454ONE047743; ASH454ONE039183; ASH454ONE050057; ASH454ONE021314; ASH454ONE055581; ASH454ONE041094; ASH454ONE012270; ASH454ONE009192; ASH454ONE008549; ASH454ONE039534; ASH454ONE034193; ASH454ONE009651; ASH454ONE027061; ASH454ONE001805; ASH454ONE043367; ASH454ONE001802; ASH454ON…
N-Glycan biosynthesis	map00510	67	ASH454ONE011417; ASH454ONE013725; ASH454ONE026659; ASH454ONE016570; ASH454ONE007263; ASH454ONE052766; ASH454ONE006550; ASH454ONE011494; ASH454ONE005667; ASH454ONE007676; ASH454ONE022530; ASH454ONE010019; ASH454ONE022160; ASH454ONE009915; ASH454ONE044032; ASH454ONE042700; ASH454ONE029543; ASH454ONE036834; ASH454ONE007532; ASH454ONE039893; ASH454ONE003559; ASH454ONE033599; ASH454ONE029236; ASH454ON…
Tropane, piperidine and pyridine alkaloid biosynthesis	map00960	66	ASH454ONE016639; ASH454ONE015059; ASH454ONE054077; ASH454ONE042498; ASH454ONE006871; ASH454ONE035798; ASH454ONE030804; ASH454ONE025199; ASH454ONE005386; ASH454ONE016787; ASH454ONE037106; ASH454ONE008553; ASH454ONE016796; ASH454ONE030676; ASH454ONE022057; ASH454ONE015247; ASH454ONE002609; ASH454ONE040100; ASH454ONE019083; ASH454ONE010007; ASH454ONE007187; ASH454ONE045218; ASH454ONE024491; ASH454ON…
Other glycan degradation	map00511	60	ASH454ONE034194; ASH454ONE005359; ASH454ONE020322; ASH454ONE052212; ASH454ONE031766; ASH454ONE010805; ASH454ONE037364; ASH454ONE049887; ASH454ONE009607; ASH454ONE024068; ASH454ONE013353; ASH454ONE023832; ASH454ONE038835; ASH454ONE029180; ASH454ONE009333; ASH454ONE056083; ASH454ONE019540; ASH454ONE039747; ASH454ONE022169; ASH454ONE037759; ASH454ONE025611; ASH454ONE036109; ASH454ONE035114; ASH454ON…
Limonene and pinene degradation	map00903	58	ASH454ONE027786; ASH454ONE027511; ASH454ONE007909; ASH454ONE023212; ASH454ONE007047; ASH454ONE032077; ASH454ONE009072; ASH454ONE047743; ASH454ONE039183; ASH454ONE008384; ASH454ONE012767; ASH454ONE035315; ASH454ONE055581; ASH454ONE008253; ASH454ONE008549; ASH454ONE039534; ASH454ONE034193; ASH454ONE009651; ASH454ONE001805; ASH454ONE012260; ASH454ONE001802; ASH454ONE042678; ASH454ONE026128; ASH454ON…
Terpenoid backbone biosynthesis	map00900	56	ASH454ONE019582; ASH454ONE006907; ASH454ONE009256; ASH454ONE039916; ASH454ONE027110; ASH454ONE023222; ASH454ONE018214; ASH454ONE050785; ASH454ONE021146; ASH454ONE002884; ASH454ONE002883; ASH454ONE053653; ASH454ONE024666; ASH454ONE029784; ASH454ONE009797; ASH454ONE056975; ASH454ONE006902; ASH454ONE015104; ASH454ONE011268; ASH454ONE017731; ASH454ONE017718; ASH454ONE056812; ASH454ONE055208; ASH454ON…
alpha-Linolenic acid metabolism	map00592	55	ASH454ONE007897; ASH454ONE053901; ASH454ONE040276; ASH454ONE036312; ASH454ONE005404; ASH454ONE027511; ASH454ONE007909; ASH454ONE032077; ASH454ONE046190; ASH454ONE012450; ASH454ONE008384; ASH454ONE012767; ASH454ONE035315; ASH454ONE008253; ASH454ONE007884; ASH454ONE024932; ASH454ONE012260; ASH454ONE008825; ASH454ONE036137; ASH454ONE022893; ASH454ONE002229; ASH454ONE024653; ASH454ONE052244; ASH454ON…
Pantothenate and CoA biosynthesis	map00770	55	ASH454ONE026416; ASH454ONE008690; ASH454ONE000866; ASH454ONE008908; ASH454ONE046102; ASH454ONE000867; ASH454ONE033800; ASH454ONE013875; ASH454ONE042372; ASH454ONE000861; ASH454ONE054637; ASH454ONE019181; ASH454ONE042624; ASH454ONE000865; ASH454ONE026690; ASH454ONE024992; ASH454ONE042348; ASH454ONE040470; ASH454ONE033312; ASH454ONE027395; ASH454ONE015296; ASH454ONE020781; ASH454ONE011123; ASH454ON…
Benzoate degradation via CoA ligation	map00632	53	ASH454ONE005601; ASH454ONE050981; ASH454ONE027511; ASH454ONE007909; ASH454ONE039705; ASH454ONE006907; ASH454ONE032077; ASH454ONE009256; ASH454ONE017489; ASH454ONE008384; ASH454ONE012767; ASH454ONE035315; ASH454ONE008253; ASH454ONE029566; ASH454ONE002884; ASH454ONE002883; ASH454ONE026484; ASH454ONE012260; ASH454ONE019076; ASH454ONE036137; ASH454ONE007025; ASH454ONE046882; ASH454ONE024653; ASH454ON…
Riboflavin metabolism	map00740	52	ASH454ONE024114; ASH454ONE005427; ASH454ONE005426; ASH454ONE051189; ASH454ONE035033; ASH454ONE047506; ASH454ONE038252; ASH454ONE004280; ASH454ONE034775; ASH454ONE031750; ASH454ONE042372; ASH454ONE026352; ASH454ONE013840; ASH454ONE040901; ASH454ONE057249; ASH454ONE013477; ASH454ONE004279; ASH454ONE009765; ASH454ONE004215; ASH454ONE011727; ASH454ONE040273; ASH454ONE024844; ASH454ONE008483; ASH454ON…
gamma-Hexachlorocyclohexane degradation	map00361	50	ASH454ONE024114; ASH454ONE005427; ASH454ONE005426; ASH454ONE035033; ASH454ONE023858; ASH454ONE047506; ASH454ONE038252; ASH454ONE007370; ASH454ONE034775; ASH454ONE031750; ASH454ONE026352; ASH454ONE013840; ASH454ONE007534; ASH454ONE057249; ASH454ONE013477; ASH454ONE009765; ASH454ONE004215; ASH454ONE011727; ASH454ONE040273; ASH454ONE024844; ASH454ONE008483; ASH454ONE054555; ASH454ONE003716; ASH454ON…
Glycosaminoglycan biosynthesis - heparan sulfate	map00534	50	ASH454ONE008247; ASH454ONE043353; ASH454ONE021716; ASH454ONE008199; ASH454ONE046625; ASH454ONE051692; ASH454ONE045284; ASH454ONE030228; ASH454ONE056091; ASH454ONE057127; ASH454ONE019684; ASH454ONE031808; ASH454ONE034004; ASH454ONE032332; ASH454ONE006266; ASH454ONE015200; ASH454ONE023658; ASH454ONE026913; ASH454ONE023939; ASH454ONE007617; ASH454ONE008272; ASH454ONE036417; ASH454ONE017722; ASH454ON…
Steroid biosynthesis	map00100	49	ASH454ONE035307; ASH454ONE035729; ASH454ONE024384; ASH454ONE049689; ASH454ONE049203; ASH454ONE055738; ASH454ONE037905; ASH454ONE039152; ASH454ONE046593; ASH454ONE014334; ASH454ONE032288; ASH454ONE020064; ASH454ONE037316; ASH454ONE042858; ASH454ONE038049; ASH454ONE049958; ASH454ONE014973; ASH454ONE024817; ASH454ONE039993; ASH454ONE023798; ASH454ONE018507; ASH454ONE008937; ASH454ONE012734; ASH454ON…
Vitamin B6 metabolism	map00750	49	ASH454ONE000819; ASH454ONE026443; ASH454ONE001222; ASH454ONE000817; ASH454ONE000827; ASH454ONE001227; ASH454ONE009557; ASH454ONE018309; ASH454ONE003113; ASH454ONE031442; ASH454ONE032781; ASH454ONE014493; ASH454ONE000816; ASH454ONE038318; ASH454ONE003114; ASH454ONE053483; ASH454ONE008983; ASH454ONE008928; ASH454ONE020680; ASH454ONE000821; ASH454ONE049553; ASH454ONE024092; ASH454ONE007817; ASH454ON…
Sulfur metabolism	map00920	49	ASH454ONE016722; ASH454ONE014663; ASH454ONE052272; ASH454ONE005374; ASH454ONE024195; ASH454ONE016646; ASH454ONE034571; ASH454ONE032382; ASH454ONE017207; ASH454ONE033111; ASH454ONE021430; ASH454ONE030244; ASH454ONE029403; ASH454ONE027862; ASH454ONE048605; ASH454ONE027277; ASH454ONE036264; ASH454ONE026305; ASH454ONE045983; ASH454ONE007989; ASH454ONE018806; ASH454ONE044191; ASH454ONE006877; ASH454ON…
Isoquinoline alkaloid biosynthesis	map00950	49	ASH454ONE015059; ASH454ONE039818; ASH454ONE050830; ASH454ONE054077; ASH454ONE033287; ASH454ONE019799; ASH454ONE005548; ASH454ONE030804; ASH454ONE037106; ASH454ONE050057; ASH454ONE014807; ASH454ONE021314; ASH454ONE008553; ASH454ONE022057; ASH454ONE009192; ASH454ONE027061; ASH454ONE043367; ASH454ONE047568; ASH454ONE036223; ASH454ONE015247; ASH454ONE040100; ASH454ONE017632; ASH454ONE007187; ASH454ON…
Retinol metabolism	map00830	48	ASH454ONE001683; ASH454ONE000067; ASH454ONE000075; ASH454ONE000078; ASH454ONE000070; ASH454ONE003763; ASH454ONE001682; ASH454ONE000077; ASH454ONE001805; ASH454ONE023151; ASH454ONE000068; ASH454ONE001802; ASH454ONE008330; ASH454ONE000065; ASH454ONE009368; ASH454ONE001684; ASH454ONE000062; ASH454ONE055171; ASH454ONE001801; ASH454ONE000082; ASH454ONE000061; ASH454ONE000074; ASH454ONE003764; ASH454ON…
Glycosaminoglycan degradation	map00531	43	ASH454ONE005359; ASH454ONE020322; ASH454ONE052212; ASH454ONE031766; ASH454ONE037364; ASH454ONE054205; ASH454ONE009607; ASH454ONE024068; ASH454ONE013353; ASH454ONE023832; ASH454ONE033237; ASH454ONE038835; ASH454ONE029180; ASH454ONE009333; ASH454ONE056083; ASH454ONE019540; ASH454ONE039747; ASH454ONE022169; ASH454ONE037759; ASH454ONE035114; ASH454ONE002387; ASH454ONE005358; ASH454ONE004073; ASH454ON…
Glycosphingolipid biosynthesis - ganglio series	map00604	43	ASH454ONE005359; ASH454ONE020322; ASH454ONE052212; ASH454ONE031766; ASH454ONE037364; ASH454ONE009607; ASH454ONE030228; ASH454ONE024068; ASH454ONE013353; ASH454ONE023832; ASH454ONE038835; ASH454ONE029180; ASH454ONE009333; ASH454ONE056083; ASH454ONE019540; ASH454ONE039747; ASH454ONE022169; ASH454ONE037759; ASH454ONE035114; ASH454ONE002387; ASH454ONE005358; ASH454ONE004073; ASH454ONE011876; ASH454ON…
One carbon pool by folate	map00670	43	ASH454ONE038428; ASH454ONE006375; ASH454ONE031874; ASH454ONE048947; ASH454ONE057347; ASH454ONE050505; ASH454ONE037023; ASH454ONE040054; ASH454ONE004238; ASH454ONE008613; ASH454ONE035774; ASH454ONE012471; ASH454ONE049747; ASH454ONE026082; ASH454ONE019418; ASH454ONE004237; ASH454ONE009277; ASH454ONE023622; ASH454ONE008614; ASH454ONE058298; ASH454ONE005811; ASH454ONE019156; ASH454ONE035440; ASH454ON…
mTOR signaling pathway	map04150	42	ASH454ONE034607; ASH454ONE047537; ASH454ONE007883; ASH454ONE009390; ASH454ONE001107; ASH454ONE026269; ASH454ONE022402; ASH454ONE038351; ASH454ONE043304; ASH454ONE054573; ASH454ONE039782; ASH454ONE055953; ASH454ONE001104; ASH454ONE050604; ASH454ONE001108; ASH454ONE020134; ASH454ONE023864; ASH454ONE043366; ASH454ONE023346; ASH454ONE001110; ASH454ONE046402; ASH454ONE001105; ASH454ONE052448; ASH454ON…
Geraniol degradation	map00281	38	ASH454ONE027511; ASH454ONE007909; ASH454ONE032077; ASH454ONE008384; ASH454ONE012767; ASH454ONE035315; ASH454ONE008253; ASH454ONE009980; ASH454ONE025921; ASH454ONE024932; ASH454ONE004298; ASH454ONE012260; ASH454ONE036137; ASH454ONE046882; ASH454ONE002229; ASH454ONE024653; ASH454ONE052244; ASH454ONE053318; ASH454ONE034188; ASH454ONE008239; ASH454ONE002228; ASH454ONE034604; ASH454ONE005558; ASH454ON…
Fatty acid elongation in mitochondria	map00062	37	ASH454ONE027511; ASH454ONE007909; ASH454ONE055515; ASH454ONE032077; ASH454ONE047987; ASH454ONE008384; ASH454ONE048305; ASH454ONE009963; ASH454ONE012767; ASH454ONE035315; ASH454ONE008253; ASH454ONE008011; ASH454ONE002227; ASH454ONE024932; ASH454ONE020776; ASH454ONE008687; ASH454ONE015756; ASH454ONE012260; ASH454ONE011690; ASH454ONE012424; ASH454ONE036137; ASH454ONE046882; ASH454ONE002229; ASH454ON…
1- and 2-Methylnaphthalene degradation	map00624	37	ASH454ONE001683; ASH454ONE000067; ASH454ONE000075; ASH454ONE000078; ASH454ONE000070; ASH454ONE003763; ASH454ONE001682; ASH454ONE000077; ASH454ONE023151; ASH454ONE000068; ASH454ONE008330; ASH454ONE000065; ASH454ONE001684; ASH454ONE000062; ASH454ONE055171; ASH454ONE000082; ASH454ONE000061; ASH454ONE000074; ASH454ONE003764; ASH454ONE000084; ASH454ONE000071; ASH454ONE037626; ASH454ONE000063; ASH454ON…
Glycosaminoglycan biosynthesis - chondroitin sulfate	map00532	36	ASH454ONE043353; ASH454ONE021716; ASH454ONE008199; ASH454ONE046625; ASH454ONE051692; ASH454ONE045284; ASH454ONE030228; ASH454ONE056091; ASH454ONE019684; ASH454ONE031808; ASH454ONE034004; ASH454ONE032332; ASH454ONE006266; ASH454ONE015200; ASH454ONE023939; ASH454ONE007617; ASH454ONE036417; ASH454ONE017722; ASH454ONE042050; ASH454ONE011039; ASH454ONE042770; ASH454ONE053824; ASH454ONE040695; ASH454ON…
Ether lipid metabolism	map00565	35	ASH454ONE010048; ASH454ONE026816; ASH454ONE005404; ASH454ONE012450; ASH454ONE055278; ASH454ONE038011; ASH454ONE021074; ASH454ONE014160; ASH454ONE027695; ASH454ONE031354; ASH454ONE053131; ASH454ONE005383; ASH454ONE018243; ASH454ONE007701; ASH454ONE005382; ASH454ONE036362; ASH454ONE032834; ASH454ONE005405; ASH454ONE030662; ASH454ONE045003; ASH454ONE029723; ASH454ONE010228; ASH454ONE012944; ASH454ON…
1,2-Dichloroethane degradation	map00631	34	ASH454ONE027786; ASH454ONE023212; ASH454ONE007047; ASH454ONE009072; ASH454ONE047743; ASH454ONE039183; ASH454ONE055581; ASH454ONE008549; ASH454ONE039534; ASH454ONE034193; ASH454ONE009651; ASH454ONE001805; ASH454ONE001802; ASH454ONE042678; ASH454ONE026128; ASH454ONE025015; ASH454ONE009368; ASH454ONE019172; ASH454ONE001801; ASH454ONE048427; ASH454ONE009363; ASH454ONE001803; ASH454ONE011291; ASH454ON…
Lysine biosynthesis	map00300	33	ASH454ONE029533; ASH454ONE013225; ASH454ONE029216; ASH454ONE017500; ASH454ONE008515; ASH454ONE033153; ASH454ONE007734; ASH454ONE003591; ASH454ONE012238; ASH454ONE050550; ASH454ONE012745; ASH454ONE040409; ASH454ONE014587; ASH454ONE026521; ASH454ONE028876; ASH454ONE046223; ASH454ONE007887; ASH454ONE013666; ASH454ONE035205; ASH454ONE008350; ASH454ONE003592; ASH454ONE024869; ASH454ONE011745; ASH454ON…
Nicotinate and nicotinamide metabolism	map00760	32	ASH454ONE024114; ASH454ONE018522; ASH454ONE016100; ASH454ONE035895; ASH454ONE045704; ASH454ONE033144; ASH454ONE012982; ASH454ONE026532; ASH454ONE053534; ASH454ONE032653; ASH454ONE031987; ASH454ONE042372; ASH454ONE020680; ASH454ONE036113; ASH454ONE030689; ASH454ONE028650; ASH454ONE023299; ASH454ONE057934; ASH454ONE005464; ASH454ONE010939; ASH454ONE054844; ASH454ONE039576; ASH454ONE022051; ASH454ON…
Arachidonic acid metabolism	map00590	30	ASH454ONE005404; ASH454ONE012450; ASH454ONE031027; ASH454ONE030153; ASH454ONE024870; ASH454ONE023151; ASH454ONE008578; ASH454ONE022551; ASH454ONE055171; ASH454ONE018446; ASH454ONE020113; ASH454ONE005405; ASH454ONE006283; ASH454ONE045894; ASH454ONE007449; ASH454ONE010228; ASH454ONE022066; ASH454ONE030148; ASH454ONE053269; ASH454ONE009995; ASH454ONE008731; ASH454ONE008159; ASH454ONE020786; ASH454ON…
Indole alkaloid biosynthesis	map00901	29	ASH454ONE021011; ASH454ONE047869; ASH454ONE007039; ASH454ONE031225; ASH454ONE043367; ASH454ONE040844; ASH454ONE037875; ASH454ONE054520; ASH454ONE007647; ASH454ONE009676; ASH454ONE022658; ASH454ONE020096; ASH454ONE041938; ASH454ONE030744; ASH454ONE003741; ASH454ONE038714; ASH454ONE035624; ASH454ONE048316; ASH454ONE051244; ASH454ONE013793; ASH454ONE031956; ASH454ONE010721; ASH454ONE045170; ASH454ON…
Steroid hormone biosynthesis	map00140	27	ASH454ONE037905; ASH454ONE004994; ASH454ONE005651; ASH454ONE035603; ASH454ONE051899; ASH454ONE007948; ASH454ONE003120; ASH454ONE050234; ASH454ONE031910; ASH454ONE004993; ASH454ONE001994; ASH454ONE001991; ASH454ONE008436; ASH454ONE013898; ASH454ONE007147; ASH454ONE042333; ASH454ONE015807; ASH454ONE007801; ASH454ONE001993; ASH454ONE022587; ASH454ONE054333; ASH454ONE057423; ASH454ONE001992; ASH454ON…
Caprolactam degradation	map00930	27	ASH454ONE027511; ASH454ONE007909; ASH454ONE032077; ASH454ONE008384; ASH454ONE012767; ASH454ONE035315; ASH454ONE008253; ASH454ONE012260; ASH454ONE036137; ASH454ONE046882; ASH454ONE024653; ASH454ONE052244; ASH454ONE053318; ASH454ONE034188; ASH454ONE008239; ASH454ONE055515; ASH454ONE047987; ASH454ONE020776; ASH454ONE008687; ASH454ONE015756; ASH454ONE011690; ASH454ONE012424; ASH454ONE012483; ASH454ON…
Flavone and flavonol biosynthesis	map00944	27	ASH454ONE023130; ASH454ONE035694; ASH454ONE000935; ASH454ONE044290; ASH454ONE018464; ASH454ONE025138; ASH454ONE046503; ASH454ONE000929; ASH454ONE008364; ASH454ONE000930; ASH454ONE029939; ASH454ONE000928; ASH454ONE031667; ASH454ONE050469; ASH454ONE045273; ASH454ONE008938; ASH454ONE019674; ASH454ONE050806; ASH454ONE000932; ASH454ONE000934; ASH454ONE037597; ASH454ONE000931; ASH454ONE023202; ASH454ON…
Streptomycin biosynthesis	map00521	26	ASH454ONE010561; ASH454ONE009550; ASH454ONE006292; ASH454ONE003323; ASH454ONE005650; ASH454ONE008254; ASH454ONE028763; ASH454ONE025299; ASH454ONE025957; ASH454ONE009286; ASH454ONE018546; ASH454ONE004049; ASH454ONE044422; ASH454ONE050883; ASH454ONE003321; ASH454ONE015452; ASH454ONE016541; ASH454ONE051360; ASH454ONE003322; ASH454ONE009958; ASH454ONE027978; ASH454ONE004050; ASH454ONE003320; ASH454ON…
Ubiquinone and other terpenoid-quinone biosynthesis	map00130	25	ASH454ONE028338; ASH454ONE026319; ASH454ONE030804; ASH454ONE053241; ASH454ONE014237; ASH454ONE025245; ASH454ONE029589; ASH454ONE036879; ASH454ONE016796; ASH454ONE023167; ASH454ONE025496; ASH454ONE005000; ASH454ONE056223; ASH454ONE004999; ASH454ONE056525; ASH454ONE019378; ASH454ONE007904; ASH454ONE033724; ASH454ONE046496; ASH454ONE020820; ASH454ONE034820; ASH454ONE016662; ASH454ONE033757; ASH454ON…
Linoleic acid metabolism	map00591	23	ASH454ONE034808; ASH454ONE011503; ASH454ONE004945; ASH454ONE005404; ASH454ONE046190; ASH454ONE012450; ASH454ONE004946; ASH454ONE047248; ASH454ONE035535; ASH454ONE011351; ASH454ONE005405; ASH454ONE014192; ASH454ONE046060; ASH454ONE010228; ASH454ONE032902; ASH454ONE031139; ASH454ONE015533; ASH454ONE035444; ASH454ONE035924; ASH454ONE056776; ASH454ONE028166; ASH454ONE022269; ASH454ONE008778
C5-Branched dibasic acid metabolism	map00660	22	ASH454ONE051973; ASH454ONE024071; ASH454ONE039751; ASH454ONE018410; ASH454ONE024825; ASH454ONE007170; ASH454ONE008064; ASH454ONE012323; ASH454ONE047975; ASH454ONE055333; ASH454ONE008306; ASH454ONE027456; ASH454ONE011123; ASH454ONE036635; ASH454ONE003946; ASH454ONE038307; ASH454ONE019537; ASH454ONE007529; ASH454ONE023712; ASH454ONE031922; ASH454ONE014677; ASH454ONE049997
Anthocyanin biosynthesis	map00942	22	ASH454ONE051337; ASH454ONE020240; ASH454ONE039259; ASH454ONE025227; ASH454ONE039052; ASH454ONE018660; ASH454ONE008135; ASH454ONE053419; ASH454ONE009740; ASH454ONE033774; ASH454ONE014083; ASH454ONE030195; ASH454ONE021422; ASH454ONE014342; ASH454ONE025515; ASH454ONE008171; ASH454ONE014430; ASH454ONE036425; ASH454ONE052818; ASH454ONE006387; ASH454ONE010709; ASH454ONE023159
Taurine and hypotaurine metabolism	map00430	21	ASH454ONE009268; ASH454ONE036779; ASH454ONE008317; ASH454ONE008691; ASH454ONE022746; ASH454ONE046005; ASH454ONE058293; ASH454ONE052037; ASH454ONE031201; ASH454ONE039708; ASH454ONE057805; ASH454ONE022038; ASH454ONE008911; ASH454ONE030148; ASH454ONE053269; ASH454ONE048647; ASH454ONE016611; ASH454ONE045538; ASH454ONE044358; ASH454ONE039175; ASH454ONE049611
Folate biosynthesis	map00790	21	ASH454ONE044919; ASH454ONE006375; ASH454ONE016814; ASH454ONE032405; ASH454ONE027239; ASH454ONE030922; ASH454ONE028249; ASH454ONE005991; ASH454ONE009429; ASH454ONE006382; ASH454ONE043388; ASH454ONE010144; ASH454ONE035440; ASH454ONE031599; ASH454ONE021582; ASH454ONE051302; ASH454ONE012082; ASH454ONE011798; ASH454ONE008472; ASH454ONE046370; ASH454ONE037062
Monoterpenoid biosynthesis	map00902	21	ASH454ONE029669; ASH454ONE030153; ASH454ONE023221; ASH454ONE003650; ASH454ONE035985; ASH454ONE012571; ASH454ONE022551; ASH454ONE022189; ASH454ONE017516; ASH454ONE003651; ASH454ONE024418; ASH454ONE030692; ASH454ONE023629; ASH454ONE013833; ASH454ONE021655; ASH454ONE008279; ASH454ONE009995; ASH454ONE054107; ASH454ONE021210; ASH454ONE008374; ASH454ONE031057
Novobiocin biosynthesis	map00401	17	ASH454ONE015059; ASH454ONE054077; ASH454ONE030804; ASH454ONE037106; ASH454ONE008553; ASH454ONE022057; ASH454ONE015247; ASH454ONE040100; ASH454ONE007187; ASH454ONE053241; ASH454ONE012855; ASH454ONE029168; ASH454ONE021083; ASH454ONE007904; ASH454ONE019554; ASH454ONE033757; ASH454ONE013932
Carotenoid biosynthesis	map00906	16	ASH454ONE033889; ASH454ONE042180; ASH454ONE036157; ASH454ONE023605; ASH454ONE056992; ASH454ONE027560; ASH454ONE044094; ASH454ONE029765; ASH454ONE042620; ASH454ONE057221; ASH454ONE016736; ASH454ONE048796; ASH454ONE015696; ASH454ONE012085; ASH454ONE013275; ASH454ONE028166
Synthesis and degradation of ketone bodies	map00072	15	ASH454ONE034604; ASH454ONE006907; ASH454ONE009256; ASH454ONE049159; ASH454ONE039150; ASH454ONE002884; ASH454ONE002883; ASH454ONE040578; ASH454ONE025921; ASH454ONE026240; ASH454ONE030113; ASH454ONE045378; ASH454ONE045386; ASH454ONE021694; ASH454ONE002885
Styrene degradation	map00643	15	ASH454ONE005601; ASH454ONE039705; ASH454ONE017489; ASH454ONE029566; ASH454ONE026484; ASH454ONE006246; ASH454ONE014309; ASH454ONE011770; ASH454ONE032484; ASH454ONE026699; ASH454ONE047528; ASH454ONE056126; ASH454ONE009104; ASH454ONE057574; ASH454ONE047089
Diterpenoid biosynthesis	map00904	14	ASH454ONE008897; ASH454ONE041316; ASH454ONE021203; ASH454ONE039001; ASH454ONE027694; ASH454ONE020182; ASH454ONE017084; ASH454ONE017962; ASH454ONE054364; ASH454ONE050729; ASH454ONE008275; ASH454ONE024604; ASH454ONE033593; ASH454ONE025904
Primary bile acid biosynthesis	map00120	12	ASH454ONE055515; ASH454ONE032077; ASH454ONE008384; ASH454ONE031261; ASH454ONE033720; ASH454ONE055514; ASH454ONE035711; ASH454ONE046882; ASH454ONE024653; ASH454ONE024326; ASH454ONE048043; ASH454ONE034188
High-mannose type N-glycan biosynthesis	map00513	12	ASH454ONE052766; ASH454ONE022160; ASH454ONE033599; ASH454ONE041209; ASH454ONE053391; ASH454ONE041859; ASH454ONE028660; ASH454ONE053714; ASH454ONE032137; ASH454ONE053407; ASH454ONE029414; ASH454ONE017231
Tetracycline biosynthesis	map00253	11	ASH454ONE033696; ASH454ONE033524; ASH454ONE051960; ASH454ONE032627; ASH454ONE002743; ASH454ONE031741; ASH454ONE007782; ASH454ONE010409; ASH454ONE035256; ASH454ONE024618; ASH454ONE026781
Glycosphingolipid biosynthesis - globo series	map00603	11	ASH454ONE037907; ASH454ONE049844; ASH454ONE037759; ASH454ONE042749; ASH454ONE010136; ASH454ONE013655; ASH454ONE037295; ASH454ONE054946; ASH454ONE035770; ASH454ONE033404; ASH454ONE008294
Polyketide sugar unit biosynthesis	map00523	10	ASH454ONE006292; ASH454ONE025957; ASH454ONE004049; ASH454ONE050883; ASH454ONE015452; ASH454ONE016541; ASH454ONE004050; ASH454ONE027469; ASH454ONE049113; ASH454ONE050406
Isoflavonoid biosynthesis	map00943	10	ASH454ONE017212; ASH454ONE012624; ASH454ONE045015; ASH454ONE049576; ASH454ONE054853; ASH454ONE045455; ASH454ONE028516; ASH454ONE028477; ASH454ONE009542; ASH454ONE006957
1,4-Dichlorobenzene degradation	map00627	9	ASH454ONE023858; ASH454ONE036647; ASH454ONE007370; ASH454ONE007534; ASH454ONE008465; ASH454ONE004227; ASH454ONE004228; ASH454ONE030855; ASH454ONE025772
Biosynthesis of vancomycin group antibiotics	map01055	9	ASH454ONE006292; ASH454ONE025957; ASH454ONE004049; ASH454ONE050883; ASH454ONE015452; ASH454ONE016541; ASH454ONE004050; ASH454ONE027469; ASH454ONE050406
Stilbenoid, diarylheptanoid and gingerol biosynthesis	map00945	8	ASH454ONE018031; ASH454ONE037010; ASH454ONE034488; ASH454ONE008537; ASH454ONE019977; ASH454ONE031663; ASH454ONE031441; ASH454ONE028875
Biosynthesis of ansamycins	map01051	8	ASH454ONE011764; ASH454ONE045238; ASH454ONE033340; ASH454ONE025033; ASH454ONE022615; ASH454ONE030247; ASH454ONE008677; ASH454ONE022571
Fluorobenzoate degradation	map00364	7	ASH454ONE023858; ASH454ONE036647; ASH454ONE007534; ASH454ONE004227; ASH454ONE004228; ASH454ONE030855; ASH454ONE025772
Phosphonate and phosphinate metabolism	map00440	7	ASH454ONE049588; ASH454ONE032650; ASH454ONE003200; ASH454ONE004937; ASH454ONE003201; ASH454ONE046222; ASH454ONE004938
Peptidoglycan biosynthesis	map00550	7	ASH454ONE012815; ASH454ONE015152; ASH454ONE056846; ASH454ONE034028; ASH454ONE029862; ASH454ONE051995; ASH454ONE027826
Benzoate degradation via hydroxylation	map00362	6	ASH454ONE036647; ASH454ONE024932; ASH454ONE002229; ASH454ONE002228; ASH454ONE002227; ASH454ONE025772
Biotin metabolism	map00780	6	ASH454ONE034394; ASH454ONE044713; ASH454ONE039938; ASH454ONE011204; ASH454ONE025740; ASH454ONE044390
Betalain biosynthesis	map00965	6	ASH454ONE005651; ASH454ONE050234; ASH454ONE043367; ASH454ONE003120; ASH454ONE003119; ASH454ONE022883
Glucosinolate biosynthesis	map00966	5	ASH454ONE042624; ASH454ONE016063; ASH454ONE014341; ASH454ONE015113; ASH454ONE007514
D-Glutamine and D-glutamate metabolism	map00471	4	ASH454ONE011146; ASH454ONE025877; ASH454ONE021524; ASH454ONE008595
D-Alanine metabolism	map00473	4	ASH454ONE028249; ASH454ONE006382; ASH454ONE029862; ASH454ONE051995
O-Mannosyl glycan biosynthesis	map00514	4	ASH454ONE019227; ASH454ONE005099; ASH454ONE030445; ASH454ONE005100
Ethylbenzene degradation	map00642	4	ASH454ONE024932; ASH454ONE002229; ASH454ONE002228; ASH454ONE002227
Atrazine degradation	map00791	4	ASH454ONE008305; ASH454ONE031180; ASH454ONE014343; ASH454ONE027800
Caffeine metabolism	map00232	2	ASH454ONE006043; ASH454ONE045156
Penicillin and cephalosporin biosynthesis	map00311	2	ASH454ONE018431; ASH454ONE050881
D-Arginine and D-ornithine metabolism	map00472	2	ASH454ONE028249; ASH454ONE006382
Glycosphingolipid biosynthesis - lacto and neolacto series	map00601	2	ASH454ONE029052; ASH454ONE037907
Toluene and xylene degradation	map00622	2	ASH454ONE036647; ASH454ONE025772
2,4-Dichlorobenzoate degradation	map00623	2	ASH454ONE020760; ASH454ONE023763
Lipoic acid metabolism	map00785	2	ASH454ONE026710; ASH454ONE019262
Zeatin biosynthesis	map00908	2	ASH454ONE014483; ASH454ONE044816
Butirosin and neomycin biosynthesis	map00524	1	ASH454ONE010561
Lipopolysaccharide biosynthesis	map00540	1	ASH454ONE033229
Biosynthesis of siderophore group nonribosomal peptides	map01053	1	ASH454ONE009832
