# Supplementary material for: Transcriptomic Signatures of Ash (Fraxinus spp.) Phloem
Source: PLoS One. 2011 Jan 21;6(1):e16368. doi: 10.1371/journal.pone.0016368 (PMC3025028; doi:10.1371/journal.pone.0016368)
Supplement: Table S4 — Pfam domain search of Fraxinus spp. sequences. (XLSX) [file pone.0016368.s004.xlsx]

## Sheet: domains
Fraxinus transcript ID	Frame	Accession	E-value	Score	Domain ID	Domain description
ASH454ONE000001	2	PF01439.11	2.6e-24	85.2	Metallothio_2	Metallothionein
ASH454ONE000002	4	PF00534.13	6.5e-17	61.1	Glycos_transf_1	Glycosyl transferases group 1
ASH454ONE000003	4	PF00534.13	4.1e-18	65	Glycos_transf_1	Glycosyl transferases group 1
ASH454ONE000004	6	PF00240.16	3.5e-34	115.6	ubiquitin	Ubiquitin family
ASH454ONE000004	6	PF11976.1	1.5e-19	69.1	Rad60-SLD	Ubiquitin-2 like Rad60 SUMO-like
ASH454ONE000024	5	PF00903.18	7.1e-10	38.6	Glyoxalase	Glyoxalase/Bleomycin resistance protein/Dioxygenase superfamily
ASH454ONE000025	6	PF00903.18	7.7e-10	38.5	Glyoxalase	Glyoxalase/Bleomycin resistance protein/Dioxygenase superfamily
ASH454ONE000029	4	PF00903.18	7.2e-10	38.6	Glyoxalase	Glyoxalase/Bleomycin resistance protein/Dioxygenase superfamily
ASH454ONE000030	5	PF00903.18	7.8e-10	38.5	Glyoxalase	Glyoxalase/Bleomycin resistance protein/Dioxygenase superfamily
ASH454ONE000033	6	PF00903.18	2.9e-10	39.8	Glyoxalase	Glyoxalase/Bleomycin resistance protein/Dioxygenase superfamily
ASH454ONE000034	4	PF00903.18	3.4e-10	39.6	Glyoxalase	Glyoxalase/Bleomycin resistance protein/Dioxygenase superfamily
ASH454ONE000035	6	PF00903.18	2.9e-10	39.9	Glyoxalase	Glyoxalase/Bleomycin resistance protein/Dioxygenase superfamily
ASH454ONE000036	4	PF00903.18	3.3e-10	39.7	Glyoxalase	Glyoxalase/Bleomycin resistance protein/Dioxygenase superfamily
ASH454ONE000037	4	PF00903.18	5.8e-11	42.1	Glyoxalase	Glyoxalase/Bleomycin resistance protein/Dioxygenase superfamily
ASH454ONE000040	6	PF00903.18	5e-11	42.3	Glyoxalase	Glyoxalase/Bleomycin resistance protein/Dioxygenase superfamily
ASH454ONE000061	1	PF01370.14	2.2e-26	92.4	Epimerase	NAD dependent epimerase/dehydratase family
ASH454ONE000061	1	PF01073.12	3.5e-20	71.5	3Beta_HSD	3-beta hydroxysteroid dehydrogenase/isomerase family
ASH454ONE000061	1	PF07993.5	6.2e-14	51.2	NAD_binding_4	Male sterility protein
ASH454ONE000061	1	PF05368.6	4.9e-08	32.2	NmrA	NmrA-like family
ASH454ONE000062	1	PF01370.14	1.7e-24	86.2	Epimerase	NAD dependent epimerase/dehydratase family
ASH454ONE000062	1	PF01073.12	4e-18	64.7	3Beta_HSD	3-beta hydroxysteroid dehydrogenase/isomerase family
ASH454ONE000062	1	PF07993.5	2.9e-11	42.4	NAD_binding_4	Male sterility protein
ASH454ONE000062	1	PF05368.6	1.6e-07	30.5	NmrA	NmrA-like family
ASH454ONE000062	1	PF00106.18	4.6e-06	26.3	adh_short	short chain dehydrogenase
ASH454ONE000062	1	PF08659.3	7.1e-06	25.5	KR	KR domain
ASH454ONE000063	1	PF01370.14	1.5e-25	89.7	Epimerase	NAD dependent epimerase/dehydratase family
ASH454ONE000063	1	PF01073.12	1.4e-19	69.5	3Beta_HSD	3-beta hydroxysteroid dehydrogenase/isomerase family
ASH454ONE000063	1	PF07993.5	5.5e-13	48	NAD_binding_4	Male sterility protein
ASH454ONE000063	1	PF05368.6	1.6e-07	30.5	NmrA	NmrA-like family
ASH454ONE000063	1	PF00106.18	4.6e-06	26.3	adh_short	short chain dehydrogenase
ASH454ONE000063	1	PF08659.3	7.1e-06	25.5	KR	KR domain
ASH454ONE000064	1	PF01370.14	1.6e-24	86.3	Epimerase	NAD dependent epimerase/dehydratase family
ASH454ONE000064	1	PF01073.12	3.7e-18	64.9	3Beta_HSD	3-beta hydroxysteroid dehydrogenase/isomerase family
ASH454ONE000064	1	PF07993.5	2.7e-11	42.5	NAD_binding_4	Male sterility protein
ASH454ONE000064	1	PF05368.6	1.5e-07	30.5	NmrA	NmrA-like family
ASH454ONE000064	1	PF00106.18	4.3e-06	26.4	adh_short	short chain dehydrogenase
ASH454ONE000064	1	PF08659.3	6.6e-06	25.5	KR	KR domain
ASH454ONE000065	1	PF01370.14	2e-26	92.6	Epimerase	NAD dependent epimerase/dehydratase family
ASH454ONE000065	1	PF01073.12	3.2e-20	71.6	3Beta_HSD	3-beta hydroxysteroid dehydrogenase/isomerase family
ASH454ONE000065	1	PF07993.5	5.7e-14	51.3	NAD_binding_4	Male sterility protein
ASH454ONE000065	1	PF05368.6	4.6e-08	32.3	NmrA	NmrA-like family
ASH454ONE000066	2	PF01370.14	7.9e-13	48	Epimerase	NAD dependent epimerase/dehydratase family
ASH454ONE000066	2	PF01073.12	1.4e-10	40	3Beta_HSD	3-beta hydroxysteroid dehydrogenase/isomerase family
ASH454ONE000066	2	PF07993.5	1.6e-08	33.5	NAD_binding_4	Male sterility protein
ASH454ONE000067	1	PF01370.14	1.7e-24	86.2	Epimerase	NAD dependent epimerase/dehydratase family
ASH454ONE000067	1	PF01073.12	4.1e-18	64.7	3Beta_HSD	3-beta hydroxysteroid dehydrogenase/isomerase family
ASH454ONE000067	1	PF07993.5	2.9e-11	42.4	NAD_binding_4	Male sterility protein
ASH454ONE000067	1	PF05368.6	1.6e-07	30.5	NmrA	NmrA-like family
ASH454ONE000067	1	PF00106.18	4.6e-06	26.3	adh_short	short chain dehydrogenase
ASH454ONE000067	1	PF08659.3	7.1e-06	25.4	KR	KR domain
ASH454ONE000068	1	PF01370.14	2.2e-26	92.4	Epimerase	NAD dependent epimerase/dehydratase family
ASH454ONE000068	1	PF01073.12	3.6e-20	71.5	3Beta_HSD	3-beta hydroxysteroid dehydrogenase/isomerase family
ASH454ONE000068	1	PF07993.5	6.4e-14	51.1	NAD_binding_4	Male sterility protein
ASH454ONE000068	1	PF05368.6	4.9e-08	32.2	NmrA	NmrA-like family
ASH454ONE000069	1	PF01370.14	2.2e-26	92.4	Epimerase	NAD dependent epimerase/dehydratase family
ASH454ONE000069	1	PF01073.12	3.6e-20	71.5	3Beta_HSD	3-beta hydroxysteroid dehydrogenase/isomerase family
ASH454ONE000069	1	PF07993.5	6.1e-14	51.2	NAD_binding_4	Male sterility protein
ASH454ONE000069	1	PF05368.6	4.9e-08	32.2	NmrA	NmrA-like family
ASH454ONE000070	1	PF01370.14	1.4e-25	89.8	Epimerase	NAD dependent epimerase/dehydratase family
ASH454ONE000070	1	PF01073.12	1.3e-19	69.6	3Beta_HSD	3-beta hydroxysteroid dehydrogenase/isomerase family
ASH454ONE000070	1	PF07993.5	5.3e-13	48.1	NAD_binding_4	Male sterility protein
ASH454ONE000070	1	PF05368.6	1.5e-07	30.5	NmrA	NmrA-like family
ASH454ONE000070	1	PF00106.18	4.3e-06	26.4	adh_short	short chain dehydrogenase
ASH454ONE000070	1	PF08659.3	6.6e-06	25.5	KR	KR domain
ASH454ONE000071	1	PF01370.14	1.7e-24	86.2	Epimerase	NAD dependent epimerase/dehydratase family
ASH454ONE000071	1	PF01073.12	4.1e-18	64.7	3Beta_HSD	3-beta hydroxysteroid dehydrogenase/isomerase family
ASH454ONE000071	1	PF07993.5	2.8e-11	42.4	NAD_binding_4	Male sterility protein
ASH454ONE000071	1	PF05368.6	1.6e-07	30.5	NmrA	NmrA-like family
ASH454ONE000071	1	PF00106.18	4.6e-06	26.3	adh_short	short chain dehydrogenase
ASH454ONE000071	1	PF08659.3	7.1e-06	25.4	KR	KR domain
ASH454ONE000072	2	PF01370.14	7.1e-13	48.2	Epimerase	NAD dependent epimerase/dehydratase family
ASH454ONE000072	2	PF01073.12	1.3e-10	40.1	3Beta_HSD	3-beta hydroxysteroid dehydrogenase/isomerase family
ASH454ONE000072	2	PF07993.5	1.4e-08	33.6	NAD_binding_4	Male sterility protein
ASH454ONE000074	1	PF01370.14	1.6e-25	89.6	Epimerase	NAD dependent epimerase/dehydratase family
ASH454ONE000074	1	PF01073.12	1.4e-19	69.5	3Beta_HSD	3-beta hydroxysteroid dehydrogenase/isomerase family
ASH454ONE000074	1	PF07993.5	5.4e-13	48.1	NAD_binding_4	Male sterility protein
ASH454ONE000074	1	PF05368.6	1.6e-07	30.5	NmrA	NmrA-like family
ASH454ONE000074	1	PF00106.18	4.6e-06	26.3	adh_short	short chain dehydrogenase
ASH454ONE000074	1	PF08659.3	7.1e-06	25.4	KR	KR domain
ASH454ONE000075	2	PF01370.14	8e-13	48	Epimerase	NAD dependent epimerase/dehydratase family
ASH454ONE000075	2	PF01073.12	1.4e-10	40	3Beta_HSD	3-beta hydroxysteroid dehydrogenase/isomerase family
ASH454ONE000075	2	PF07993.5	1.6e-08	33.5	NAD_binding_4	Male sterility protein
ASH454ONE000077	1	PF01370.14	1.6e-25	89.6	Epimerase	NAD dependent epimerase/dehydratase family
ASH454ONE000077	1	PF01073.12	1.4e-19	69.5	3Beta_HSD	3-beta hydroxysteroid dehydrogenase/isomerase family
ASH454ONE000077	1	PF07993.5	5.6e-13	48	NAD_binding_4	Male sterility protein
ASH454ONE000077	1	PF05368.6	1.6e-07	30.5	NmrA	NmrA-like family
ASH454ONE000077	1	PF00106.18	4.6e-06	26.3	adh_short	short chain dehydrogenase
ASH454ONE000077	1	PF08659.3	7.1e-06	25.4	KR	KR domain
ASH454ONE000078	2	PF01370.14	8e-13	48	Epimerase	NAD dependent epimerase/dehydratase family
ASH454ONE000078	2	PF01073.12	1.4e-10	40	3Beta_HSD	3-beta hydroxysteroid dehydrogenase/isomerase family
ASH454ONE000078	2	PF07993.5	1.5e-08	33.5	NAD_binding_4	Male sterility protein
ASH454ONE000079	1	PF01370.14	1.8e-24	86.2	Epimerase	NAD dependent epimerase/dehydratase family
ASH454ONE000079	1	PF01073.12	3.4e-18	65	3Beta_HSD	3-beta hydroxysteroid dehydrogenase/isomerase family
ASH454ONE000079	1	PF07993.5	1.8e-11	43.1	NAD_binding_4	Male sterility protein
ASH454ONE000079	1	PF05368.6	1.5e-07	30.6	NmrA	NmrA-like family
ASH454ONE000079	1	PF00106.18	4.3e-06	26.4	adh_short	short chain dehydrogenase
ASH454ONE000079	1	PF08659.3	6.6e-06	25.5	KR	KR domain
ASH454ONE000082	1	PF01370.14	2.3e-26	92.4	Epimerase	NAD dependent epimerase/dehydratase family
ASH454ONE000082	1	PF01073.12	3e-20	71.7	3Beta_HSD	3-beta hydroxysteroid dehydrogenase/isomerase family
ASH454ONE000082	1	PF07993.5	3.8e-14	51.9	NAD_binding_4	Male sterility protein
ASH454ONE000082	1	PF05368.6	4.5e-08	32.3	NmrA	NmrA-like family
ASH454ONE000083	2	PF01370.14	8.1e-13	48	Epimerase	NAD dependent epimerase/dehydratase family
ASH454ONE000083	2	PF01073.12	1.2e-10	40.3	3Beta_HSD	3-beta hydroxysteroid dehydrogenase/isomerase family
ASH454ONE000083	2	PF07993.5	9.5e-09	34.2	NAD_binding_4	Male sterility protein
ASH454ONE000084	1	PF01370.14	1.6e-25	89.6	Epimerase	NAD dependent epimerase/dehydratase family
ASH454ONE000084	1	PF01073.12	1.2e-19	69.7	3Beta_HSD	3-beta hydroxysteroid dehydrogenase/isomerase family
ASH454ONE000084	1	PF07993.5	3.4e-13	48.7	NAD_binding_4	Male sterility protein
ASH454ONE000084	1	PF05368.6	1.5e-07	30.6	NmrA	NmrA-like family
ASH454ONE000084	1	PF00106.18	4.3e-06	26.4	adh_short	short chain dehydrogenase
ASH454ONE000084	1	PF08659.3	6.6e-06	25.5	KR	KR domain
ASH454ONE000086	5	PF01073.12	6.9e-16	57.4	3Beta_HSD	3-beta hydroxysteroid dehydrogenase/isomerase family
ASH454ONE000086	5	PF01370.14	7.7e-16	57.9	Epimerase	NAD dependent epimerase/dehydratase family
ASH454ONE000086	5	PF05368.6	1.6e-08	33.8	NmrA	NmrA-like family
ASH454ONE000086	5	PF07993.5	8.7e-08	31	NAD_binding_4	Male sterility protein
ASH454ONE000086	5	PF00106.18	1.1e-06	28.3	adh_short	short chain dehydrogenase
ASH454ONE000086	5	PF08659.3	1.3e-06	27.9	KR	KR domain
ASH454ONE000087	2	PF05564.5	3.7e-22	78.8	Auxin_repressed	Dormancy/auxin associated protein
ASH454ONE000087	3	PF05564.5	3.9e-19	69	Auxin_repressed	Dormancy/auxin associated protein
ASH454ONE000088	1	PF05564.5	2.8e-18	66.3	Auxin_repressed	Dormancy/auxin associated protein
ASH454ONE000088	3	PF05564.5	2.7e-22	79.2	Auxin_repressed	Dormancy/auxin associated protein
ASH454ONE000089	2	PF05564.5	3.8e-22	78.8	Auxin_repressed	Dormancy/auxin associated protein
ASH454ONE000089	3	PF05564.5	4e-19	69	Auxin_repressed	Dormancy/auxin associated protein
ASH454ONE000090	1	PF05564.5	2.8e-18	66.3	Auxin_repressed	Dormancy/auxin associated protein
ASH454ONE000090	3	PF05564.5	2.7e-22	79.2	Auxin_repressed	Dormancy/auxin associated protein
ASH454ONE000091	2	PF05564.5	3.7e-22	78.8	Auxin_repressed	Dormancy/auxin associated protein
ASH454ONE000091	3	PF05564.5	3.9e-19	69.1	Auxin_repressed	Dormancy/auxin associated protein
ASH454ONE000092	1	PF05564.5	2.7e-18	66.3	Auxin_repressed	Dormancy/auxin associated protein
ASH454ONE000092	3	PF05564.5	2.7e-22	79.3	Auxin_repressed	Dormancy/auxin associated protein
ASH454ONE000093	1	PF05564.5	2.8e-18	66.3	Auxin_repressed	Dormancy/auxin associated protein
ASH454ONE000093	3	PF05564.5	2.7e-22	79.2	Auxin_repressed	Dormancy/auxin associated protein
ASH454ONE000094	1	PF05564.5	2.8e-18	66.3	Auxin_repressed	Dormancy/auxin associated protein
ASH454ONE000094	3	PF05564.5	2.7e-22	79.2	Auxin_repressed	Dormancy/auxin associated protein
ASH454ONE000095	1	PF05564.5	2.7e-18	66.3	Auxin_repressed	Dormancy/auxin associated protein
ASH454ONE000095	3	PF05564.5	2.7e-22	79.3	Auxin_repressed	Dormancy/auxin associated protein
ASH454ONE000096	1	PF05564.5	2.7e-18	66.3	Auxin_repressed	Dormancy/auxin associated protein
ASH454ONE000096	3	PF05564.5	2.7e-22	79.3	Auxin_repressed	Dormancy/auxin associated protein
ASH454ONE000097	1	PF05564.5	2.8e-18	66.3	Auxin_repressed	Dormancy/auxin associated protein
ASH454ONE000097	3	PF05564.5	2.7e-22	79.3	Auxin_repressed	Dormancy/auxin associated protein
ASH454ONE000098	2	PF05564.5	3.7e-22	78.8	Auxin_repressed	Dormancy/auxin associated protein
ASH454ONE000098	3	PF05564.5	3.9e-19	69	Auxin_repressed	Dormancy/auxin associated protein
ASH454ONE000099	2	PF05564.5	3.7e-22	78.8	Auxin_repressed	Dormancy/auxin associated protein
ASH454ONE000099	3	PF05564.5	3.9e-19	69	Auxin_repressed	Dormancy/auxin associated protein
ASH454ONE000100	2	PF05564.5	3.7e-22	78.8	Auxin_repressed	Dormancy/auxin associated protein
ASH454ONE000100	3	PF05564.5	3.9e-19	69.1	Auxin_repressed	Dormancy/auxin associated protein
ASH454ONE000101	2	PF05564.5	3.7e-22	78.8	Auxin_repressed	Dormancy/auxin associated protein
ASH454ONE000101	3	PF05564.5	3.9e-19	69.1	Auxin_repressed	Dormancy/auxin associated protein
ASH454ONE000102	2	PF05564.5	3.7e-22	78.8	Auxin_repressed	Dormancy/auxin associated protein
ASH454ONE000102	3	PF05564.5	3.9e-19	69	Auxin_repressed	Dormancy/auxin associated protein
ASH454ONE000103	2	PF05564.5	3.1e-44	150	Auxin_repressed	Dormancy/auxin associated protein
ASH454ONE000110	1	PF04852.5	2.2e-64	215.3	DUF640	Protein of unknown function (DUF640)
ASH454ONE000111	3	PF04852.5	3e-64	214.8	DUF640	Protein of unknown function (DUF640)
ASH454ONE000112	3	PF04852.5	2.2e-64	215.2	DUF640	Protein of unknown function (DUF640)
ASH454ONE000113	1	PF04852.5	2.2e-64	215.3	DUF640	Protein of unknown function (DUF640)
ASH454ONE000114	3	PF04852.5	2.1e-64	215.3	DUF640	Protein of unknown function (DUF640)
ASH454ONE000115	3	PF04852.5	3.1e-64	214.8	DUF640	Protein of unknown function (DUF640)
ASH454ONE000116	2	PF04852.5	3.4e-64	214.6	DUF640	Protein of unknown function (DUF640)
ASH454ONE000117	3	PF04852.5	2.2e-64	215.2	DUF640	Protein of unknown function (DUF640)
ASH454ONE000118	2	PF04852.5	2.5e-64	215.1	DUF640	Protein of unknown function (DUF640)
ASH454ONE000119	3	PF04852.5	2.2e-64	215.2	DUF640	Protein of unknown function (DUF640)
ASH454ONE000120	2	PF04852.5	2.5e-64	215.1	DUF640	Protein of unknown function (DUF640)
ASH454ONE000121	1	PF04852.5	3e-64	214.8	DUF640	Protein of unknown function (DUF640)
ASH454ONE000122	3	PF04852.5	3e-64	214.8	DUF640	Protein of unknown function (DUF640)
ASH454ONE000123	3	PF04852.5	2.1e-64	215.3	DUF640	Protein of unknown function (DUF640)
ASH454ONE000124	3	PF04852.5	2.2e-64	215.2	DUF640	Protein of unknown function (DUF640)
ASH454ONE000125	1	PF04852.5	2.9e-64	214.9	DUF640	Protein of unknown function (DUF640)
ASH454ONE000126	1	PF04852.5	2.1e-64	215.3	DUF640	Protein of unknown function (DUF640)
ASH454ONE000127	1	PF04852.5	2.1e-64	215.3	DUF640	Protein of unknown function (DUF640)
ASH454ONE000128	1	PF04852.5	2.9e-64	214.9	DUF640	Protein of unknown function (DUF640)
ASH454ONE000129	3	PF04852.5	2.1e-64	215.3	DUF640	Protein of unknown function (DUF640)
ASH454ONE000130	1	PF04852.5	2.1e-64	215.3	DUF640	Protein of unknown function (DUF640)
ASH454ONE000131	1	PF04852.5	2.1e-64	215.3	DUF640	Protein of unknown function (DUF640)
ASH454ONE000132	3	PF04852.5	2.1e-64	215.3	DUF640	Protein of unknown function (DUF640)
ASH454ONE000133	3	PF04852.5	2.8e-64	214.9	DUF640	Protein of unknown function (DUF640)
ASH454ONE000134	3	PF04852.5	2.8e-64	214.9	DUF640	Protein of unknown function (DUF640)
ASH454ONE000135	3	PF04852.5	2.1e-64	215.3	DUF640	Protein of unknown function (DUF640)
ASH454ONE000136	3	PF04852.5	2.1e-64	215.3	DUF640	Protein of unknown function (DUF640)
ASH454ONE000137	2	PF04852.5	2.4e-64	215.1	DUF640	Protein of unknown function (DUF640)
ASH454ONE000138	3	PF04852.5	2.2e-64	215.3	DUF640	Protein of unknown function (DUF640)
ASH454ONE000139	2	PF04852.5	2.4e-64	215.1	DUF640	Protein of unknown function (DUF640)
ASH454ONE000140	3	PF04852.5	2.2e-64	215.3	DUF640	Protein of unknown function (DUF640)
ASH454ONE000141	2	PF04852.5	3.3e-64	214.7	DUF640	Protein of unknown function (DUF640)
ASH454ONE000142	3	PF04852.5	3e-64	214.8	DUF640	Protein of unknown function (DUF640)
ASH454ONE000143	2	PF04852.5	2.3e-64	215.2	DUF640	Protein of unknown function (DUF640)
ASH454ONE000144	3	PF04852.5	2.1e-64	215.3	DUF640	Protein of unknown function (DUF640)
ASH454ONE000145	2	PF04852.5	2.3e-64	215.2	DUF640	Protein of unknown function (DUF640)
ASH454ONE000146	3	PF04852.5	2.9e-64	214.8	DUF640	Protein of unknown function (DUF640)
ASH454ONE000147	3	PF04852.5	2.9e-64	214.9	DUF640	Protein of unknown function (DUF640)
ASH454ONE000148	3	PF04852.5	2.1e-64	215.3	DUF640	Protein of unknown function (DUF640)
ASH454ONE000149	3	PF04852.5	2.1e-64	215.3	DUF640	Protein of unknown function (DUF640)
ASH454ONE000150	3	PF04852.5	2.1e-64	215.3	DUF640	Protein of unknown function (DUF640)
ASH454ONE000151	2	PF04852.5	3.2e-64	214.7	DUF640	Protein of unknown function (DUF640)
ASH454ONE000152	3	PF04852.5	2.1e-64	215.3	DUF640	Protein of unknown function (DUF640)
ASH454ONE000153	3	PF04852.5	2.1e-64	215.3	DUF640	Protein of unknown function (DUF640)
ASH454ONE000154	3	PF04852.5	2.9e-64	214.8	DUF640	Protein of unknown function (DUF640)
ASH454ONE000155	3	PF04852.5	2.6e-64	215	DUF640	Protein of unknown function (DUF640)
ASH454ONE000156	2	PF04852.5	2.9e-64	214.8	DUF640	Protein of unknown function (DUF640)
ASH454ONE000157	3	PF04852.5	3.7e-57	191.8	DUF640	Protein of unknown function (DUF640)
ASH454ONE000158	3	PF04852.5	2.6e-64	215	DUF640	Protein of unknown function (DUF640)
ASH454ONE000159	1	PF04852.5	3.7e-57	191.8	DUF640	Protein of unknown function (DUF640)
ASH454ONE000160	3	PF04852.5	3.7e-57	191.9	DUF640	Protein of unknown function (DUF640)
ASH454ONE000161	1	PF04852.5	3.7e-57	191.8	DUF640	Protein of unknown function (DUF640)
ASH454ONE000162	3	PF04852.5	3.7e-57	191.9	DUF640	Protein of unknown function (DUF640)
ASH454ONE000163	3	PF04852.5	3.9e-57	191.8	DUF640	Protein of unknown function (DUF640)
ASH454ONE000164	1	PF04852.5	2.6e-64	215	DUF640	Protein of unknown function (DUF640)
ASH454ONE000165	3	PF04852.5	2.6e-64	215	DUF640	Protein of unknown function (DUF640)
ASH454ONE000166	3	PF04852.5	3.9e-57	191.8	DUF640	Protein of unknown function (DUF640)
ASH454ONE000167	2	PF04852.5	4.2e-57	191.7	DUF640	Protein of unknown function (DUF640)
ASH454ONE000168	3	PF04852.5	3.7e-57	191.8	DUF640	Protein of unknown function (DUF640)
ASH454ONE000169	2	PF04852.5	4.2e-57	191.7	DUF640	Protein of unknown function (DUF640)
ASH454ONE000229	1	PF07724.7	6.5e-38	129.9	AAA_2	AAA domain (Cdc48 subfamily)
ASH454ONE000229	1	PF02151.12	2e-08	33.1	UVR	UvrB/uvrC motif
ASH454ONE000229	1	PF07728.7	7e-07	28.7	AAA_5	AAA domain (dynein-related subfamily)
ASH454ONE000229	3	PF10431.2	9.4e-26	89.2	ClpB_D2-small	C-terminal, D2-small domain, of ClpB protein
ASH454ONE000230	1	PF07724.7	2.7e-56	189.8	AAA_2	AAA domain (Cdc48 subfamily)
ASH454ONE000230	1	PF10431.2	8.6e-26	89.3	ClpB_D2-small	C-terminal, D2-small domain, of ClpB protein
ASH454ONE000230	1	PF07728.7	2.7e-12	46.2	AAA_5	AAA domain (dynein-related subfamily)
ASH454ONE000230	1	PF02151.12	1.9e-08	33.2	UVR	UvrB/uvrC motif
ASH454ONE000230	1	PF00004.22	2.3e-08	34	AAA	ATPase family associated with various cellular activities (AAA)
ASH454ONE000230	1	PF00158.19	4.6e-06	25.8	Sigma54_activat	Sigma-54 interaction domain
ASH454ONE000230	4	PF11370.1	5.1e-14	51.1	DUF3170	Protein of unknown function (DUF3170)
ASH454ONE000231	1	PF07724.7	2.4e-56	190	AAA_2	AAA domain (Cdc48 subfamily)
ASH454ONE000231	1	PF10431.2	7.8e-26	89.5	ClpB_D2-small	C-terminal, D2-small domain, of ClpB protein
ASH454ONE000231	1	PF07728.7	2.4e-12	46.4	AAA_5	AAA domain (dynein-related subfamily)
ASH454ONE000231	1	PF02151.12	2.5e-09	36	UVR	UvrB/uvrC motif
ASH454ONE000231	1	PF00004.22	2.1e-08	34.1	AAA	ATPase family associated with various cellular activities (AAA)
ASH454ONE000231	1	PF00158.19	4.1e-06	26	Sigma54_activat	Sigma-54 interaction domain
ASH454ONE000231	4	PF11370.1	3.9e-14	51.5	DUF3170	Protein of unknown function (DUF3170)
ASH454ONE000232	1	PF07724.7	5.8e-38	130.1	AAA_2	AAA domain (Cdc48 subfamily)
ASH454ONE000232	1	PF02151.12	2.7e-09	35.9	UVR	UvrB/uvrC motif
ASH454ONE000232	1	PF07728.7	6.3e-07	28.8	AAA_5	AAA domain (dynein-related subfamily)
ASH454ONE000232	3	PF10431.2	8.6e-26	89.3	ClpB_D2-small	C-terminal, D2-small domain, of ClpB protein
ASH454ONE000233	1	PF07724.7	5.8e-38	130.1	AAA_2	AAA domain (Cdc48 subfamily)
ASH454ONE000233	1	PF02151.12	1.9e-08	33.2	UVR	UvrB/uvrC motif
ASH454ONE000233	1	PF07728.7	6.3e-07	28.8	AAA_5	AAA domain (dynein-related subfamily)
ASH454ONE000233	3	PF10431.2	8.6e-26	89.3	ClpB_D2-small	C-terminal, D2-small domain, of ClpB protein
ASH454ONE000234	1	PF07724.7	5.2e-38	130.3	AAA_2	AAA domain (Cdc48 subfamily)
ASH454ONE000234	1	PF02151.12	2.5e-09	36	UVR	UvrB/uvrC motif
ASH454ONE000234	1	PF07728.7	5.8e-07	29	AAA_5	AAA domain (dynein-related subfamily)
ASH454ONE000234	3	PF10431.2	7.8e-26	89.5	ClpB_D2-small	C-terminal, D2-small domain, of ClpB protein
ASH454ONE000235	1	PF07724.7	3.1e-56	189.6	AAA_2	AAA domain (Cdc48 subfamily)
ASH454ONE000235	1	PF10431.2	9.4e-26	89.2	ClpB_D2-small	C-terminal, D2-small domain, of ClpB protein
ASH454ONE000235	1	PF07728.7	3e-12	46.1	AAA_5	AAA domain (dynein-related subfamily)
ASH454ONE000235	1	PF02151.12	2e-08	33.1	UVR	UvrB/uvrC motif
ASH454ONE000235	1	PF00004.22	2.6e-08	33.8	AAA	ATPase family associated with various cellular activities (AAA)
ASH454ONE000235	1	PF00158.19	5.1e-06	25.7	Sigma54_activat	Sigma-54 interaction domain
ASH454ONE000235	4	PF11370.1	5.8e-14	50.9	DUF3170	Protein of unknown function (DUF3170)
ASH454ONE000236	1	PF07724.7	2.7e-56	189.8	AAA_2	AAA domain (Cdc48 subfamily)
ASH454ONE000236	1	PF10431.2	8.6e-26	89.3	ClpB_D2-small	C-terminal, D2-small domain, of ClpB protein
ASH454ONE000236	1	PF07728.7	2.7e-12	46.2	AAA_5	AAA domain (dynein-related subfamily)
ASH454ONE000236	1	PF02151.12	2.7e-09	35.9	UVR	UvrB/uvrC motif
ASH454ONE000236	1	PF00004.22	2.3e-08	34	AAA	ATPase family associated with various cellular activities (AAA)
ASH454ONE000236	1	PF00158.19	4.6e-06	25.8	Sigma54_activat	Sigma-54 interaction domain
ASH454ONE000236	4	PF11370.1	4.4e-14	51.3	DUF3170	Protein of unknown function (DUF3170)
ASH454ONE000237	1	PF07724.7	5.7e-38	130.1	AAA_2	AAA domain (Cdc48 subfamily)
ASH454ONE000237	1	PF02151.12	1.8e-08	33.2	UVR	UvrB/uvrC motif
ASH454ONE000237	1	PF07728.7	6.1e-07	28.9	AAA_5	AAA domain (dynein-related subfamily)
ASH454ONE000237	3	PF10431.2	3.1e-26	90.8	ClpB_D2-small	C-terminal, D2-small domain, of ClpB protein
ASH454ONE000238	1	PF07724.7	2.2e-56	190.1	AAA_2	AAA domain (Cdc48 subfamily)
ASH454ONE000238	1	PF10431.2	8.7e-22	76.5	ClpB_D2-small	C-terminal, D2-small domain, of ClpB protein
ASH454ONE000238	1	PF07728.7	2.3e-12	46.5	AAA_5	AAA domain (dynein-related subfamily)
ASH454ONE000238	1	PF02151.12	2.4e-09	36.1	UVR	UvrB/uvrC motif
ASH454ONE000238	1	PF00004.22	1.9e-08	34.2	AAA	ATPase family associated with various cellular activities (AAA)
ASH454ONE000238	1	PF00158.19	3.8e-06	26.1	Sigma54_activat	Sigma-54 interaction domain
ASH454ONE000238	4	PF11370.1	3.6e-14	51.6	DUF3170	Protein of unknown function (DUF3170)
ASH454ONE000239	1	PF07724.7	2.3e-56	190	AAA_2	AAA domain (Cdc48 subfamily)
ASH454ONE000239	1	PF10431.2	2.8e-26	90.9	ClpB_D2-small	C-terminal, D2-small domain, of ClpB protein
ASH454ONE000239	1	PF07728.7	2.3e-12	46.5	AAA_5	AAA domain (dynein-related subfamily)
ASH454ONE000239	1	PF02151.12	2.4e-09	36	UVR	UvrB/uvrC motif
ASH454ONE000239	1	PF00004.22	2e-08	34.2	AAA	ATPase family associated with various cellular activities (AAA)
ASH454ONE000239	1	PF00158.19	3.9e-06	26.1	Sigma54_activat	Sigma-54 interaction domain
ASH454ONE000239	4	PF11370.1	3.7e-14	51.6	DUF3170	Protein of unknown function (DUF3170)
ASH454ONE000240	1	PF07724.7	2.2e-56	190.1	AAA_2	AAA domain (Cdc48 subfamily)
ASH454ONE000240	1	PF10431.2	8.7e-22	76.5	ClpB_D2-small	C-terminal, D2-small domain, of ClpB protein
ASH454ONE000240	1	PF07728.7	2.3e-12	46.5	AAA_5	AAA domain (dynein-related subfamily)
ASH454ONE000240	1	PF02151.12	2.4e-09	36.1	UVR	UvrB/uvrC motif
ASH454ONE000240	1	PF00004.22	1.9e-08	34.2	AAA	ATPase family associated with various cellular activities (AAA)
ASH454ONE000240	1	PF00158.19	3.8e-06	26.1	Sigma54_activat	Sigma-54 interaction domain
ASH454ONE000240	4	PF11370.1	3.6e-14	51.6	DUF3170	Protein of unknown function (DUF3170)
ASH454ONE000241	1	PF07724.7	2.3e-56	190	AAA_2	AAA domain (Cdc48 subfamily)
ASH454ONE000241	1	PF10431.2	2.8e-26	90.9	ClpB_D2-small	C-terminal, D2-small domain, of ClpB protein
ASH454ONE000241	1	PF07728.7	2.3e-12	46.5	AAA_5	AAA domain (dynein-related subfamily)
ASH454ONE000241	1	PF02151.12	2.4e-09	36	UVR	UvrB/uvrC motif
ASH454ONE000241	1	PF00004.22	2e-08	34.2	AAA	ATPase family associated with various cellular activities (AAA)
ASH454ONE000241	1	PF00158.19	3.9e-06	26.1	Sigma54_activat	Sigma-54 interaction domain
ASH454ONE000241	4	PF11370.1	3.7e-14	51.6	DUF3170	Protein of unknown function (DUF3170)
ASH454ONE000242	1	PF07724.7	2.6e-56	189.8	AAA_2	AAA domain (Cdc48 subfamily)
ASH454ONE000242	1	PF10431.2	3.1e-26	90.7	ClpB_D2-small	C-terminal, D2-small domain, of ClpB protein
ASH454ONE000242	1	PF07728.7	2.6e-12	46.3	AAA_5	AAA domain (dynein-related subfamily)
ASH454ONE000242	1	PF00004.22	2.2e-08	34	AAA	ATPase family associated with various cellular activities (AAA)
ASH454ONE000242	1	PF02151.12	1.8e-08	33.2	UVR	UvrB/uvrC motif
ASH454ONE000242	1	PF00158.19	4.4e-06	25.9	Sigma54_activat	Sigma-54 interaction domain
ASH454ONE000242	4	PF11370.1	4.9e-14	51.1	DUF3170	Protein of unknown function (DUF3170)
ASH454ONE000243	1	PF07724.7	5.7e-38	130.1	AAA_2	AAA domain (Cdc48 subfamily)
ASH454ONE000243	1	PF02151.12	1.8e-08	33.2	UVR	UvrB/uvrC motif
ASH454ONE000243	1	PF07728.7	6.1e-07	28.9	AAA_5	AAA domain (dynein-related subfamily)
ASH454ONE000243	3	PF10431.2	3.1e-26	90.8	ClpB_D2-small	C-terminal, D2-small domain, of ClpB protein
ASH454ONE000244	1	PF07724.7	2.7e-56	189.8	AAA_2	AAA domain (Cdc48 subfamily)
ASH454ONE000244	1	PF10431.2	8.6e-26	89.3	ClpB_D2-small	C-terminal, D2-small domain, of ClpB protein
ASH454ONE000244	1	PF07728.7	2.7e-12	46.2	AAA_5	AAA domain (dynein-related subfamily)
ASH454ONE000244	1	PF02151.12	2.7e-09	35.9	UVR	UvrB/uvrC motif
ASH454ONE000244	1	PF00004.22	2.3e-08	34	AAA	ATPase family associated with various cellular activities (AAA)
ASH454ONE000244	1	PF00158.19	4.6e-06	25.8	Sigma54_activat	Sigma-54 interaction domain
ASH454ONE000244	4	PF11370.1	2e-15	55.8	DUF3170	Protein of unknown function (DUF3170)
ASH454ONE000245	1	PF07724.7	2.6e-56	189.8	AAA_2	AAA domain (Cdc48 subfamily)
ASH454ONE000245	1	PF10431.2	3.1e-26	90.7	ClpB_D2-small	C-terminal, D2-small domain, of ClpB protein
ASH454ONE000245	1	PF07728.7	2.6e-12	46.3	AAA_5	AAA domain (dynein-related subfamily)
ASH454ONE000245	1	PF00004.22	2.2e-08	34	AAA	ATPase family associated with various cellular activities (AAA)
ASH454ONE000245	1	PF02151.12	1.8e-08	33.2	UVR	UvrB/uvrC motif
ASH454ONE000245	1	PF00158.19	4.4e-06	25.9	Sigma54_activat	Sigma-54 interaction domain
ASH454ONE000245	4	PF11370.1	4.9e-14	51.1	DUF3170	Protein of unknown function (DUF3170)
ASH454ONE000246	1	PF07724.7	2.6e-56	189.9	AAA_2	AAA domain (Cdc48 subfamily)
ASH454ONE000246	1	PF10431.2	9.6e-22	76.4	ClpB_D2-small	C-terminal, D2-small domain, of ClpB protein
ASH454ONE000246	1	PF07728.7	2.5e-12	46.3	AAA_5	AAA domain (dynein-related subfamily)
ASH454ONE000246	1	PF00004.22	2.2e-08	34.1	AAA	ATPase family associated with various cellular activities (AAA)
ASH454ONE000246	1	PF02151.12	1.8e-08	33.3	UVR	UvrB/uvrC motif
ASH454ONE000246	1	PF00158.19	4.3e-06	25.9	Sigma54_activat	Sigma-54 interaction domain
ASH454ONE000246	4	PF11370.1	4.8e-14	51.2	DUF3170	Protein of unknown function (DUF3170)
ASH454ONE000247	1	PF07724.7	5.6e-38	130.2	AAA_2	AAA domain (Cdc48 subfamily)
ASH454ONE000247	1	PF02151.12	1.8e-08	33.3	UVR	UvrB/uvrC motif
ASH454ONE000247	1	PF07728.7	6e-07	28.9	AAA_5	AAA domain (dynein-related subfamily)
ASH454ONE000247	3	PF10431.2	9.5e-22	76.4	ClpB_D2-small	C-terminal, D2-small domain, of ClpB protein
ASH454ONE000248	1	PF07724.7	2.6e-56	189.9	AAA_2	AAA domain (Cdc48 subfamily)
ASH454ONE000248	1	PF10431.2	9.6e-22	76.4	ClpB_D2-small	C-terminal, D2-small domain, of ClpB protein
ASH454ONE000248	1	PF07728.7	2.5e-12	46.3	AAA_5	AAA domain (dynein-related subfamily)
ASH454ONE000248	1	PF00004.22	2.2e-08	34.1	AAA	ATPase family associated with various cellular activities (AAA)
ASH454ONE000248	1	PF02151.12	1.8e-08	33.3	UVR	UvrB/uvrC motif
ASH454ONE000248	1	PF00158.19	4.3e-06	25.9	Sigma54_activat	Sigma-54 interaction domain
ASH454ONE000248	4	PF11370.1	4.8e-14	51.2	DUF3170	Protein of unknown function (DUF3170)
ASH454ONE000249	1	PF07724.7	5.6e-38	130.2	AAA_2	AAA domain (Cdc48 subfamily)
ASH454ONE000249	1	PF02151.12	1.8e-08	33.3	UVR	UvrB/uvrC motif
ASH454ONE000249	1	PF07728.7	6e-07	28.9	AAA_5	AAA domain (dynein-related subfamily)
ASH454ONE000249	3	PF10431.2	9.5e-22	76.4	ClpB_D2-small	C-terminal, D2-small domain, of ClpB protein
ASH454ONE000250	1	PF10431.2	8.6e-26	89.3	ClpB_D2-small	C-terminal, D2-small domain, of ClpB protein
ASH454ONE000250	1	PF02151.12	1.9e-08	33.2	UVR	UvrB/uvrC motif
ASH454ONE000250	2	PF07724.7	5.8e-38	130.1	AAA_2	AAA domain (Cdc48 subfamily)
ASH454ONE000250	2	PF07728.7	6.3e-07	28.8	AAA_5	AAA domain (dynein-related subfamily)
ASH454ONE000251	1	PF07724.7	2.4e-56	190	AAA_2	AAA domain (Cdc48 subfamily)
ASH454ONE000251	1	PF10431.2	7.8e-26	89.5	ClpB_D2-small	C-terminal, D2-small domain, of ClpB protein
ASH454ONE000251	1	PF07728.7	2.4e-12	46.4	AAA_5	AAA domain (dynein-related subfamily)
ASH454ONE000251	1	PF02151.12	2.5e-09	36	UVR	UvrB/uvrC motif
ASH454ONE000251	1	PF00004.22	2.1e-08	34.1	AAA	ATPase family associated with various cellular activities (AAA)
ASH454ONE000251	1	PF00158.19	4.1e-06	26	Sigma54_activat	Sigma-54 interaction domain
ASH454ONE000251	4	PF11370.1	1.7e-15	56	DUF3170	Protein of unknown function (DUF3170)
ASH454ONE000252	1	PF02151.12	2e-08	33.1	UVR	UvrB/uvrC motif
ASH454ONE000252	2	PF07724.7	3.1e-56	189.6	AAA_2	AAA domain (Cdc48 subfamily)
ASH454ONE000252	2	PF10431.2	9.4e-26	89.2	ClpB_D2-small	C-terminal, D2-small domain, of ClpB protein
ASH454ONE000252	2	PF07728.7	3e-12	46.1	AAA_5	AAA domain (dynein-related subfamily)
ASH454ONE000252	2	PF00004.22	2.6e-08	33.8	AAA	ATPase family associated with various cellular activities (AAA)
ASH454ONE000252	2	PF00158.19	5.1e-06	25.7	Sigma54_activat	Sigma-54 interaction domain
ASH454ONE000252	5	PF11370.1	8.5e-16	57	DUF3170	Protein of unknown function (DUF3170)
ASH454ONE000253	1	PF07724.7	2.4e-56	189.9	AAA_2	AAA domain (Cdc48 subfamily)
ASH454ONE000253	1	PF10431.2	1.1e-25	89	ClpB_D2-small	C-terminal, D2-small domain, of ClpB protein
ASH454ONE000253	1	PF07728.7	2.4e-12	46.4	AAA_5	AAA domain (dynein-related subfamily)
ASH454ONE000253	1	PF02151.12	1.7e-08	33.3	UVR	UvrB/uvrC motif
ASH454ONE000253	1	PF00004.22	2.1e-08	34.1	AAA	ATPase family associated with various cellular activities (AAA)
ASH454ONE000253	1	PF00158.19	4.1e-06	26	Sigma54_activat	Sigma-54 interaction domain
ASH454ONE000253	4	PF11370.1	4.5e-14	51.3	DUF3170	Protein of unknown function (DUF3170)
ASH454ONE000254	1	PF07724.7	2.1e-56	190.1	AAA_2	AAA domain (Cdc48 subfamily)
ASH454ONE000254	1	PF10431.2	1e-25	89.1	ClpB_D2-small	C-terminal, D2-small domain, of ClpB protein
ASH454ONE000254	1	PF07728.7	2.1e-12	46.6	AAA_5	AAA domain (dynein-related subfamily)
ASH454ONE000254	1	PF02151.12	2.3e-09	36.1	UVR	UvrB/uvrC motif
ASH454ONE000254	1	PF00004.22	1.8e-08	34.3	AAA	ATPase family associated with various cellular activities (AAA)
ASH454ONE000254	1	PF00158.19	3.6e-06	26.2	Sigma54_activat	Sigma-54 interaction domain
ASH454ONE000254	4	PF11370.1	3.4e-14	51.7	DUF3170	Protein of unknown function (DUF3170)
ASH454ONE000255	1	PF07724.7	2.7e-56	189.8	AAA_2	AAA domain (Cdc48 subfamily)
ASH454ONE000255	1	PF10431.2	8.6e-26	89.3	ClpB_D2-small	C-terminal, D2-small domain, of ClpB protein
ASH454ONE000255	1	PF07728.7	2.7e-12	46.2	AAA_5	AAA domain (dynein-related subfamily)
ASH454ONE000255	1	PF02151.12	1.9e-08	33.2	UVR	UvrB/uvrC motif
ASH454ONE000255	1	PF00004.22	2.3e-08	34	AAA	ATPase family associated with various cellular activities (AAA)
ASH454ONE000255	1	PF00158.19	4.6e-06	25.8	Sigma54_activat	Sigma-54 interaction domain
ASH454ONE000255	4	PF11370.1	2.3e-15	55.6	DUF3170	Protein of unknown function (DUF3170)
ASH454ONE000256	1	PF10431.2	9.4e-26	89.2	ClpB_D2-small	C-terminal, D2-small domain, of ClpB protein
ASH454ONE000256	1	PF02151.12	2e-08	33.1	UVR	UvrB/uvrC motif
ASH454ONE000256	2	PF07724.7	6.5e-38	129.9	AAA_2	AAA domain (Cdc48 subfamily)
ASH454ONE000256	2	PF07728.7	7e-07	28.7	AAA_5	AAA domain (dynein-related subfamily)
ASH454ONE000257	1	PF02151.12	1.9e-08	33.2	UVR	UvrB/uvrC motif
ASH454ONE000257	2	PF07724.7	2.7e-56	189.8	AAA_2	AAA domain (Cdc48 subfamily)
ASH454ONE000257	2	PF10431.2	8.6e-26	89.3	ClpB_D2-small	C-terminal, D2-small domain, of ClpB protein
ASH454ONE000257	2	PF07728.7	2.7e-12	46.2	AAA_5	AAA domain (dynein-related subfamily)
ASH454ONE000257	2	PF00004.22	2.3e-08	34	AAA	ATPase family associated with various cellular activities (AAA)
ASH454ONE000257	2	PF00158.19	4.6e-06	25.8	Sigma54_activat	Sigma-54 interaction domain
ASH454ONE000257	5	PF11370.1	7.5e-16	57.1	DUF3170	Protein of unknown function (DUF3170)
ASH454ONE000258	1	PF07724.7	3.1e-56	189.6	AAA_2	AAA domain (Cdc48 subfamily)
ASH454ONE000258	1	PF10431.2	9.4e-26	89.2	ClpB_D2-small	C-terminal, D2-small domain, of ClpB protein
ASH454ONE000258	1	PF07728.7	3e-12	46.1	AAA_5	AAA domain (dynein-related subfamily)
ASH454ONE000258	1	PF02151.12	2e-08	33.1	UVR	UvrB/uvrC motif
ASH454ONE000258	1	PF00004.22	2.6e-08	33.8	AAA	ATPase family associated with various cellular activities (AAA)
ASH454ONE000258	1	PF00158.19	5.1e-06	25.7	Sigma54_activat	Sigma-54 interaction domain
ASH454ONE000258	4	PF11370.1	2.6e-15	55.4	DUF3170	Protein of unknown function (DUF3170)
ASH454ONE000259	1	PF07724.7	5.3e-38	130.3	AAA_2	AAA domain (Cdc48 subfamily)
ASH454ONE000259	1	PF02151.12	1.7e-08	33.3	UVR	UvrB/uvrC motif
ASH454ONE000259	1	PF07728.7	5.8e-07	29	AAA_5	AAA domain (dynein-related subfamily)
ASH454ONE000259	3	PF10431.2	1.1e-25	89	ClpB_D2-small	C-terminal, D2-small domain, of ClpB protein
ASH454ONE000260	1	PF07724.7	4.7e-38	130.4	AAA_2	AAA domain (Cdc48 subfamily)
ASH454ONE000260	1	PF02151.12	2.3e-09	36.1	UVR	UvrB/uvrC motif
ASH454ONE000260	1	PF07728.7	5.2e-07	29.1	AAA_5	AAA domain (dynein-related subfamily)
ASH454ONE000260	3	PF10431.2	1e-25	89.1	ClpB_D2-small	C-terminal, D2-small domain, of ClpB protein
ASH454ONE000261	1	PF07724.7	5e-38	130.3	AAA_2	AAA domain (Cdc48 subfamily)
ASH454ONE000261	1	PF02151.12	2.4e-09	36.1	UVR	UvrB/uvrC motif
ASH454ONE000261	1	PF07728.7	5.5e-07	29	AAA_5	AAA domain (dynein-related subfamily)
ASH454ONE000261	3	PF10431.2	8.6e-22	76.5	ClpB_D2-small	C-terminal, D2-small domain, of ClpB protein
ASH454ONE000262	1	PF07724.7	5.1e-38	130.3	AAA_2	AAA domain (Cdc48 subfamily)
ASH454ONE000262	1	PF02151.12	2.4e-09	36	UVR	UvrB/uvrC motif
ASH454ONE000262	1	PF07728.7	5.6e-07	29	AAA_5	AAA domain (dynein-related subfamily)
ASH454ONE000262	3	PF10431.2	2.8e-26	90.9	ClpB_D2-small	C-terminal, D2-small domain, of ClpB protein
ASH454ONE000263	1	PF07724.7	5e-38	130.3	AAA_2	AAA domain (Cdc48 subfamily)
ASH454ONE000263	1	PF02151.12	2.4e-09	36.1	UVR	UvrB/uvrC motif
ASH454ONE000263	1	PF07728.7	5.5e-07	29	AAA_5	AAA domain (dynein-related subfamily)
ASH454ONE000263	3	PF10431.2	8.6e-22	76.5	ClpB_D2-small	C-terminal, D2-small domain, of ClpB protein
ASH454ONE000264	1	PF07724.7	5.1e-38	130.3	AAA_2	AAA domain (Cdc48 subfamily)
ASH454ONE000264	1	PF02151.12	2.4e-09	36	UVR	UvrB/uvrC motif
ASH454ONE000264	1	PF07728.7	5.6e-07	29	AAA_5	AAA domain (dynein-related subfamily)
ASH454ONE000264	3	PF10431.2	2.8e-26	90.9	ClpB_D2-small	C-terminal, D2-small domain, of ClpB protein
ASH454ONE000265	1	PF02151.12	1.8e-08	33.3	UVR	UvrB/uvrC motif
ASH454ONE000265	2	PF07724.7	2.6e-56	189.9	AAA_2	AAA domain (Cdc48 subfamily)
ASH454ONE000265	2	PF10431.2	9.6e-22	76.4	ClpB_D2-small	C-terminal, D2-small domain, of ClpB protein
ASH454ONE000265	2	PF07728.7	2.5e-12	46.3	AAA_5	AAA domain (dynein-related subfamily)
ASH454ONE000265	2	PF00004.22	2.2e-08	34.1	AAA	ATPase family associated with various cellular activities (AAA)
ASH454ONE000265	2	PF00158.19	4.3e-06	25.9	Sigma54_activat	Sigma-54 interaction domain
ASH454ONE000265	5	PF11370.1	7e-16	57.2	DUF3170	Protein of unknown function (DUF3170)
ASH454ONE000266	1	PF07724.7	2.6e-56	189.9	AAA_2	AAA domain (Cdc48 subfamily)
ASH454ONE000266	1	PF10431.2	9.6e-22	76.4	ClpB_D2-small	C-terminal, D2-small domain, of ClpB protein
ASH454ONE000266	1	PF07728.7	2.5e-12	46.3	AAA_5	AAA domain (dynein-related subfamily)
ASH454ONE000266	1	PF00004.22	2.2e-08	34.1	AAA	ATPase family associated with various cellular activities (AAA)
ASH454ONE000266	1	PF02151.12	1.8e-08	33.3	UVR	UvrB/uvrC motif
ASH454ONE000266	1	PF00158.19	4.3e-06	25.9	Sigma54_activat	Sigma-54 interaction domain
ASH454ONE000266	4	PF11370.1	2.1e-15	55.7	DUF3170	Protein of unknown function (DUF3170)
ASH454ONE000267	1	PF10431.2	9.6e-22	76.4	ClpB_D2-small	C-terminal, D2-small domain, of ClpB protein
ASH454ONE000267	1	PF02151.12	1.8e-08	33.3	UVR	UvrB/uvrC motif
ASH454ONE000267	2	PF07724.7	5.6e-38	130.2	AAA_2	AAA domain (Cdc48 subfamily)
ASH454ONE000267	2	PF07728.7	6e-07	28.9	AAA_5	AAA domain (dynein-related subfamily)
ASH454ONE000268	1	PF02151.12	1.8e-08	33.2	UVR	UvrB/uvrC motif
ASH454ONE000268	2	PF07724.7	2.6e-56	189.8	AAA_2	AAA domain (Cdc48 subfamily)
ASH454ONE000268	2	PF10431.2	3.1e-26	90.7	ClpB_D2-small	C-terminal, D2-small domain, of ClpB protein
ASH454ONE000268	2	PF07728.7	2.6e-12	46.3	AAA_5	AAA domain (dynein-related subfamily)
ASH454ONE000268	2	PF00004.22	2.2e-08	34	AAA	ATPase family associated with various cellular activities (AAA)
ASH454ONE000268	2	PF00158.19	4.4e-06	25.9	Sigma54_activat	Sigma-54 interaction domain
ASH454ONE000268	5	PF11370.1	7.2e-16	57.2	DUF3170	Protein of unknown function (DUF3170)
ASH454ONE000269	1	PF07724.7	2.6e-56	189.8	AAA_2	AAA domain (Cdc48 subfamily)
ASH454ONE000269	1	PF10431.2	3.1e-26	90.7	ClpB_D2-small	C-terminal, D2-small domain, of ClpB protein
ASH454ONE000269	1	PF07728.7	2.6e-12	46.3	AAA_5	AAA domain (dynein-related subfamily)
ASH454ONE000269	1	PF00004.22	2.2e-08	34	AAA	ATPase family associated with various cellular activities (AAA)
ASH454ONE000269	1	PF02151.12	1.8e-08	33.2	UVR	UvrB/uvrC motif
ASH454ONE000269	1	PF00158.19	4.4e-06	25.9	Sigma54_activat	Sigma-54 interaction domain
ASH454ONE000269	4	PF11370.1	2.2e-15	55.6	DUF3170	Protein of unknown function (DUF3170)
ASH454ONE000270	1	PF10431.2	3.1e-26	90.7	ClpB_D2-small	C-terminal, D2-small domain, of ClpB protein
ASH454ONE000270	1	PF02151.12	1.8e-08	33.2	UVR	UvrB/uvrC motif
ASH454ONE000270	2	PF07724.7	5.7e-38	130.1	AAA_2	AAA domain (Cdc48 subfamily)
ASH454ONE000270	2	PF07728.7	6.1e-07	28.9	AAA_5	AAA domain (dynein-related subfamily)
ASH454ONE000271	1	PF02151.12	1.8e-08	33.2	UVR	UvrB/uvrC motif
ASH454ONE000271	2	PF07724.7	2.6e-56	189.8	AAA_2	AAA domain (Cdc48 subfamily)
ASH454ONE000271	2	PF10431.2	3.1e-26	90.7	ClpB_D2-small	C-terminal, D2-small domain, of ClpB protein
ASH454ONE000271	2	PF07728.7	2.6e-12	46.3	AAA_5	AAA domain (dynein-related subfamily)
ASH454ONE000271	2	PF00004.22	2.2e-08	34	AAA	ATPase family associated with various cellular activities (AAA)
ASH454ONE000271	2	PF00158.19	4.4e-06	25.9	Sigma54_activat	Sigma-54 interaction domain
ASH454ONE000271	5	PF11370.1	7.2e-16	57.2	DUF3170	Protein of unknown function (DUF3170)
ASH454ONE000272	1	PF07724.7	2.6e-56	189.8	AAA_2	AAA domain (Cdc48 subfamily)
ASH454ONE000272	1	PF10431.2	3.1e-26	90.7	ClpB_D2-small	C-terminal, D2-small domain, of ClpB protein
ASH454ONE000272	1	PF07728.7	2.6e-12	46.3	AAA_5	AAA domain (dynein-related subfamily)
ASH454ONE000272	1	PF00004.22	2.2e-08	34	AAA	ATPase family associated with various cellular activities (AAA)
ASH454ONE000272	1	PF02151.12	1.8e-08	33.2	UVR	UvrB/uvrC motif
ASH454ONE000272	1	PF00158.19	4.4e-06	25.9	Sigma54_activat	Sigma-54 interaction domain
ASH454ONE000272	4	PF11370.1	2.2e-15	55.6	DUF3170	Protein of unknown function (DUF3170)
ASH454ONE000273	1	PF10431.2	3.1e-26	90.7	ClpB_D2-small	C-terminal, D2-small domain, of ClpB protein
ASH454ONE000273	1	PF02151.12	1.8e-08	33.2	UVR	UvrB/uvrC motif
ASH454ONE000273	2	PF07724.7	5.7e-38	130.1	AAA_2	AAA domain (Cdc48 subfamily)
ASH454ONE000273	2	PF07728.7	6.1e-07	28.9	AAA_5	AAA domain (dynein-related subfamily)
ASH454ONE000274	1	PF07724.7	2.4e-56	189.9	AAA_2	AAA domain (Cdc48 subfamily)
ASH454ONE000274	1	PF10431.2	1.1e-25	89	ClpB_D2-small	C-terminal, D2-small domain, of ClpB protein
ASH454ONE000274	1	PF07728.7	2.4e-12	46.4	AAA_5	AAA domain (dynein-related subfamily)
ASH454ONE000274	1	PF02151.12	1.7e-08	33.3	UVR	UvrB/uvrC motif
ASH454ONE000274	1	PF00004.22	2.1e-08	34.1	AAA	ATPase family associated with various cellular activities (AAA)
ASH454ONE000274	1	PF00158.19	4.1e-06	26	Sigma54_activat	Sigma-54 interaction domain
ASH454ONE000274	4	PF11370.1	2e-15	55.7	DUF3170	Protein of unknown function (DUF3170)
ASH454ONE000275	1	PF07724.7	2.2e-56	190.1	AAA_2	AAA domain (Cdc48 subfamily)
ASH454ONE000275	1	PF10431.2	8.7e-22	76.5	ClpB_D2-small	C-terminal, D2-small domain, of ClpB protein
ASH454ONE000275	1	PF07728.7	2.3e-12	46.5	AAA_5	AAA domain (dynein-related subfamily)
ASH454ONE000275	1	PF02151.12	2.4e-09	36.1	UVR	UvrB/uvrC motif
ASH454ONE000275	1	PF00004.22	1.9e-08	34.2	AAA	ATPase family associated with various cellular activities (AAA)
ASH454ONE000275	1	PF00158.19	3.8e-06	26.1	Sigma54_activat	Sigma-54 interaction domain
ASH454ONE000275	4	PF11370.1	1.6e-15	56.1	DUF3170	Protein of unknown function (DUF3170)
ASH454ONE000276	1	PF07724.7	2.3e-56	190	AAA_2	AAA domain (Cdc48 subfamily)
ASH454ONE000276	1	PF10431.2	2.8e-26	90.9	ClpB_D2-small	C-terminal, D2-small domain, of ClpB protein
ASH454ONE000276	1	PF07728.7	2.3e-12	46.5	AAA_5	AAA domain (dynein-related subfamily)
ASH454ONE000276	1	PF02151.12	2.4e-09	36	UVR	UvrB/uvrC motif
ASH454ONE000276	1	PF00004.22	2e-08	34.2	AAA	ATPase family associated with various cellular activities (AAA)
ASH454ONE000276	1	PF00158.19	3.9e-06	26.1	Sigma54_activat	Sigma-54 interaction domain
ASH454ONE000276	4	PF11370.1	1.6e-15	56	DUF3170	Protein of unknown function (DUF3170)
ASH454ONE000277	1	PF07724.7	2.2e-56	190.1	AAA_2	AAA domain (Cdc48 subfamily)
ASH454ONE000277	1	PF10431.2	8.7e-22	76.5	ClpB_D2-small	C-terminal, D2-small domain, of ClpB protein
ASH454ONE000277	1	PF07728.7	2.3e-12	46.5	AAA_5	AAA domain (dynein-related subfamily)
ASH454ONE000277	1	PF02151.12	2.4e-09	36.1	UVR	UvrB/uvrC motif
ASH454ONE000277	1	PF00004.22	1.9e-08	34.2	AAA	ATPase family associated with various cellular activities (AAA)
ASH454ONE000277	1	PF00158.19	3.8e-06	26.1	Sigma54_activat	Sigma-54 interaction domain
ASH454ONE000277	4	PF11370.1	1.6e-15	56.1	DUF3170	Protein of unknown function (DUF3170)
ASH454ONE000278	1	PF07724.7	2.3e-56	190	AAA_2	AAA domain (Cdc48 subfamily)
ASH454ONE000278	1	PF10431.2	2.8e-26	90.9	ClpB_D2-small	C-terminal, D2-small domain, of ClpB protein
ASH454ONE000278	1	PF07728.7	2.3e-12	46.5	AAA_5	AAA domain (dynein-related subfamily)
ASH454ONE000278	1	PF02151.12	2.4e-09	36	UVR	UvrB/uvrC motif
ASH454ONE000278	1	PF00004.22	2e-08	34.2	AAA	ATPase family associated with various cellular activities (AAA)
ASH454ONE000278	1	PF00158.19	3.9e-06	26.1	Sigma54_activat	Sigma-54 interaction domain
ASH454ONE000278	4	PF11370.1	1.6e-15	56	DUF3170	Protein of unknown function (DUF3170)
ASH454ONE000279	1	PF02151.12	1.7e-08	33.3	UVR	UvrB/uvrC motif
ASH454ONE000279	2	PF07724.7	2.4e-56	189.9	AAA_2	AAA domain (Cdc48 subfamily)
ASH454ONE000279	2	PF10431.2	1.1e-25	89	ClpB_D2-small	C-terminal, D2-small domain, of ClpB protein
ASH454ONE000279	2	PF07728.7	2.4e-12	46.4	AAA_5	AAA domain (dynein-related subfamily)
ASH454ONE000279	2	PF00004.22	2.1e-08	34.1	AAA	ATPase family associated with various cellular activities (AAA)
ASH454ONE000279	2	PF00158.19	4.1e-06	26	Sigma54_activat	Sigma-54 interaction domain
ASH454ONE000279	5	PF11370.1	6.7e-16	57.3	DUF3170	Protein of unknown function (DUF3170)
ASH454ONE000280	1	PF07724.7	2.1e-56	190.1	AAA_2	AAA domain (Cdc48 subfamily)
ASH454ONE000280	1	PF10431.2	1e-25	89.1	ClpB_D2-small	C-terminal, D2-small domain, of ClpB protein
ASH454ONE000280	1	PF07728.7	2.1e-12	46.6	AAA_5	AAA domain (dynein-related subfamily)
ASH454ONE000280	1	PF02151.12	2.3e-09	36.1	UVR	UvrB/uvrC motif
ASH454ONE000280	1	PF00004.22	1.8e-08	34.3	AAA	ATPase family associated with various cellular activities (AAA)
ASH454ONE000280	1	PF00158.19	3.6e-06	26.2	Sigma54_activat	Sigma-54 interaction domain
ASH454ONE000280	4	PF11370.1	1.5e-15	56.2	DUF3170	Protein of unknown function (DUF3170)
ASH454ONE000281	1	PF02151.12	1.8e-08	33.3	UVR	UvrB/uvrC motif
ASH454ONE000281	2	PF07724.7	2.6e-56	189.9	AAA_2	AAA domain (Cdc48 subfamily)
ASH454ONE000281	2	PF10431.2	9.6e-22	76.4	ClpB_D2-small	C-terminal, D2-small domain, of ClpB protein
ASH454ONE000281	2	PF07728.7	2.5e-12	46.3	AAA_5	AAA domain (dynein-related subfamily)
ASH454ONE000281	2	PF00004.22	2.2e-08	34.1	AAA	ATPase family associated with various cellular activities (AAA)
ASH454ONE000281	2	PF00158.19	4.3e-06	25.9	Sigma54_activat	Sigma-54 interaction domain
ASH454ONE000281	5	PF11370.1	7e-16	57.2	DUF3170	Protein of unknown function (DUF3170)
ASH454ONE000282	1	PF07724.7	2.6e-56	189.9	AAA_2	AAA domain (Cdc48 subfamily)
ASH454ONE000282	1	PF10431.2	9.6e-22	76.4	ClpB_D2-small	C-terminal, D2-small domain, of ClpB protein
ASH454ONE000282	1	PF07728.7	2.5e-12	46.3	AAA_5	AAA domain (dynein-related subfamily)
ASH454ONE000282	1	PF00004.22	2.2e-08	34.1	AAA	ATPase family associated with various cellular activities (AAA)
ASH454ONE000282	1	PF02151.12	1.8e-08	33.3	UVR	UvrB/uvrC motif
ASH454ONE000282	1	PF00158.19	4.3e-06	25.9	Sigma54_activat	Sigma-54 interaction domain
ASH454ONE000282	4	PF11370.1	2.1e-15	55.7	DUF3170	Protein of unknown function (DUF3170)
ASH454ONE000283	1	PF10431.2	9.6e-22	76.4	ClpB_D2-small	C-terminal, D2-small domain, of ClpB protein
ASH454ONE000283	1	PF02151.12	1.8e-08	33.3	UVR	UvrB/uvrC motif
ASH454ONE000283	2	PF07724.7	5.6e-38	130.2	AAA_2	AAA domain (Cdc48 subfamily)
ASH454ONE000283	2	PF07728.7	6e-07	28.9	AAA_5	AAA domain (dynein-related subfamily)
ASH454ONE000284	1	PF10431.2	1.1e-25	89	ClpB_D2-small	C-terminal, D2-small domain, of ClpB protein
ASH454ONE000284	1	PF02151.12	1.7e-08	33.3	UVR	UvrB/uvrC motif
ASH454ONE000284	2	PF07724.7	5.3e-38	130.3	AAA_2	AAA domain (Cdc48 subfamily)
ASH454ONE000284	2	PF07728.7	5.8e-07	29	AAA_5	AAA domain (dynein-related subfamily)
ASH454ONE000308	4	PF00106.18	2.6e-28	98.7	adh_short	short chain dehydrogenase
ASH454ONE000308	4	PF08659.3	2.8e-06	26.8	KR	KR domain
ASH454ONE000309	6	PF00106.18	2.6e-28	98.7	adh_short	short chain dehydrogenase
ASH454ONE000309	6	PF08659.3	2.8e-06	26.8	KR	KR domain
ASH454ONE000310	4	PF00106.18	1.9e-28	99.1	adh_short	short chain dehydrogenase
ASH454ONE000310	4	PF08659.3	2.5e-06	26.9	KR	KR domain
ASH454ONE000311	4	PF00106.18	3.9e-28	98.1	adh_short	short chain dehydrogenase
ASH454ONE000311	4	PF08659.3	5e-06	25.9	KR	KR domain
ASH454ONE000312	6	PF00106.18	6.7e-28	97.3	adh_short	short chain dehydrogenase
ASH454ONE000312	6	PF08659.3	4.4e-06	26.1	KR	KR domain
ASH454ONE000313	6	PF00106.18	1.8e-28	99.2	adh_short	short chain dehydrogenase
ASH454ONE000313	6	PF08659.3	2.6e-06	26.9	KR	KR domain
ASH454ONE000314	4	PF00106.18	3e-28	98.5	adh_short	short chain dehydrogenase
ASH454ONE000314	4	PF08659.3	4.4e-06	26.1	KR	KR domain
ASH454ONE000315	1	PF00106.18	4.4e-28	97.9	adh_short	short chain dehydrogenase
ASH454ONE000316	6	PF00106.18	4.4e-28	97.9	adh_short	short chain dehydrogenase
ASH454ONE000318	1	PF07526.4	1.4e-07	31.5	POX	Associated with HOX
ASH454ONE000318	3	PF07526.4	3.2e-39	134	POX	Associated with HOX
ASH454ONE000319	1	PF07526.4	1.4e-07	31.5	POX	Associated with HOX
ASH454ONE000319	3	PF07526.4	3.2e-39	134	POX	Associated with HOX
ASH454ONE000320	1	PF07526.4	2.6e-07	30.6	POX	Associated with HOX
ASH454ONE000320	3	PF07526.4	4e-39	133.7	POX	Associated with HOX
ASH454ONE000321	1	PF07526.4	2.6e-07	30.6	POX	Associated with HOX
ASH454ONE000321	3	PF07526.4	3.9e-39	133.7	POX	Associated with HOX
ASH454ONE000322	1	PF07526.4	1.3e-07	31.6	POX	Associated with HOX
ASH454ONE000322	3	PF07526.4	3e-39	134.1	POX	Associated with HOX
ASH454ONE000323	1	PF07526.4	1.3e-07	31.6	POX	Associated with HOX
ASH454ONE000323	3	PF07526.4	3e-39	134.1	POX	Associated with HOX
ASH454ONE000324	1	PF07526.4	2.5e-07	30.7	POX	Associated with HOX
ASH454ONE000324	3	PF07526.4	3.7e-39	133.8	POX	Associated with HOX
ASH454ONE000325	1	PF07526.4	2.5e-07	30.7	POX	Associated with HOX
ASH454ONE000325	3	PF07526.4	3.7e-39	133.8	POX	Associated with HOX
ASH454ONE000326	1	PF07526.4	3.8e-39	133.8	POX	Associated with HOX
ASH454ONE000326	2	PF07526.4	2.5e-07	30.7	POX	Associated with HOX
ASH454ONE000327	1	PF07526.4	3.8e-39	133.8	POX	Associated with HOX
ASH454ONE000327	2	PF07526.4	2.5e-07	30.7	POX	Associated with HOX
ASH454ONE000328	1	PF07526.4	3.1e-39	134.1	POX	Associated with HOX
ASH454ONE000328	2	PF07526.4	1.4e-07	31.5	POX	Associated with HOX
ASH454ONE000329	1	PF07526.4	3.1e-39	134.1	POX	Associated with HOX
ASH454ONE000329	2	PF07526.4	1.4e-07	31.5	POX	Associated with HOX
ASH454ONE000330	1	PF07526.4	1.4e-07	31.5	POX	Associated with HOX
ASH454ONE000330	3	PF07526.4	3.2e-39	134	POX	Associated with HOX
ASH454ONE000331	2	PF07526.4	3.8e-39	133.8	POX	Associated with HOX
ASH454ONE000331	3	PF07526.4	2.5e-07	30.7	POX	Associated with HOX
ASH454ONE000332	1	PF07526.4	3.8e-39	133.8	POX	Associated with HOX
ASH454ONE000332	2	PF07526.4	2.5e-07	30.7	POX	Associated with HOX
ASH454ONE000333	1	PF07526.4	2.6e-07	30.6	POX	Associated with HOX
ASH454ONE000333	3	PF07526.4	3.9e-39	133.7	POX	Associated with HOX
ASH454ONE000334	1	PF07526.4	1.1e-50	171.1	POX	Associated with HOX
ASH454ONE000335	1	PF07526.4	1.1e-50	171.1	POX	Associated with HOX
ASH454ONE000336	1	PF07526.4	1e-50	171.2	POX	Associated with HOX
ASH454ONE000337	1	PF07526.4	1e-50	171.3	POX	Associated with HOX
ASH454ONE000338	1	PF07526.4	1.1e-50	171.2	POX	Associated with HOX
ASH454ONE000339	1	PF07526.4	1.1e-50	171.2	POX	Associated with HOX
ASH454ONE000340	1	PF07526.4	1.1e-50	171.2	POX	Associated with HOX
ASH454ONE000341	2	PF07526.4	3.8e-39	133.8	POX	Associated with HOX
ASH454ONE000341	3	PF07526.4	2.5e-07	30.7	POX	Associated with HOX
ASH454ONE000342	1	PF07526.4	1.3e-07	31.6	POX	Associated with HOX
ASH454ONE000342	3	PF07526.4	3e-39	134.1	POX	Associated with HOX
ASH454ONE000343	1	PF07526.4	3.1e-39	134.1	POX	Associated with HOX
ASH454ONE000343	2	PF07526.4	1.4e-07	31.5	POX	Associated with HOX
ASH454ONE000344	2	PF07526.4	1.1e-50	171.2	POX	Associated with HOX
ASH454ONE000345	1	PF07526.4	2.5e-07	30.7	POX	Associated with HOX
ASH454ONE000345	3	PF07526.4	3.7e-39	133.8	POX	Associated with HOX
ASH454ONE000346	1	PF07526.4	1.1e-50	171.2	POX	Associated with HOX
ASH454ONE000347	2	PF07526.4	3.1e-39	134.1	POX	Associated with HOX
ASH454ONE000347	3	PF07526.4	1.4e-07	31.5	POX	Associated with HOX
ASH454ONE000348	2	PF07526.4	1e-50	171.2	POX	Associated with HOX
ASH454ONE000349	2	PF07526.4	1e-50	171.2	POX	Associated with HOX
ASH454ONE000350	2	PF07526.4	3e-39	134.1	POX	Associated with HOX
ASH454ONE000350	3	PF07526.4	1.3e-07	31.6	POX	Associated with HOX
ASH454ONE000351	2	PF07526.4	1.1e-50	171.1	POX	Associated with HOX
ASH454ONE000352	1	PF07526.4	1.1e-50	171.2	POX	Associated with HOX
ASH454ONE000353	3	PF07526.4	1.1e-50	171.2	POX	Associated with HOX
ASH454ONE000354	1	PF07526.4	1.1e-50	171.1	POX	Associated with HOX
ASH454ONE000355	2	PF07526.4	3.8e-39	133.8	POX	Associated with HOX
ASH454ONE000355	3	PF07526.4	2.5e-07	30.7	POX	Associated with HOX
ASH454ONE000356	2	PF07526.4	3e-39	134.1	POX	Associated with HOX
ASH454ONE000356	3	PF07526.4	1.3e-07	31.6	POX	Associated with HOX
ASH454ONE000357	1	PF07526.4	1.1e-44	151.7	POX	Associated with HOX
ASH454ONE000358	1	PF07526.4	1.1e-44	151.7	POX	Associated with HOX
ASH454ONE000359	3	PF07526.4	1.1e-50	171.2	POX	Associated with HOX
ASH454ONE000360	1	PF07526.4	1e-50	171.3	POX	Associated with HOX
ASH454ONE000361	1	PF07526.4	1.1e-50	171.2	POX	Associated with HOX
ASH454ONE000362	1	PF07526.4	1e-44	151.8	POX	Associated with HOX
ASH454ONE000363	1	PF07526.4	1e-44	151.8	POX	Associated with HOX
ASH454ONE000364	3	PF07526.4	1e-50	171.2	POX	Associated with HOX
ASH454ONE000365	2	PF07526.4	1e-50	171.2	POX	Associated with HOX
ASH454ONE000366	2	PF07526.4	1.1e-50	171.2	POX	Associated with HOX
ASH454ONE000367	2	PF07526.4	1.1e-44	151.8	POX	Associated with HOX
ASH454ONE000368	2	PF07526.4	1.1e-44	151.8	POX	Associated with HOX
ASH454ONE000369	3	PF07526.4	1e-50	171.2	POX	Associated with HOX
ASH454ONE000370	3	PF07526.4	1.1e-44	151.8	POX	Associated with HOX
ASH454ONE000371	3	PF07526.4	1e-44	151.8	POX	Associated with HOX
ASH454ONE000372	3	PF07526.4	1e-50	171.2	POX	Associated with HOX
ASH454ONE000373	3	PF07526.4	1.1e-50	171.2	POX	Associated with HOX
ASH454ONE000374	1	PF07526.4	1.1e-44	151.7	POX	Associated with HOX
ASH454ONE000375	1	PF07526.4	1e-44	151.8	POX	Associated with HOX
ASH454ONE000376	2	PF07526.4	1.1e-44	151.8	POX	Associated with HOX
ASH454ONE000377	3	PF07526.4	1e-44	151.8	POX	Associated with HOX
ASH454ONE000378	6	PF04570.7	2.9e-22	77.3	DUF581	Protein of unknown function (DUF581)
ASH454ONE000379	6	PF04570.7	2.6e-22	77.5	DUF581	Protein of unknown function (DUF581)
ASH454ONE000380	6	PF04570.7	5e-09	35	DUF581	Protein of unknown function (DUF581)
ASH454ONE000381	6	PF04570.7	5.4e-09	34.8	DUF581	Protein of unknown function (DUF581)
ASH454ONE000382	4	PF04570.7	5.4e-09	34.8	DUF581	Protein of unknown function (DUF581)
ASH454ONE000383	4	PF04570.7	4.9e-09	35	DUF581	Protein of unknown function (DUF581)
ASH454ONE000384	4	PF04570.7	2.8e-22	77.4	DUF581	Protein of unknown function (DUF581)
ASH454ONE000385	4	PF04570.7	2.5e-22	77.6	DUF581	Protein of unknown function (DUF581)
ASH454ONE000386	6	PF04570.7	3.7e-22	77	DUF581	Protein of unknown function (DUF581)
ASH454ONE000387	6	PF04570.7	3.4e-22	77.1	DUF581	Protein of unknown function (DUF581)
ASH454ONE000388	4	PF04570.7	3.8e-22	77	DUF581	Protein of unknown function (DUF581)
ASH454ONE000389	4	PF04570.7	3.5e-22	77.1	DUF581	Protein of unknown function (DUF581)
ASH454ONE000390	2	PF00847.13	6.9e-18	64.2	AP2	AP2 domain
ASH454ONE000391	2	PF00847.13	6.9e-18	64.2	AP2	AP2 domain
ASH454ONE000392	2	PF00847.13	7e-18	64.2	AP2	AP2 domain
ASH454ONE000393	2	PF00847.13	7e-18	64.2	AP2	AP2 domain
ASH454ONE000394	2	PF00847.13	6.9e-18	64.2	AP2	AP2 domain
ASH454ONE000395	2	PF00847.13	6.9e-18	64.2	AP2	AP2 domain
ASH454ONE000396	2	PF00847.13	6.8e-18	64.2	AP2	AP2 domain
ASH454ONE000397	2	PF00847.13	6.8e-18	64.2	AP2	AP2 domain
ASH454ONE000398	2	PF00847.13	6.7e-18	64.2	AP2	AP2 domain
ASH454ONE000399	2	PF00847.13	6.7e-18	64.2	AP2	AP2 domain
ASH454ONE000400	2	PF00847.13	6.9e-18	64.2	AP2	AP2 domain
ASH454ONE000401	2	PF00847.13	6.9e-18	64.2	AP2	AP2 domain
ASH454ONE000402	2	PF00847.13	6.7e-18	64.2	AP2	AP2 domain
ASH454ONE000403	2	PF00847.13	6.7e-18	64.2	AP2	AP2 domain
ASH454ONE000404	2	PF00847.13	6.7e-18	64.2	AP2	AP2 domain
ASH454ONE000405	2	PF00847.13	6.7e-18	64.2	AP2	AP2 domain
ASH454ONE000409	6	PF03145.9	1.4e-12	47.3	Sina	Seven in absentia protein family
ASH454ONE000410	5	PF03145.9	1.4e-12	47.3	Sina	Seven in absentia protein family
ASH454ONE000411	6	PF03145.9	1.4e-12	47.3	Sina	Seven in absentia protein family
ASH454ONE000412	5	PF03145.9	1.4e-12	47.3	Sina	Seven in absentia protein family
ASH454ONE000417	5	PF03145.9	2e-13	50.1	Sina	Seven in absentia protein family
ASH454ONE000418	5	PF03145.9	2e-13	50.1	Sina	Seven in absentia protein family
ASH454ONE000425	1	PF03144.18	2.1e-15	56.2	GTP_EFTU_D2	Elongation factor Tu domain 2
ASH454ONE000425	1	PF03143.10	1.6e-10	40.9	GTP_EFTU_D3	Elongation factor Tu C-terminal domain
ASH454ONE000425	3	PF00009.20	1.3e-54	184.2	GTP_EFTU	Elongation factor Tu GTP binding domain
ASH454ONE000425	3	PF03143.10	8.4e-15	54.6	GTP_EFTU_D3	Elongation factor Tu C-terminal domain
ASH454ONE000428	1	PF00009.20	1.3e-54	184.2	GTP_EFTU	Elongation factor Tu GTP binding domain
ASH454ONE000428	1	PF03143.10	8.3e-15	54.6	GTP_EFTU_D3	Elongation factor Tu C-terminal domain
ASH454ONE000428	2	PF03144.18	2.1e-15	56.2	GTP_EFTU_D2	Elongation factor Tu domain 2
ASH454ONE000428	2	PF03143.10	1.6e-10	40.9	GTP_EFTU_D3	Elongation factor Tu C-terminal domain
ASH454ONE000429	1	PF00009.20	1.3e-54	184.2	GTP_EFTU	Elongation factor Tu GTP binding domain
ASH454ONE000429	1	PF03143.10	8.3e-15	54.6	GTP_EFTU_D3	Elongation factor Tu C-terminal domain
ASH454ONE000429	2	PF03144.18	2.1e-15	56.2	GTP_EFTU_D2	Elongation factor Tu domain 2
ASH454ONE000429	2	PF03143.10	1.6e-10	40.9	GTP_EFTU_D3	Elongation factor Tu C-terminal domain
ASH454ONE000432	1	PF03144.18	2.1e-15	56.2	GTP_EFTU_D2	Elongation factor Tu domain 2
ASH454ONE000432	1	PF03143.10	1.6e-10	40.9	GTP_EFTU_D3	Elongation factor Tu C-terminal domain
ASH454ONE000432	3	PF00009.20	1.3e-54	184.2	GTP_EFTU	Elongation factor Tu GTP binding domain
ASH454ONE000432	3	PF03143.10	8.4e-15	54.6	GTP_EFTU_D3	Elongation factor Tu C-terminal domain
ASH454ONE000433	1	PF03144.18	2.2e-15	56.2	GTP_EFTU_D2	Elongation factor Tu domain 2
ASH454ONE000433	1	PF03143.10	1.6e-10	40.8	GTP_EFTU_D3	Elongation factor Tu C-terminal domain
ASH454ONE000433	3	PF00009.20	1.3e-54	184.1	GTP_EFTU	Elongation factor Tu GTP binding domain
ASH454ONE000433	3	PF03143.10	8.6e-15	54.6	GTP_EFTU_D3	Elongation factor Tu C-terminal domain
ASH454ONE000434	1	PF00009.20	4.5e-33	113.9	GTP_EFTU	Elongation factor Tu GTP binding domain
ASH454ONE000434	1	PF03144.18	2.1e-15	56.2	GTP_EFTU_D2	Elongation factor Tu domain 2
ASH454ONE000434	1	PF03143.10	1.6e-10	40.9	GTP_EFTU_D3	Elongation factor Tu C-terminal domain
ASH454ONE000434	3	PF03143.10	8.4e-15	54.6	GTP_EFTU_D3	Elongation factor Tu C-terminal domain
ASH454ONE000434	3	PF00009.20	1.8e-12	46.7	GTP_EFTU	Elongation factor Tu GTP binding domain
ASH454ONE000436	1	PF00009.20	4.5e-33	113.9	GTP_EFTU	Elongation factor Tu GTP binding domain
ASH454ONE000436	1	PF03144.18	2.1e-15	56.2	GTP_EFTU_D2	Elongation factor Tu domain 2
ASH454ONE000436	1	PF03143.10	1.6e-10	40.9	GTP_EFTU_D3	Elongation factor Tu C-terminal domain
ASH454ONE000436	3	PF03143.10	8.4e-15	54.6	GTP_EFTU_D3	Elongation factor Tu C-terminal domain
ASH454ONE000436	3	PF00009.20	1.9e-12	46.7	GTP_EFTU	Elongation factor Tu GTP binding domain
ASH454ONE000438	1	PF00009.20	1.3e-54	184.1	GTP_EFTU	Elongation factor Tu GTP binding domain
ASH454ONE000438	1	PF03143.10	8.5e-15	54.6	GTP_EFTU_D3	Elongation factor Tu C-terminal domain
ASH454ONE000438	2	PF03144.18	2.2e-15	56.2	GTP_EFTU_D2	Elongation factor Tu domain 2
ASH454ONE000438	2	PF03143.10	1.6e-10	40.9	GTP_EFTU_D3	Elongation factor Tu C-terminal domain
ASH454ONE000441	1	PF03144.18	2e-15	56.3	GTP_EFTU_D2	Elongation factor Tu domain 2
ASH454ONE000441	1	PF03143.10	1.5e-10	41	GTP_EFTU_D3	Elongation factor Tu C-terminal domain
ASH454ONE000441	3	PF00009.20	1.1e-54	184.4	GTP_EFTU	Elongation factor Tu GTP binding domain
ASH454ONE000441	3	PF03143.10	8.4e-15	54.6	GTP_EFTU_D3	Elongation factor Tu C-terminal domain
ASH454ONE000442	1	PF00009.20	1.1e-54	184.4	GTP_EFTU	Elongation factor Tu GTP binding domain
ASH454ONE000442	1	PF03143.10	8.3e-15	54.6	GTP_EFTU_D3	Elongation factor Tu C-terminal domain
ASH454ONE000442	2	PF03144.18	1.9e-15	56.4	GTP_EFTU_D2	Elongation factor Tu domain 2
ASH454ONE000442	2	PF03143.10	1.4e-10	41	GTP_EFTU_D3	Elongation factor Tu C-terminal domain
ASH454ONE000443	1	PF00009.20	4.7e-33	113.8	GTP_EFTU	Elongation factor Tu GTP binding domain
ASH454ONE000443	1	PF03144.18	2.2e-15	56.2	GTP_EFTU_D2	Elongation factor Tu domain 2
ASH454ONE000443	1	PF03143.10	1.6e-10	40.8	GTP_EFTU_D3	Elongation factor Tu C-terminal domain
ASH454ONE000443	3	PF03143.10	8.7e-15	54.6	GTP_EFTU_D3	Elongation factor Tu C-terminal domain
ASH454ONE000443	3	PF00009.20	1.9e-12	46.6	GTP_EFTU	Elongation factor Tu GTP binding domain
ASH454ONE000444	1	PF00009.20	4.1e-33	114	GTP_EFTU	Elongation factor Tu GTP binding domain
ASH454ONE000444	1	PF03144.18	2e-15	56.3	GTP_EFTU_D2	Elongation factor Tu domain 2
ASH454ONE000444	1	PF03143.10	1.5e-10	41	GTP_EFTU_D3	Elongation factor Tu C-terminal domain
ASH454ONE000444	3	PF03143.10	8.4e-15	54.6	GTP_EFTU_D3	Elongation factor Tu C-terminal domain
ASH454ONE000444	3	PF00009.20	1.7e-12	46.8	GTP_EFTU	Elongation factor Tu GTP binding domain
ASH454ONE000445	2	PF03143.10	5.1e-32	109.9	GTP_EFTU_D3	Elongation factor Tu C-terminal domain
ASH454ONE000445	2	PF03144.18	5.3e-17	61.4	GTP_EFTU_D2	Elongation factor Tu domain 2
ASH454ONE000445	3	PF00009.20	1.2e-54	184.3	GTP_EFTU	Elongation factor Tu GTP binding domain
ASH454ONE000446	1	PF00009.20	1.2e-54	184.3	GTP_EFTU	Elongation factor Tu GTP binding domain
ASH454ONE000446	3	PF03143.10	5e-32	109.9	GTP_EFTU_D3	Elongation factor Tu C-terminal domain
ASH454ONE000446	3	PF03144.18	5.2e-17	61.4	GTP_EFTU_D2	Elongation factor Tu domain 2
ASH454ONE000447	1	PF00009.20	4.8e-33	113.8	GTP_EFTU	Elongation factor Tu GTP binding domain
ASH454ONE000447	2	PF03143.10	5.1e-32	109.9	GTP_EFTU_D3	Elongation factor Tu C-terminal domain
ASH454ONE000447	2	PF03144.18	5.3e-17	61.4	GTP_EFTU_D2	Elongation factor Tu domain 2
ASH454ONE000447	3	PF00009.20	1.7e-12	46.8	GTP_EFTU	Elongation factor Tu GTP binding domain
ASH454ONE000448	4	PF00332.11	4.1e-42	143.9	Glyco_hydro_17	Glycosyl hydrolases family 17
ASH454ONE000448	6	PF00332.11	2.4e-46	157.8	Glyco_hydro_17	Glycosyl hydrolases family 17
ASH454ONE000449	4	PF00332.11	7.2e-43	146.4	Glyco_hydro_17	Glycosyl hydrolases family 17
ASH454ONE000449	6	PF00332.11	2.4e-46	157.8	Glyco_hydro_17	Glycosyl hydrolases family 17
ASH454ONE000450	4	PF00332.11	4.2e-42	143.9	Glyco_hydro_17	Glycosyl hydrolases family 17
ASH454ONE000450	6	PF00332.11	2.4e-46	157.8	Glyco_hydro_17	Glycosyl hydrolases family 17
ASH454ONE000451	5	PF00332.11	2.5e-46	157.8	Glyco_hydro_17	Glycosyl hydrolases family 17
ASH454ONE000451	6	PF00332.11	7.3e-43	146.4	Glyco_hydro_17	Glycosyl hydrolases family 17
ASH454ONE000452	5	PF00332.11	2.4e-46	157.8	Glyco_hydro_17	Glycosyl hydrolases family 17
ASH454ONE000452	6	PF00332.11	4.2e-42	143.9	Glyco_hydro_17	Glycosyl hydrolases family 17
ASH454ONE000454	5	PF00332.11	2.6e-42	144.6	Glyco_hydro_17	Glycosyl hydrolases family 17
ASH454ONE000456	1	PF03949.8	5.7e-19	68.3	Malic_M	Malic enzyme, NAD binding domain
ASH454ONE000456	2	PF00390.12	2.1e-55	186.8	malic	Malic enzyme, N-terminal domain
ASH454ONE000456	3	PF03949.8	6.5e-67	225.4	Malic_M	Malic enzyme, NAD binding domain
ASH454ONE000456	3	PF00390.12	1.3e-14	53.8	malic	Malic enzyme, N-terminal domain
ASH454ONE000457	1	PF03949.8	5e-19	68.5	Malic_M	Malic enzyme, NAD binding domain
ASH454ONE000457	2	PF00390.12	1.9e-55	186.9	malic	Malic enzyme, N-terminal domain
ASH454ONE000457	3	PF03949.8	5.6e-67	225.6	Malic_M	Malic enzyme, NAD binding domain
ASH454ONE000457	3	PF00390.12	1.2e-14	54	malic	Malic enzyme, N-terminal domain
ASH454ONE000458	1	PF03949.8	5.6e-19	68.3	Malic_M	Malic enzyme, NAD binding domain
ASH454ONE000458	2	PF00390.12	2.1e-55	186.8	malic	Malic enzyme, N-terminal domain
ASH454ONE000458	3	PF03949.8	4.6e-66	222.6	Malic_M	Malic enzyme, NAD binding domain
ASH454ONE000458	3	PF00390.12	1.3e-14	53.9	malic	Malic enzyme, N-terminal domain
ASH454ONE000459	1	PF00390.12	2.1e-55	186.8	malic	Malic enzyme, N-terminal domain
ASH454ONE000459	2	PF03949.8	4.6e-66	222.6	Malic_M	Malic enzyme, NAD binding domain
ASH454ONE000459	2	PF00390.12	1.3e-14	53.9	malic	Malic enzyme, N-terminal domain
ASH454ONE000459	3	PF03949.8	5.6e-19	68.3	Malic_M	Malic enzyme, NAD binding domain
ASH454ONE000460	1	PF00390.12	1.9e-55	186.9	malic	Malic enzyme, N-terminal domain
ASH454ONE000460	2	PF03949.8	5.6e-67	225.6	Malic_M	Malic enzyme, NAD binding domain
ASH454ONE000460	2	PF00390.12	1.2e-14	54	malic	Malic enzyme, N-terminal domain
ASH454ONE000460	3	PF03949.8	4.9e-19	68.5	Malic_M	Malic enzyme, NAD binding domain
ASH454ONE000461	1	PF00390.12	2.1e-55	186.8	malic	Malic enzyme, N-terminal domain
ASH454ONE000461	2	PF03949.8	6.4e-67	225.4	Malic_M	Malic enzyme, NAD binding domain
ASH454ONE000461	2	PF00390.12	1.3e-14	53.9	malic	Malic enzyme, N-terminal domain
ASH454ONE000461	3	PF03949.8	5.6e-19	68.3	Malic_M	Malic enzyme, NAD binding domain
ASH454ONE000462	1	PF00390.12	2.1e-55	186.8	malic	Malic enzyme, N-terminal domain
ASH454ONE000462	2	PF03949.8	4.8e-66	222.6	Malic_M	Malic enzyme, NAD binding domain
ASH454ONE000462	2	PF00390.12	1.3e-14	53.9	malic	Malic enzyme, N-terminal domain
ASH454ONE000462	3	PF03949.8	3.7e-19	68.9	Malic_M	Malic enzyme, NAD binding domain
ASH454ONE000463	1	PF00390.12	1.9e-55	186.9	malic	Malic enzyme, N-terminal domain
ASH454ONE000463	2	PF03949.8	5.8e-67	225.6	Malic_M	Malic enzyme, NAD binding domain
ASH454ONE000463	2	PF00390.12	1.2e-14	54	malic	Malic enzyme, N-terminal domain
ASH454ONE000463	3	PF03949.8	3.3e-19	69.1	Malic_M	Malic enzyme, NAD binding domain
ASH454ONE000464	1	PF00390.12	2.1e-55	186.8	malic	Malic enzyme, N-terminal domain
ASH454ONE000464	2	PF03949.8	6.7e-67	225.4	Malic_M	Malic enzyme, NAD binding domain
ASH454ONE000464	2	PF00390.12	1.3e-14	53.9	malic	Malic enzyme, N-terminal domain
ASH454ONE000464	3	PF03949.8	3.8e-19	68.9	Malic_M	Malic enzyme, NAD binding domain
ASH454ONE000465	1	PF03949.8	3.8e-19	68.9	Malic_M	Malic enzyme, NAD binding domain
ASH454ONE000465	2	PF00390.12	2.1e-55	186.8	malic	Malic enzyme, N-terminal domain
ASH454ONE000465	3	PF03949.8	4.8e-66	222.5	Malic_M	Malic enzyme, NAD binding domain
ASH454ONE000465	3	PF00390.12	1.3e-14	53.9	malic	Malic enzyme, N-terminal domain
ASH454ONE000466	1	PF03949.8	3.3e-19	69.1	Malic_M	Malic enzyme, NAD binding domain
ASH454ONE000466	2	PF00390.12	1.9e-55	186.9	malic	Malic enzyme, N-terminal domain
ASH454ONE000466	3	PF03949.8	5.9e-67	225.5	Malic_M	Malic enzyme, NAD binding domain
ASH454ONE000466	3	PF00390.12	1.2e-14	54	malic	Malic enzyme, N-terminal domain
ASH454ONE000467	1	PF03949.8	3.8e-19	68.9	Malic_M	Malic enzyme, NAD binding domain
ASH454ONE000467	2	PF00390.12	2.1e-55	186.8	malic	Malic enzyme, N-terminal domain
ASH454ONE000467	3	PF03949.8	6.8e-67	225.3	Malic_M	Malic enzyme, NAD binding domain
ASH454ONE000467	3	PF00390.12	1.3e-14	53.8	malic	Malic enzyme, N-terminal domain
ASH454ONE000468	3	PF03949.8	8.8e-67	225	Malic_M	Malic enzyme, NAD binding domain
ASH454ONE000469	3	PF03949.8	8e-68	228.4	Malic_M	Malic enzyme, NAD binding domain
ASH454ONE000470	3	PF03949.8	1.3e-67	227.7	Malic_M	Malic enzyme, NAD binding domain
ASH454ONE000471	1	PF03949.8	6.2e-89	297.6	Malic_M	Malic enzyme, NAD binding domain
ASH454ONE000471	2	PF00390.12	4.3e-58	195.5	malic	Malic enzyme, N-terminal domain
ASH454ONE000471	3	PF00390.12	1.2e-14	54	malic	Malic enzyme, N-terminal domain
ASH454ONE000472	1	PF00390.12	4.3e-58	195.5	malic	Malic enzyme, N-terminal domain
ASH454ONE000472	2	PF00390.12	1.2e-14	54	malic	Malic enzyme, N-terminal domain
ASH454ONE000472	3	PF03949.8	6.1e-89	297.6	Malic_M	Malic enzyme, NAD binding domain
ASH454ONE000473	2	PF03949.8	1.5e-10	40.7	Malic_M	Malic enzyme, NAD binding domain
ASH454ONE000474	1	PF01650.11	3.9e-11	42.4	Peptidase_C13	Peptidase C13 family
ASH454ONE000474	2	PF01650.11	2.2e-91	305.3	Peptidase_C13	Peptidase C13 family
ASH454ONE000475	1	PF01650.11	3.9e-11	42.4	Peptidase_C13	Peptidase C13 family
ASH454ONE000475	2	PF01650.11	2.2e-91	305.3	Peptidase_C13	Peptidase C13 family
ASH454ONE000476	1	PF01650.11	1.9e-110	367.8	Peptidase_C13	Peptidase C13 family
ASH454ONE000477	1	PF01650.11	3.9e-11	42.4	Peptidase_C13	Peptidase C13 family
ASH454ONE000477	2	PF01650.11	6.6e-92	307	Peptidase_C13	Peptidase C13 family
ASH454ONE000478	1	PF01650.11	1.8e-110	367.8	Peptidase_C13	Peptidase C13 family
ASH454ONE000479	1	PF01650.11	3.9e-11	42.4	Peptidase_C13	Peptidase C13 family
ASH454ONE000479	2	PF01650.11	2.5e-92	308.4	Peptidase_C13	Peptidase C13 family
ASH454ONE000480	1	PF01650.11	2.1e-111	370.9	Peptidase_C13	Peptidase C13 family
ASH454ONE000481	1	PF01650.11	5.4e-111	369.6	Peptidase_C13	Peptidase C13 family
ASH454ONE000482	3	PF01650.11	1.8e-111	371.1	Peptidase_C13	Peptidase C13 family
ASH454ONE000483	3	PF01650.11	1.8e-111	371.1	Peptidase_C13	Peptidase C13 family
ASH454ONE000484	3	PF01650.11	5.3e-112	372.9	Peptidase_C13	Peptidase C13 family
ASH454ONE000485	3	PF01650.11	2.1e-112	374.2	Peptidase_C13	Peptidase C13 family
ASH454ONE000487	3	PF00230.13	5.7e-76	254.6	MIP	Major intrinsic protein
ASH454ONE000488	3	PF00230.13	5.7e-76	254.6	MIP	Major intrinsic protein
ASH454ONE000489	2	PF00230.13	5.7e-76	254.6	MIP	Major intrinsic protein
ASH454ONE000490	2	PF00230.13	5.7e-76	254.6	MIP	Major intrinsic protein
ASH454ONE000491	2	PF00230.13	6.7e-76	254.4	MIP	Major intrinsic protein
ASH454ONE000492	3	PF00230.13	6.7e-76	254.4	MIP	Major intrinsic protein
ASH454ONE000493	3	PF00230.13	6.8e-76	254.3	MIP	Major intrinsic protein
ASH454ONE000494	2	PF00230.13	6.8e-76	254.3	MIP	Major intrinsic protein
ASH454ONE000495	1	PF00270.22	3.3e-25	88.1	DEAD	DEAD/DEAH box helicase
ASH454ONE000495	2	PF00271.24	2.5e-25	87.8	Helicase_C	Helicase conserved C-terminal domain
ASH454ONE000495	3	PF00270.22	8.4e-11	41.3	DEAD	DEAD/DEAH box helicase
ASH454ONE000496	1	PF00270.22	3.2e-25	88.2	DEAD	DEAD/DEAH box helicase
ASH454ONE000496	2	PF00271.24	2.4e-25	87.8	Helicase_C	Helicase conserved C-terminal domain
ASH454ONE000496	3	PF00270.22	8.2e-11	41.3	DEAD	DEAD/DEAH box helicase
ASH454ONE000497	1	PF00270.22	3.3e-25	88.1	DEAD	DEAD/DEAH box helicase
ASH454ONE000497	2	PF00271.24	2.5e-25	87.8	Helicase_C	Helicase conserved C-terminal domain
ASH454ONE000497	3	PF00270.22	8.4e-11	41.3	DEAD	DEAD/DEAH box helicase
ASH454ONE000498	1	PF00270.22	3.3e-25	88.1	DEAD	DEAD/DEAH box helicase
ASH454ONE000498	2	PF00271.24	2.3e-25	87.8	Helicase_C	Helicase conserved C-terminal domain
ASH454ONE000498	3	PF00270.22	8e-11	41.3	DEAD	DEAD/DEAH box helicase
ASH454ONE000499	1	PF00270.22	3.2e-25	88.2	DEAD	DEAD/DEAH box helicase
ASH454ONE000499	3	PF00271.24	6.8e-25	86.4	Helicase_C	Helicase conserved C-terminal domain
ASH454ONE000499	3	PF00270.22	8.2e-11	41.3	DEAD	DEAD/DEAH box helicase
ASH454ONE000500	1	PF00270.22	3.1e-25	88.2	DEAD	DEAD/DEAH box helicase
ASH454ONE000500	2	PF00271.24	2.2e-25	87.9	Helicase_C	Helicase conserved C-terminal domain
ASH454ONE000500	3	PF00270.22	7.7e-11	41.4	DEAD	DEAD/DEAH box helicase
ASH454ONE000501	1	PF00270.22	3.3e-25	88.1	DEAD	DEAD/DEAH box helicase
ASH454ONE000501	2	PF00271.24	2.3e-25	87.9	Helicase_C	Helicase conserved C-terminal domain
ASH454ONE000501	3	PF00270.22	8e-11	41.3	DEAD	DEAD/DEAH box helicase
ASH454ONE000502	1	PF00270.22	3.2e-25	88.2	DEAD	DEAD/DEAH box helicase
ASH454ONE000502	2	PF00271.24	2.4e-25	87.8	Helicase_C	Helicase conserved C-terminal domain
ASH454ONE000502	3	PF00270.22	8.2e-11	41.3	DEAD	DEAD/DEAH box helicase
ASH454ONE000503	1	PF00270.22	3.1e-25	88.2	DEAD	DEAD/DEAH box helicase
ASH454ONE000503	3	PF00271.24	6.4e-25	86.4	Helicase_C	Helicase conserved C-terminal domain
ASH454ONE000503	3	PF00270.22	7.7e-11	41.4	DEAD	DEAD/DEAH box helicase
ASH454ONE000504	1	PF00270.22	3.1e-25	88.2	DEAD	DEAD/DEAH box helicase
ASH454ONE000504	2	PF00271.24	2.2e-25	87.9	Helicase_C	Helicase conserved C-terminal domain
ASH454ONE000504	3	PF00270.22	7.7e-11	41.4	DEAD	DEAD/DEAH box helicase
ASH454ONE000506	3	PF00076.15	7.9e-21	73.1	RRM_1	RNA recognition motif. (a.k.a. RRM, RBD, or RNP domain)
ASH454ONE000506	3	PF00658.11	3.3e-28	96.8	PABP	Poly-adenylate binding protein, unique domain
ASH454ONE000507	2	PF00658.11	1.2e-29	101.4	PABP	Poly-adenylate binding protein, unique domain
ASH454ONE000507	3	PF00076.15	8.1e-21	73.1	RRM_1	RNA recognition motif. (a.k.a. RRM, RBD, or RNP domain)
ASH454ONE000508	3	PF00076.15	7.9e-21	73.1	RRM_1	RNA recognition motif. (a.k.a. RRM, RBD, or RNP domain)
ASH454ONE000508	3	PF00658.11	3.3e-28	96.8	PABP	Poly-adenylate binding protein, unique domain
ASH454ONE000509	2	PF00658.11	1.2e-29	101.4	PABP	Poly-adenylate binding protein, unique domain
ASH454ONE000509	3	PF00076.15	8.1e-21	73.1	RRM_1	RNA recognition motif. (a.k.a. RRM, RBD, or RNP domain)
ASH454ONE000510	1	PF00076.15	4e-18	64.5	RRM_1	RNA recognition motif. (a.k.a. RRM, RBD, or RNP domain)
ASH454ONE000510	1	PF00658.11	3.3e-28	96.8	PABP	Poly-adenylate binding protein, unique domain
ASH454ONE000510	2	PF00076.15	1e-10	40.7	RRM_1	RNA recognition motif. (a.k.a. RRM, RBD, or RNP domain)
ASH454ONE000510	3	PF00076.15	6.8e-19	66.9	RRM_1	RNA recognition motif. (a.k.a. RRM, RBD, or RNP domain)
ASH454ONE000511	1	PF00076.15	4.1e-18	64.4	RRM_1	RNA recognition motif. (a.k.a. RRM, RBD, or RNP domain)
ASH454ONE000511	2	PF00076.15	1e-10	40.7	RRM_1	RNA recognition motif. (a.k.a. RRM, RBD, or RNP domain)
ASH454ONE000511	3	PF00658.11	1.2e-29	101.4	PABP	Poly-adenylate binding protein, unique domain
ASH454ONE000511	3	PF00076.15	7e-19	66.9	RRM_1	RNA recognition motif. (a.k.a. RRM, RBD, or RNP domain)
ASH454ONE000512	1	PF00658.11	1.2e-29	101.4	PABP	Poly-adenylate binding protein, unique domain
ASH454ONE000512	2	PF00076.15	8.1e-21	73.1	RRM_1	RNA recognition motif. (a.k.a. RRM, RBD, or RNP domain)
ASH454ONE000512	3	PF00076.15	7e-19	66.9	RRM_1	RNA recognition motif. (a.k.a. RRM, RBD, or RNP domain)
ASH454ONE000513	2	PF00076.15	7.9e-21	73.1	RRM_1	RNA recognition motif. (a.k.a. RRM, RBD, or RNP domain)
ASH454ONE000513	2	PF00658.11	3.3e-28	96.8	PABP	Poly-adenylate binding protein, unique domain
ASH454ONE000513	3	PF00076.15	6.8e-19	66.9	RRM_1	RNA recognition motif. (a.k.a. RRM, RBD, or RNP domain)
ASH454ONE000514	1	PF00658.11	1.2e-29	101.4	PABP	Poly-adenylate binding protein, unique domain
ASH454ONE000514	2	PF00076.15	8.1e-21	73.1	RRM_1	RNA recognition motif. (a.k.a. RRM, RBD, or RNP domain)
ASH454ONE000514	3	PF00076.15	7e-19	66.9	RRM_1	RNA recognition motif. (a.k.a. RRM, RBD, or RNP domain)
ASH454ONE000515	2	PF00076.15	7.9e-21	73.1	RRM_1	RNA recognition motif. (a.k.a. RRM, RBD, or RNP domain)
ASH454ONE000515	2	PF00658.11	3.3e-28	96.8	PABP	Poly-adenylate binding protein, unique domain
ASH454ONE000515	3	PF00076.15	6.8e-19	66.9	RRM_1	RNA recognition motif. (a.k.a. RRM, RBD, or RNP domain)
ASH454ONE000516	1	PF00076.15	4.5e-19	67.5	RRM_1	RNA recognition motif. (a.k.a. RRM, RBD, or RNP domain)
ASH454ONE000516	1	PF00658.11	3.3e-28	96.8	PABP	Poly-adenylate binding protein, unique domain
ASH454ONE000516	2	PF00076.15	1e-10	40.7	RRM_1	RNA recognition motif. (a.k.a. RRM, RBD, or RNP domain)
ASH454ONE000516	3	PF00076.15	6.8e-19	66.9	RRM_1	RNA recognition motif. (a.k.a. RRM, RBD, or RNP domain)
ASH454ONE000517	1	PF00076.15	4.7e-19	67.4	RRM_1	RNA recognition motif. (a.k.a. RRM, RBD, or RNP domain)
ASH454ONE000517	2	PF00076.15	1e-10	40.7	RRM_1	RNA recognition motif. (a.k.a. RRM, RBD, or RNP domain)
ASH454ONE000517	3	PF00658.11	1.2e-29	101.4	PABP	Poly-adenylate binding protein, unique domain
ASH454ONE000517	3	PF00076.15	7e-19	66.9	RRM_1	RNA recognition motif. (a.k.a. RRM, RBD, or RNP domain)
ASH454ONE000518	2	PF00658.11	1.2e-29	101.4	PABP	Poly-adenylate binding protein, unique domain
ASH454ONE000518	3	PF00076.15	8.1e-21	73.1	RRM_1	RNA recognition motif. (a.k.a. RRM, RBD, or RNP domain)
ASH454ONE000519	1	PF00658.11	1.2e-29	101.4	PABP	Poly-adenylate binding protein, unique domain
ASH454ONE000519	2	PF00076.15	8.1e-21	73.1	RRM_1	RNA recognition motif. (a.k.a. RRM, RBD, or RNP domain)
ASH454ONE000519	3	PF00076.15	7e-19	66.9	RRM_1	RNA recognition motif. (a.k.a. RRM, RBD, or RNP domain)
ASH454ONE000520	1	PF00076.15	4.7e-19	67.4	RRM_1	RNA recognition motif. (a.k.a. RRM, RBD, or RNP domain)
ASH454ONE000520	2	PF00076.15	1e-10	40.7	RRM_1	RNA recognition motif. (a.k.a. RRM, RBD, or RNP domain)
ASH454ONE000520	3	PF00658.11	1.2e-29	101.4	PABP	Poly-adenylate binding protein, unique domain
ASH454ONE000520	3	PF00076.15	7e-19	66.9	RRM_1	RNA recognition motif. (a.k.a. RRM, RBD, or RNP domain)
ASH454ONE000521	3	PF00076.15	3.3e-21	74.3	RRM_1	RNA recognition motif. (a.k.a. RRM, RBD, or RNP domain)
ASH454ONE000522	2	PF00076.15	3.6e-20	71	RRM_1	RNA recognition motif. (a.k.a. RRM, RBD, or RNP domain)
ASH454ONE000522	3	PF00076.15	2.3e-19	68.5	RRM_1	RNA recognition motif. (a.k.a. RRM, RBD, or RNP domain)
ASH454ONE000523	1	PF00076.15	5e-17	61	RRM_1	RNA recognition motif. (a.k.a. RRM, RBD, or RNP domain)
ASH454ONE000523	2	PF00076.15	3.8e-11	42.1	RRM_1	RNA recognition motif. (a.k.a. RRM, RBD, or RNP domain)
ASH454ONE000523	3	PF00076.15	2.3e-19	68.5	RRM_1	RNA recognition motif. (a.k.a. RRM, RBD, or RNP domain)
ASH454ONE000524	3	PF00076.15	3.3e-21	74.3	RRM_1	RNA recognition motif. (a.k.a. RRM, RBD, or RNP domain)
ASH454ONE000525	2	PF00076.15	5.8e-20	70.3	RRM_1	RNA recognition motif. (a.k.a. RRM, RBD, or RNP domain)
ASH454ONE000525	3	PF00076.15	2.3e-19	68.5	RRM_1	RNA recognition motif. (a.k.a. RRM, RBD, or RNP domain)
ASH454ONE000526	1	PF00076.15	7.8e-17	60.3	RRM_1	RNA recognition motif. (a.k.a. RRM, RBD, or RNP domain)
ASH454ONE000526	2	PF00076.15	3.8e-11	42.1	RRM_1	RNA recognition motif. (a.k.a. RRM, RBD, or RNP domain)
ASH454ONE000526	3	PF00076.15	2.3e-19	68.5	RRM_1	RNA recognition motif. (a.k.a. RRM, RBD, or RNP domain)
ASH454ONE000527	1	PF01699.17	1.3e-20	73.1	Na_Ca_ex	Sodium/calcium exchanger protein
ASH454ONE000527	3	PF01699.17	4.1e-19	68.2	Na_Ca_ex	Sodium/calcium exchanger protein
ASH454ONE000528	1	PF01699.17	1.5e-20	72.9	Na_Ca_ex	Sodium/calcium exchanger protein
ASH454ONE000528	3	PF01699.17	4.1e-19	68.2	Na_Ca_ex	Sodium/calcium exchanger protein
ASH454ONE000529	1	PF01699.17	1.5e-20	72.9	Na_Ca_ex	Sodium/calcium exchanger protein
ASH454ONE000529	3	PF01699.17	4.1e-19	68.2	Na_Ca_ex	Sodium/calcium exchanger protein
ASH454ONE000530	1	PF01699.17	1.7e-20	72.7	Na_Ca_ex	Sodium/calcium exchanger protein
ASH454ONE000530	3	PF01699.17	4.1e-19	68.2	Na_Ca_ex	Sodium/calcium exchanger protein
ASH454ONE000531	1	PF01699.17	4.1e-19	68.2	Na_Ca_ex	Sodium/calcium exchanger protein
ASH454ONE000531	2	PF01699.17	5.2e-24	84.1	Na_Ca_ex	Sodium/calcium exchanger protein
ASH454ONE000532	1	PF01699.17	4.1e-19	68.2	Na_Ca_ex	Sodium/calcium exchanger protein
ASH454ONE000532	2	PF01699.17	5.9e-24	83.9	Na_Ca_ex	Sodium/calcium exchanger protein
ASH454ONE000551	1	PF00069.18	9.4e-73	244.2	Pkinase	Protein kinase domain
ASH454ONE000551	1	PF07714.10	6.4e-36	123.4	Pkinase_Tyr	Protein tyrosine kinase
ASH454ONE000551	3	PF03822.7	2.6e-24	84.3	NAF	NAF domain
ASH454ONE000552	1	PF00069.18	3.3e-73	245.7	Pkinase	Protein kinase domain
ASH454ONE000552	1	PF07714.10	2.3e-36	124.9	Pkinase_Tyr	Protein tyrosine kinase
ASH454ONE000552	3	PF03822.7	2.6e-24	84.3	NAF	NAF domain
ASH454ONE000553	1	PF00069.18	9.7e-73	244.2	Pkinase	Protein kinase domain
ASH454ONE000553	1	PF07714.10	6.6e-36	123.4	Pkinase_Tyr	Protein tyrosine kinase
ASH454ONE000553	3	PF03822.7	2.7e-24	84.3	NAF	NAF domain
ASH454ONE000554	1	PF03822.7	2.6e-24	84.3	NAF	NAF domain
ASH454ONE000554	2	PF00069.18	3.3e-73	245.7	Pkinase	Protein kinase domain
ASH454ONE000554	2	PF07714.10	2.3e-36	124.9	Pkinase_Tyr	Protein tyrosine kinase
ASH454ONE000555	1	PF00069.18	9.3e-73	244.2	Pkinase	Protein kinase domain
ASH454ONE000555	1	PF07714.10	6.4e-36	123.4	Pkinase_Tyr	Protein tyrosine kinase
ASH454ONE000555	1	PF03822.7	1.3e-19	69.3	NAF	NAF domain
ASH454ONE000556	1	PF03822.7	2.6e-24	84.3	NAF	NAF domain
ASH454ONE000556	2	PF00069.18	9.4e-73	244.2	Pkinase	Protein kinase domain
ASH454ONE000556	2	PF07714.10	6.4e-36	123.4	Pkinase_Tyr	Protein tyrosine kinase
ASH454ONE000557	1	PF00069.18	3.4e-73	245.6	Pkinase	Protein kinase domain
ASH454ONE000557	1	PF07714.10	2.4e-36	124.9	Pkinase_Tyr	Protein tyrosine kinase
ASH454ONE000557	3	PF03822.7	2.7e-24	84.3	NAF	NAF domain
ASH454ONE000558	1	PF03822.7	2.6e-24	84.3	NAF	NAF domain
ASH454ONE000558	2	PF00069.18	1.8e-73	246.5	Pkinase	Protein kinase domain
ASH454ONE000558	2	PF07714.10	5.1e-36	123.8	Pkinase_Tyr	Protein tyrosine kinase
ASH454ONE000559	1	PF00069.18	3.3e-73	245.7	Pkinase	Protein kinase domain
ASH454ONE000559	1	PF07714.10	2.3e-36	124.9	Pkinase_Tyr	Protein tyrosine kinase
ASH454ONE000559	1	PF03822.7	1.3e-19	69.3	NAF	NAF domain
ASH454ONE000560	1	PF03822.7	2.6e-24	84.3	NAF	NAF domain
ASH454ONE000560	2	PF00069.18	5.1e-73	245.1	Pkinase	Protein kinase domain
ASH454ONE000560	2	PF07714.10	1.4e-35	122.3	Pkinase_Tyr	Protein tyrosine kinase
ASH454ONE000561	1	PF03822.7	2.7e-24	84.3	NAF	NAF domain
ASH454ONE000561	2	PF00069.18	5.3e-73	245	Pkinase	Protein kinase domain
ASH454ONE000561	2	PF07714.10	1.5e-35	122.2	Pkinase_Tyr	Protein tyrosine kinase
ASH454ONE000562	2	PF00069.18	5.1e-73	245.1	Pkinase	Protein kinase domain
ASH454ONE000562	2	PF07714.10	1.4e-35	122.3	Pkinase_Tyr	Protein tyrosine kinase
ASH454ONE000562	2	PF03822.7	1.3e-19	69.3	NAF	NAF domain
ASH454ONE000563	1	PF03822.7	2.7e-24	84.3	NAF	NAF domain
ASH454ONE000563	2	PF00069.18	1.9e-73	246.5	Pkinase	Protein kinase domain
ASH454ONE000563	2	PF07714.10	5.3e-36	123.7	Pkinase_Tyr	Protein tyrosine kinase
ASH454ONE000564	2	PF00069.18	1.8e-73	246.5	Pkinase	Protein kinase domain
ASH454ONE000564	2	PF07714.10	5.1e-36	123.8	Pkinase_Tyr	Protein tyrosine kinase
ASH454ONE000564	2	PF03822.7	1.3e-19	69.3	NAF	NAF domain
ASH454ONE000565	1	PF03822.7	2.7e-24	84.3	NAF	NAF domain
ASH454ONE000565	2	PF00069.18	9.7e-73	244.2	Pkinase	Protein kinase domain
ASH454ONE000565	2	PF07714.10	6.6e-36	123.4	Pkinase_Tyr	Protein tyrosine kinase
ASH454ONE000566	2	PF00069.18	9.4e-73	244.2	Pkinase	Protein kinase domain
ASH454ONE000566	2	PF07714.10	6.4e-36	123.4	Pkinase_Tyr	Protein tyrosine kinase
ASH454ONE000566	2	PF03822.7	1.3e-19	69.3	NAF	NAF domain
ASH454ONE000567	1	PF03822.7	2.7e-24	84.3	NAF	NAF domain
ASH454ONE000567	2	PF00069.18	3.4e-73	245.6	Pkinase	Protein kinase domain
ASH454ONE000567	2	PF07714.10	2.4e-36	124.8	Pkinase_Tyr	Protein tyrosine kinase
ASH454ONE000568	2	PF00069.18	3.3e-73	245.7	Pkinase	Protein kinase domain
ASH454ONE000568	2	PF07714.10	2.3e-36	124.9	Pkinase_Tyr	Protein tyrosine kinase
ASH454ONE000568	2	PF03822.7	1.3e-19	69.3	NAF	NAF domain
ASH454ONE000569	6	PF05129.6	9.4e-30	101.8	Elf1	Transcription elongation factor Elf1 like
ASH454ONE000570	4	PF05129.6	1.3e-29	101.3	Elf1	Transcription elongation factor Elf1 like
ASH454ONE000571	4	PF05129.6	4.6e-15	54.7	Elf1	Transcription elongation factor Elf1 like
ASH454ONE000571	6	PF05129.6	4.9e-08	32.2	Elf1	Transcription elongation factor Elf1 like
ASH454ONE000572	4	PF05129.6	9.4e-30	101.8	Elf1	Transcription elongation factor Elf1 like
ASH454ONE000573	4	PF05129.6	5.8e-15	54.4	Elf1	Transcription elongation factor Elf1 like
ASH454ONE000573	6	PF05129.6	6e-08	31.9	Elf1	Transcription elongation factor Elf1 like
ASH454ONE000574	4	PF05129.6	6.2e-15	54.3	Elf1	Transcription elongation factor Elf1 like
ASH454ONE000574	6	PF05129.6	6.3e-08	31.9	Elf1	Transcription elongation factor Elf1 like
ASH454ONE000575	4	PF05129.6	4.6e-15	54.7	Elf1	Transcription elongation factor Elf1 like
ASH454ONE000575	6	PF05129.6	4.9e-08	32.2	Elf1	Transcription elongation factor Elf1 like
ASH454ONE000576	4	PF05129.6	5.8e-15	54.4	Elf1	Transcription elongation factor Elf1 like
ASH454ONE000576	6	PF05129.6	6e-08	31.9	Elf1	Transcription elongation factor Elf1 like
ASH454ONE000577	2	PF00011.14	2.9e-33	113.4	HSP20	Hsp20/alpha crystallin family
ASH454ONE000578	2	PF00011.14	3.6e-33	113.1	HSP20	Hsp20/alpha crystallin family
ASH454ONE000579	2	PF00011.14	1.1e-30	105.1	HSP20	Hsp20/alpha crystallin family
ASH454ONE000580	2	PF00011.14	2.6e-33	113.6	HSP20	Hsp20/alpha crystallin family
ASH454ONE000581	2	PF00011.14	3.1e-33	113.3	HSP20	Hsp20/alpha crystallin family
ASH454ONE000582	2	PF00011.14	4e-33	113	HSP20	Hsp20/alpha crystallin family
ASH454ONE000583	2	PF00011.14	9.7e-31	105.3	HSP20	Hsp20/alpha crystallin family
ASH454ONE000584	2	PF00011.14	3.4e-33	113.2	HSP20	Hsp20/alpha crystallin family
ASH454ONE000585	2	PF00011.14	7.5e-33	112.1	HSP20	Hsp20/alpha crystallin family
ASH454ONE000586	2	PF00011.14	1.2e-30	105	HSP20	Hsp20/alpha crystallin family
ASH454ONE000587	2	PF00011.14	6.4e-33	112.3	HSP20	Hsp20/alpha crystallin family
ASH454ONE000588	2	PF00011.14	5.5e-33	112.5	HSP20	Hsp20/alpha crystallin family
ASH454ONE000589	2	PF00011.14	2.3e-30	104.1	HSP20	Hsp20/alpha crystallin family
ASH454ONE000590	2	PF00011.14	1.6e-30	104.6	HSP20	Hsp20/alpha crystallin family
ASH454ONE000591	2	PF00011.14	4.7e-33	112.7	HSP20	Hsp20/alpha crystallin family
ASH454ONE000600	3	PF00860.13	2.5e-64	216.8	Xan_ur_permease	Permease family
ASH454ONE000601	3	PF00860.13	2.5e-64	216.8	Xan_ur_permease	Permease family
ASH454ONE000602	3	PF00860.13	2.5e-64	216.8	Xan_ur_permease	Permease family
ASH454ONE000603	2	PF00860.13	1.7e-64	217.4	Xan_ur_permease	Permease family
ASH454ONE000604	2	PF00860.13	1.7e-64	217.4	Xan_ur_permease	Permease family
ASH454ONE000605	3	PF00860.13	2.5e-64	216.8	Xan_ur_permease	Permease family
ASH454ONE000607	2	PF00860.13	1.7e-64	217.4	Xan_ur_permease	Permease family
ASH454ONE000608	2	PF00860.13	2.2e-51	174.2	Xan_ur_permease	Permease family
ASH454ONE000609	2	PF00860.13	2.2e-51	174.2	Xan_ur_permease	Permease family
ASH454ONE000610	2	PF00860.13	1.7e-64	217.4	Xan_ur_permease	Permease family
ASH454ONE000612	2	PF00860.13	2.2e-51	174.2	Xan_ur_permease	Permease family
ASH454ONE000613	2	PF00860.13	2.2e-51	174.2	Xan_ur_permease	Permease family
ASH454ONE000614	2	PF07724.7	7e-55	185.2	AAA_2	AAA domain (Cdc48 subfamily)
ASH454ONE000614	2	PF00004.22	4e-14	52.6	AAA	ATPase family associated with various cellular activities (AAA)
ASH454ONE000614	2	PF10431.2	4.5e-22	77.4	ClpB_D2-small	C-terminal, D2-small domain, of ClpB protein
ASH454ONE000614	2	PF02861.13	4.4e-09	35.8	Clp_N	Clp amino terminal domain
ASH454ONE000614	2	PF07728.7	1.3e-11	44.1	AAA_5	AAA domain (dynein-related subfamily)
ASH454ONE000614	2	PF00158.19	9.7e-07	28	Sigma54_activat	Sigma-54 interaction domain
ASH454ONE000614	5	PF11370.1	4.4e-17	61.2	DUF3170	Protein of unknown function (DUF3170)
ASH454ONE000615	2	PF07724.7	7e-55	185.2	AAA_2	AAA domain (Cdc48 subfamily)
ASH454ONE000615	2	PF00004.22	4e-14	52.6	AAA	ATPase family associated with various cellular activities (AAA)
ASH454ONE000615	2	PF10431.2	4.5e-22	77.4	ClpB_D2-small	C-terminal, D2-small domain, of ClpB protein
ASH454ONE000615	2	PF02861.13	4.4e-09	35.8	Clp_N	Clp amino terminal domain
ASH454ONE000615	2	PF07728.7	1.3e-11	44.1	AAA_5	AAA domain (dynein-related subfamily)
ASH454ONE000615	2	PF00158.19	9.7e-07	28	Sigma54_activat	Sigma-54 interaction domain
ASH454ONE000615	5	PF11370.1	4.4e-17	61.2	DUF3170	Protein of unknown function (DUF3170)
ASH454ONE000616	2	PF07724.7	7e-55	185.2	AAA_2	AAA domain (Cdc48 subfamily)
ASH454ONE000616	2	PF00004.22	4e-14	52.6	AAA	ATPase family associated with various cellular activities (AAA)
ASH454ONE000616	2	PF10431.2	4.5e-22	77.4	ClpB_D2-small	C-terminal, D2-small domain, of ClpB protein
ASH454ONE000616	2	PF02861.13	4.4e-09	35.8	Clp_N	Clp amino terminal domain
ASH454ONE000616	2	PF07728.7	1.3e-11	44.1	AAA_5	AAA domain (dynein-related subfamily)
ASH454ONE000616	2	PF00158.19	9.7e-07	28	Sigma54_activat	Sigma-54 interaction domain
ASH454ONE000616	5	PF11370.1	4.4e-17	61.2	DUF3170	Protein of unknown function (DUF3170)
ASH454ONE000617	2	PF07724.7	7e-55	185.2	AAA_2	AAA domain (Cdc48 subfamily)
ASH454ONE000617	2	PF00004.22	4e-14	52.6	AAA	ATPase family associated with various cellular activities (AAA)
ASH454ONE000617	2	PF10431.2	4.5e-22	77.4	ClpB_D2-small	C-terminal, D2-small domain, of ClpB protein
ASH454ONE000617	2	PF02861.13	4.4e-09	35.8	Clp_N	Clp amino terminal domain
ASH454ONE000617	2	PF07728.7	1.3e-11	44.1	AAA_5	AAA domain (dynein-related subfamily)
ASH454ONE000617	2	PF00158.19	9.8e-07	28	Sigma54_activat	Sigma-54 interaction domain
ASH454ONE000617	5	PF11370.1	4.4e-17	61.2	DUF3170	Protein of unknown function (DUF3170)
ASH454ONE000618	2	PF07724.7	7e-55	185.2	AAA_2	AAA domain (Cdc48 subfamily)
ASH454ONE000618	2	PF00004.22	4e-14	52.6	AAA	ATPase family associated with various cellular activities (AAA)
ASH454ONE000618	2	PF10431.2	4.5e-22	77.4	ClpB_D2-small	C-terminal, D2-small domain, of ClpB protein
ASH454ONE000618	2	PF02861.13	4.4e-09	35.8	Clp_N	Clp amino terminal domain
ASH454ONE000618	2	PF07728.7	1.3e-11	44.1	AAA_5	AAA domain (dynein-related subfamily)
ASH454ONE000618	2	PF00158.19	9.7e-07	28	Sigma54_activat	Sigma-54 interaction domain
ASH454ONE000618	5	PF11370.1	4.4e-17	61.2	DUF3170	Protein of unknown function (DUF3170)
ASH454ONE000619	2	PF02861.13	1.9e-09	36.9	Clp_N	Clp amino terminal domain
ASH454ONE000619	2	PF00004.22	1.4e-14	54	AAA	ATPase family associated with various cellular activities (AAA)
ASH454ONE000619	5	PF11370.1	7.3e-07	27.5	DUF3170	Protein of unknown function (DUF3170)
ASH454ONE000620	2	PF07724.7	7e-55	185.2	AAA_2	AAA domain (Cdc48 subfamily)
ASH454ONE000620	2	PF00004.22	4e-14	52.6	AAA	ATPase family associated with various cellular activities (AAA)
ASH454ONE000620	2	PF10431.2	4.5e-22	77.4	ClpB_D2-small	C-terminal, D2-small domain, of ClpB protein
ASH454ONE000620	2	PF02861.13	4.4e-09	35.8	Clp_N	Clp amino terminal domain
ASH454ONE000620	2	PF07728.7	1.3e-11	44.1	AAA_5	AAA domain (dynein-related subfamily)
ASH454ONE000620	2	PF00158.19	9.7e-07	28	Sigma54_activat	Sigma-54 interaction domain
ASH454ONE000620	5	PF11370.1	4.4e-17	61.2	DUF3170	Protein of unknown function (DUF3170)
ASH454ONE000621	1	PF07724.7	4.5e-55	185.8	AAA_2	AAA domain (Cdc48 subfamily)
ASH454ONE000621	1	PF00004.22	2.3e-13	50.2	AAA	ATPase family associated with various cellular activities (AAA)
ASH454ONE000621	1	PF10431.2	3.1e-22	77.9	ClpB_D2-small	C-terminal, D2-small domain, of ClpB protein
ASH454ONE000621	1	PF07728.7	8.1e-12	44.7	AAA_5	AAA domain (dynein-related subfamily)
ASH454ONE000621	1	PF00158.19	6.4e-07	28.6	Sigma54_activat	Sigma-54 interaction domain
ASH454ONE000621	4	PF11370.1	9e-27	93.2	DUF3170	Protein of unknown function (DUF3170)
ASH454ONE000622	1	PF07724.7	4.5e-55	185.8	AAA_2	AAA domain (Cdc48 subfamily)
ASH454ONE000622	1	PF00004.22	2.3e-13	50.2	AAA	ATPase family associated with various cellular activities (AAA)
ASH454ONE000622	1	PF10431.2	3.1e-22	77.9	ClpB_D2-small	C-terminal, D2-small domain, of ClpB protein
ASH454ONE000622	1	PF07728.7	8.1e-12	44.7	AAA_5	AAA domain (dynein-related subfamily)
ASH454ONE000622	1	PF00158.19	6.4e-07	28.6	Sigma54_activat	Sigma-54 interaction domain
ASH454ONE000622	4	PF11370.1	8.9e-27	93.2	DUF3170	Protein of unknown function (DUF3170)
ASH454ONE000623	2	PF02861.13	2e-09	36.9	Clp_N	Clp amino terminal domain
ASH454ONE000623	2	PF00004.22	1.5e-14	54	AAA	ATPase family associated with various cellular activities (AAA)
ASH454ONE000623	5	PF11370.1	7.3e-07	27.5	DUF3170	Protein of unknown function (DUF3170)
ASH454ONE000624	2	PF02861.13	1.9e-09	36.9	Clp_N	Clp amino terminal domain
ASH454ONE000624	2	PF00004.22	1.4e-14	54	AAA	ATPase family associated with various cellular activities (AAA)
ASH454ONE000624	5	PF11370.1	7.3e-07	27.5	DUF3170	Protein of unknown function (DUF3170)
ASH454ONE000625	1	PF00004.22	3.6e-14	52.8	AAA	ATPase family associated with various cellular activities (AAA)
ASH454ONE000625	4	PF11370.1	7.9e-09	34	DUF3170	Protein of unknown function (DUF3170)
ASH454ONE000626	1	PF00004.22	2.6e-14	53.2	AAA	ATPase family associated with various cellular activities (AAA)
ASH454ONE000626	4	PF11370.1	2.2e-07	29.2	DUF3170	Protein of unknown function (DUF3170)
ASH454ONE000627	1	PF02854.12	3.8e-56	189.5	MIF4G	MIF4G domain
ASH454ONE000627	1	PF02847.10	2.8e-23	81.4	MA3	MA3 domain
ASH454ONE000628	1	PF02854.12	3.8e-56	189.4	MIF4G	MIF4G domain
ASH454ONE000628	1	PF02847.10	2.9e-23	81.4	MA3	MA3 domain
ASH454ONE000629	1	PF02854.12	2e-56	190.4	MIF4G	MIF4G domain
ASH454ONE000629	1	PF02847.10	2.9e-23	81.4	MA3	MA3 domain
ASH454ONE000630	1	PF02854.12	2e-56	190.4	MIF4G	MIF4G domain
ASH454ONE000630	1	PF02847.10	2.8e-23	81.4	MA3	MA3 domain
ASH454ONE000631	1	PF02854.12	2e-56	190.4	MIF4G	MIF4G domain
ASH454ONE000631	1	PF02847.10	5.5e-24	83.7	MA3	MA3 domain
ASH454ONE000632	1	PF02854.12	2e-56	190.4	MIF4G	MIF4G domain
ASH454ONE000632	1	PF02847.10	5.5e-24	83.7	MA3	MA3 domain
ASH454ONE000633	1	PF02854.12	3.8e-56	189.5	MIF4G	MIF4G domain
ASH454ONE000633	1	PF02847.10	5.5e-24	83.7	MA3	MA3 domain
ASH454ONE000634	1	PF02854.12	3.8e-56	189.5	MIF4G	MIF4G domain
ASH454ONE000634	1	PF02847.10	5.5e-24	83.7	MA3	MA3 domain
ASH454ONE000635	1	PF02854.12	7.8e-27	93.7	MIF4G	MIF4G domain
ASH454ONE000635	1	PF02847.10	1.4e-23	82.4	MA3	MA3 domain
ASH454ONE000636	1	PF02854.12	7.7e-27	93.7	MIF4G	MIF4G domain
ASH454ONE000636	1	PF02847.10	1.4e-23	82.4	MA3	MA3 domain
ASH454ONE000637	1	PF02854.12	2.6e-56	190	MIF4G	MIF4G domain
ASH454ONE000637	1	PF02847.10	2.3e-24	84.9	MA3	MA3 domain
ASH454ONE000638	1	PF02854.12	1.4e-56	190.9	MIF4G	MIF4G domain
ASH454ONE000638	1	PF02847.10	2.3e-24	84.9	MA3	MA3 domain
ASH454ONE000639	1	PF02854.12	7.7e-27	93.7	MIF4G	MIF4G domain
ASH454ONE000639	1	PF02847.10	2.6e-24	84.7	MA3	MA3 domain
ASH454ONE000640	1	PF02854.12	7.7e-27	93.7	MIF4G	MIF4G domain
ASH454ONE000640	1	PF02847.10	2.7e-24	84.7	MA3	MA3 domain
ASH454ONE000641	1	PF02854.12	4.2e-27	94.6	MIF4G	MIF4G domain
ASH454ONE000641	1	PF02847.10	7.9e-25	86.4	MA3	MA3 domain
ASH454ONE000642	6	PF00403.19	1.1e-10	41.2	HMA	Heavy-metal-associated domain
ASH454ONE000643	6	PF00403.19	8.2e-11	41.5	HMA	Heavy-metal-associated domain
ASH454ONE000644	4	PF00403.19	1e-10	41.2	HMA	Heavy-metal-associated domain
ASH454ONE000645	4	PF00403.19	8.2e-11	41.5	HMA	Heavy-metal-associated domain
ASH454ONE000646	5	PF00403.19	1.1e-10	41.2	HMA	Heavy-metal-associated domain
ASH454ONE000647	5	PF00403.19	8.3e-11	41.5	HMA	Heavy-metal-associated domain
ASH454ONE000648	5	PF00403.19	1.9e-11	43.6	HMA	Heavy-metal-associated domain
ASH454ONE000649	5	PF00403.19	1.7e-11	43.8	HMA	Heavy-metal-associated domain
ASH454ONE000650	4	PF00403.19	1.2e-10	41	HMA	Heavy-metal-associated domain
ASH454ONE000651	4	PF00403.19	1.4e-10	40.8	HMA	Heavy-metal-associated domain
ASH454ONE000652	5	PF00403.19	1.2e-10	41	HMA	Heavy-metal-associated domain
ASH454ONE000653	5	PF00403.19	1.1e-10	41.2	HMA	Heavy-metal-associated domain
ASH454ONE000654	1	PF12315.1	4.4e-99	329.7	DUF3633	Protein of unknown function (DUF3633)
ASH454ONE000654	2	PF00412.15	2.4e-08	33.6	LIM	LIM domain
ASH454ONE000655	1	PF12315.1	1.4e-99	331.3	DUF3633	Protein of unknown function (DUF3633)
ASH454ONE000655	2	PF00412.15	2.4e-08	33.6	LIM	LIM domain
ASH454ONE000656	1	PF12315.1	3.9e-76	254.7	DUF3633	Protein of unknown function (DUF3633)
ASH454ONE000656	2	PF00412.15	2.6e-08	33.5	LIM	LIM domain
ASH454ONE000656	3	PF12315.1	1.3e-14	53.7	DUF3633	Protein of unknown function (DUF3633)
ASH454ONE000657	1	PF12315.1	3.9e-76	254.7	DUF3633	Protein of unknown function (DUF3633)
ASH454ONE000657	2	PF00412.15	2.6e-08	33.5	LIM	LIM domain
ASH454ONE000657	3	PF12315.1	1.3e-14	53.7	DUF3633	Protein of unknown function (DUF3633)
ASH454ONE000658	1	PF12315.1	1.4e-99	331.4	DUF3633	Protein of unknown function (DUF3633)
ASH454ONE000658	2	PF00412.15	2.4e-08	33.6	LIM	LIM domain
ASH454ONE000659	1	PF12315.1	4.4e-99	329.7	DUF3633	Protein of unknown function (DUF3633)
ASH454ONE000659	2	PF00412.15	2.4e-08	33.6	LIM	LIM domain
ASH454ONE000660	1	PF12315.1	1.3e-14	53.7	DUF3633	Protein of unknown function (DUF3633)
ASH454ONE000660	2	PF12315.1	3.9e-76	254.7	DUF3633	Protein of unknown function (DUF3633)
ASH454ONE000660	3	PF00412.15	2.6e-08	33.5	LIM	LIM domain
ASH454ONE000661	1	PF12315.1	4.3e-99	329.7	DUF3633	Protein of unknown function (DUF3633)
ASH454ONE000661	2	PF00412.15	2.4e-08	33.6	LIM	LIM domain
ASH454ONE000662	1	PF12315.1	1.3e-99	331.4	DUF3633	Protein of unknown function (DUF3633)
ASH454ONE000662	2	PF00412.15	2.4e-08	33.6	LIM	LIM domain
ASH454ONE000663	1	PF12315.1	3.9e-76	254.7	DUF3633	Protein of unknown function (DUF3633)
ASH454ONE000663	2	PF00412.15	2.5e-08	33.5	LIM	LIM domain
ASH454ONE000663	3	PF12315.1	1.3e-14	53.7	DUF3633	Protein of unknown function (DUF3633)
ASH454ONE000664	2	PF12315.1	1.4e-99	331.3	DUF3633	Protein of unknown function (DUF3633)
ASH454ONE000664	3	PF00412.15	2.4e-08	33.6	LIM	LIM domain
ASH454ONE000665	1	PF12315.1	4.3e-99	329.7	DUF3633	Protein of unknown function (DUF3633)
ASH454ONE000665	2	PF00412.15	2.3e-08	33.6	LIM	LIM domain
ASH454ONE000666	1	PF12315.1	1.3e-99	331.4	DUF3633	Protein of unknown function (DUF3633)
ASH454ONE000666	2	PF00412.15	2.3e-08	33.6	LIM	LIM domain
ASH454ONE000667	1	PF12315.1	3.8e-76	254.7	DUF3633	Protein of unknown function (DUF3633)
ASH454ONE000667	2	PF00412.15	2.5e-08	33.5	LIM	LIM domain
ASH454ONE000667	3	PF12315.1	1.3e-14	53.7	DUF3633	Protein of unknown function (DUF3633)
ASH454ONE000668	2	PF12315.1	4.4e-99	329.7	DUF3633	Protein of unknown function (DUF3633)
ASH454ONE000668	3	PF00412.15	2.4e-08	33.6	LIM	LIM domain
ASH454ONE000669	2	PF00412.15	1.2e-08	34.5	LIM	LIM domain
ASH454ONE000670	2	PF00412.15	1.2e-08	34.5	LIM	LIM domain
ASH454ONE000671	1	PF12315.1	1.3e-14	53.7	DUF3633	Protein of unknown function (DUF3633)
ASH454ONE000671	2	PF12315.1	3.9e-76	254.7	DUF3633	Protein of unknown function (DUF3633)
ASH454ONE000671	3	PF00412.15	2.5e-08	33.5	LIM	LIM domain
ASH454ONE000672	2	PF12315.1	1.4e-99	331.4	DUF3633	Protein of unknown function (DUF3633)
ASH454ONE000672	3	PF00412.15	2.4e-08	33.6	LIM	LIM domain
ASH454ONE000673	2	PF12315.1	4.4e-99	329.7	DUF3633	Protein of unknown function (DUF3633)
ASH454ONE000673	3	PF00412.15	2.4e-08	33.6	LIM	LIM domain
ASH454ONE000674	3	PF00412.15	1.2e-08	34.5	LIM	LIM domain
ASH454ONE000675	2	PF00412.15	1.2e-08	34.5	LIM	LIM domain
ASH454ONE000676	2	PF00412.15	1.2e-08	34.5	LIM	LIM domain
ASH454ONE000677	3	PF00412.15	1.2e-08	34.5	LIM	LIM domain
ASH454ONE000678	4	PF00026.16	1.2e-21	77	Asp	Eukaryotic aspartyl protease
ASH454ONE000679	6	PF00026.16	1.3e-21	76.9	Asp	Eukaryotic aspartyl protease
ASH454ONE000680	6	PF00026.16	4.1e-15	55.5	Asp	Eukaryotic aspartyl protease
ASH454ONE000681	4	PF00026.16	1.8e-21	76.3	Asp	Eukaryotic aspartyl protease
ASH454ONE000682	4	PF00026.16	5.2e-21	74.9	Asp	Eukaryotic aspartyl protease
ASH454ONE000683	6	PF00026.16	5.1e-21	74.9	Asp	Eukaryotic aspartyl protease
ASH454ONE000684	6	PF00026.16	1.8e-21	76.4	Asp	Eukaryotic aspartyl protease
ASH454ONE000685	5	PF00026.16	3.5e-15	55.7	Asp	Eukaryotic aspartyl protease
ASH454ONE000686	4	PF00026.16	1.2e-21	76.9	Asp	Eukaryotic aspartyl protease
ASH454ONE000687	6	PF00026.16	1.7e-14	53.5	Asp	Eukaryotic aspartyl protease
ASH454ONE000688	6	PF00026.16	5.6e-15	55	Asp	Eukaryotic aspartyl protease
ASH454ONE000689	5	PF00026.16	4.4e-15	55.4	Asp	Eukaryotic aspartyl protease
ASH454ONE000690	5	PF00026.16	1.5e-14	53.7	Asp	Eukaryotic aspartyl protease
ASH454ONE000691	4	PF00026.16	5.4e-21	74.8	Asp	Eukaryotic aspartyl protease
ASH454ONE000692	4	PF00026.16	1.9e-21	76.3	Asp	Eukaryotic aspartyl protease
ASH454ONE000693	2	PF00004.22	1.4e-29	102.6	AAA	ATPase family associated with various cellular activities (AAA)
ASH454ONE000693	2	PF05496.5	5.9e-06	25.1	RuvB_N	Holliday junction DNA helicase ruvB N-terminus
ASH454ONE000694	2	PF00004.22	1.4e-29	102.6	AAA	ATPase family associated with various cellular activities (AAA)
ASH454ONE000694	2	PF05496.5	6.1e-06	25.1	RuvB_N	Holliday junction DNA helicase ruvB N-terminus
ASH454ONE000695	2	PF00004.22	1.4e-29	102.6	AAA	ATPase family associated with various cellular activities (AAA)
ASH454ONE000695	2	PF05496.5	6.1e-06	25.1	RuvB_N	Holliday junction DNA helicase ruvB N-terminus
ASH454ONE000696	3	PF00004.22	1.3e-29	102.7	AAA	ATPase family associated with various cellular activities (AAA)
ASH454ONE000696	3	PF05496.5	5.7e-06	25.2	RuvB_N	Holliday junction DNA helicase ruvB N-terminus
ASH454ONE000697	3	PF00004.22	1.4e-29	102.6	AAA	ATPase family associated with various cellular activities (AAA)
ASH454ONE000697	3	PF05496.5	5.9e-06	25.1	RuvB_N	Holliday junction DNA helicase ruvB N-terminus
ASH454ONE000698	3	PF00004.22	1.4e-29	102.6	AAA	ATPase family associated with various cellular activities (AAA)
ASH454ONE000698	3	PF05496.5	5.9e-06	25.1	RuvB_N	Holliday junction DNA helicase ruvB N-terminus
ASH454ONE000699	2	PF00004.22	1.4e-29	102.6	AAA	ATPase family associated with various cellular activities (AAA)
ASH454ONE000699	2	PF05496.5	6.2e-06	25.1	RuvB_N	Holliday junction DNA helicase ruvB N-terminus
ASH454ONE000700	3	PF00004.22	1.3e-29	102.7	AAA	ATPase family associated with various cellular activities (AAA)
ASH454ONE000700	3	PF05496.5	6e-06	25.1	RuvB_N	Holliday junction DNA helicase ruvB N-terminus
ASH454ONE000701	2	PF00004.22	1.3e-29	102.7	AAA	ATPase family associated with various cellular activities (AAA)
ASH454ONE000701	2	PF05496.5	6.1e-06	25.1	RuvB_N	Holliday junction DNA helicase ruvB N-terminus
ASH454ONE000702	3	PF00004.22	1.3e-29	102.7	AAA	ATPase family associated with various cellular activities (AAA)
ASH454ONE000702	3	PF05496.5	5.8e-06	25.2	RuvB_N	Holliday junction DNA helicase ruvB N-terminus
ASH454ONE000705	4	PF03144.18	2.8e-12	46.2	GTP_EFTU_D2	Elongation factor Tu domain 2
ASH454ONE000705	5	PF00009.20	2.9e-56	189.5	GTP_EFTU	Elongation factor Tu GTP binding domain
ASH454ONE000705	6	PF00679.17	1.7e-20	72.3	EFG_C	Elongation factor G C-terminus
ASH454ONE000705	6	PF03764.11	3.3e-19	68.2	EFG_IV	Elongation factor G, domain IV
ASH454ONE000706	4	PF00009.20	2.9e-56	189.5	GTP_EFTU	Elongation factor Tu GTP binding domain
ASH454ONE000706	6	PF00679.17	1.7e-20	72.3	EFG_C	Elongation factor G C-terminus
ASH454ONE000706	6	PF03764.11	3.3e-19	68.2	EFG_IV	Elongation factor G, domain IV
ASH454ONE000706	6	PF03144.18	2.8e-12	46.2	GTP_EFTU_D2	Elongation factor Tu domain 2
ASH454ONE000707	4	PF00009.20	2.9e-56	189.5	GTP_EFTU	Elongation factor Tu GTP binding domain
ASH454ONE000707	5	PF00679.17	3.2e-20	71.5	EFG_C	Elongation factor G C-terminus
ASH454ONE000707	5	PF03764.11	3.3e-19	68.2	EFG_IV	Elongation factor G, domain IV
ASH454ONE000707	6	PF03144.18	2.8e-12	46.2	GTP_EFTU_D2	Elongation factor Tu domain 2
ASH454ONE000708	5	PF00679.17	3.2e-20	71.5	EFG_C	Elongation factor G C-terminus
ASH454ONE000708	5	PF03764.11	3.3e-19	68.2	EFG_IV	Elongation factor G, domain IV
ASH454ONE000708	5	PF03144.18	2.8e-12	46.2	GTP_EFTU_D2	Elongation factor Tu domain 2
ASH454ONE000708	6	PF00009.20	2.9e-56	189.5	GTP_EFTU	Elongation factor Tu GTP binding domain
ASH454ONE000709	4	PF03144.18	2.8e-12	46.2	GTP_EFTU_D2	Elongation factor Tu domain 2
ASH454ONE000709	5	PF00009.20	2.9e-56	189.5	GTP_EFTU	Elongation factor Tu GTP binding domain
ASH454ONE000709	6	PF00679.17	3.2e-20	71.5	EFG_C	Elongation factor G C-terminus
ASH454ONE000709	6	PF03764.11	3.3e-19	68.2	EFG_IV	Elongation factor G, domain IV
ASH454ONE000710	4	PF00009.20	2.9e-56	189.5	GTP_EFTU	Elongation factor Tu GTP binding domain
ASH454ONE000710	6	PF00679.17	3.2e-20	71.5	EFG_C	Elongation factor G C-terminus
ASH454ONE000710	6	PF03764.11	3.3e-19	68.2	EFG_IV	Elongation factor G, domain IV
ASH454ONE000710	6	PF03144.18	2.8e-12	46.2	GTP_EFTU_D2	Elongation factor Tu domain 2
ASH454ONE000711	4	PF03144.18	2.8e-12	46.2	GTP_EFTU_D2	Elongation factor Tu domain 2
ASH454ONE000711	5	PF00009.20	2.9e-56	189.5	GTP_EFTU	Elongation factor Tu GTP binding domain
ASH454ONE000711	6	PF00679.17	3.2e-20	71.5	EFG_C	Elongation factor G C-terminus
ASH454ONE000711	6	PF03764.11	3.3e-19	68.2	EFG_IV	Elongation factor G, domain IV
ASH454ONE000712	4	PF00009.20	2.9e-56	189.5	GTP_EFTU	Elongation factor Tu GTP binding domain
ASH454ONE000712	6	PF00679.17	3.2e-20	71.5	EFG_C	Elongation factor G C-terminus
ASH454ONE000712	6	PF03764.11	3.3e-19	68.2	EFG_IV	Elongation factor G, domain IV
ASH454ONE000712	6	PF03144.18	2.8e-12	46.2	GTP_EFTU_D2	Elongation factor Tu domain 2
ASH454ONE000713	4	PF03144.18	2.8e-12	46.2	GTP_EFTU_D2	Elongation factor Tu domain 2
ASH454ONE000713	5	PF00009.20	2.9e-56	189.5	GTP_EFTU	Elongation factor Tu GTP binding domain
ASH454ONE000713	6	PF00679.17	8e-20	70.2	EFG_C	Elongation factor G C-terminus
ASH454ONE000713	6	PF03764.11	1.6e-19	69.3	EFG_IV	Elongation factor G, domain IV
ASH454ONE000714	4	PF00009.20	2.9e-56	189.5	GTP_EFTU	Elongation factor Tu GTP binding domain
ASH454ONE000714	6	PF00679.17	8e-20	70.2	EFG_C	Elongation factor G C-terminus
ASH454ONE000714	6	PF03764.11	1.6e-19	69.3	EFG_IV	Elongation factor G, domain IV
ASH454ONE000714	6	PF03144.18	2.8e-12	46.2	GTP_EFTU_D2	Elongation factor Tu domain 2
ASH454ONE000715	4	PF00679.17	1.9e-08	33.7	EFG_C	Elongation factor G C-terminus
ASH454ONE000716	4	PF00179.19	4.2e-21	74.4	UQ_con	Ubiquitin-conjugating enzyme
ASH454ONE000717	4	PF00179.19	4.2e-21	74.4	UQ_con	Ubiquitin-conjugating enzyme
ASH454ONE000718	6	PF00179.19	3.8e-21	74.6	UQ_con	Ubiquitin-conjugating enzyme
ASH454ONE000719	6	PF00179.19	3.8e-21	74.6	UQ_con	Ubiquitin-conjugating enzyme
ASH454ONE000720	6	PF00179.19	3.8e-21	74.6	UQ_con	Ubiquitin-conjugating enzyme
ASH454ONE000721	4	PF00179.19	3.7e-21	74.6	UQ_con	Ubiquitin-conjugating enzyme
ASH454ONE000722	5	PF00179.19	4.8e-22	77.5	UQ_con	Ubiquitin-conjugating enzyme
ASH454ONE000724	1	PF00025.14	4.7e-09	35.4	Arf	ADP-ribosylation factor family
ASH454ONE000724	2	PF00025.14	2.5e-26	91.6	Arf	ADP-ribosylation factor family
ASH454ONE000724	3	PF00025.14	2.1e-21	75.6	Arf	ADP-ribosylation factor family
ASH454ONE000725	1	PF00025.14	3.8e-09	35.7	Arf	ADP-ribosylation factor family
ASH454ONE000725	2	PF00025.14	1.9e-26	92	Arf	ADP-ribosylation factor family
ASH454ONE000725	3	PF00025.14	1.6e-21	75.9	Arf	ADP-ribosylation factor family
ASH454ONE000726	1	PF00025.14	4.7e-09	35.4	Arf	ADP-ribosylation factor family
ASH454ONE000726	3	PF00025.14	2.2e-54	183	Arf	ADP-ribosylation factor family
ASH454ONE000726	3	PF00503.13	2.6e-08	33	G-alpha	G-protein alpha subunit
ASH454ONE000726	3	PF00071.15	3e-08	32.9	Ras	Ras family
ASH454ONE000726	3	PF04670.5	1.5e-06	27.2	Gtr1_RagA	Gtr1/RagA G protein conserved region
ASH454ONE000727	1	PF00025.14	3.8e-09	35.7	Arf	ADP-ribosylation factor family
ASH454ONE000727	3	PF00025.14	1.5e-54	183.5	Arf	ADP-ribosylation factor family
ASH454ONE000727	3	PF00503.13	1.9e-08	33.4	G-alpha	G-protein alpha subunit
ASH454ONE000727	3	PF00071.15	2.2e-08	33.3	Ras	Ras family
ASH454ONE000727	3	PF04670.5	1.1e-06	27.7	Gtr1_RagA	Gtr1/RagA G protein conserved region
ASH454ONE000727	3	PF09439.3	9.5e-06	24.6	SRPRB	Signal recognition particle receptor beta subunit
ASH454ONE000728	1	PF00025.14	4.7e-09	35.4	Arf	ADP-ribosylation factor family
ASH454ONE000728	2	PF00025.14	2.5e-26	91.6	Arf	ADP-ribosylation factor family
ASH454ONE000728	3	PF00025.14	2.9e-21	75.1	Arf	ADP-ribosylation factor family
ASH454ONE000729	1	PF00025.14	3.8e-09	35.7	Arf	ADP-ribosylation factor family
ASH454ONE000729	2	PF00025.14	1.9e-26	92	Arf	ADP-ribosylation factor family
ASH454ONE000729	3	PF00025.14	2.3e-21	75.5	Arf	ADP-ribosylation factor family
ASH454ONE000730	1	PF00025.14	5.3e-38	129.6	Arf	ADP-ribosylation factor family
ASH454ONE000730	1	PF00071.15	7.7e-08	31.5	Ras	Ras family
ASH454ONE000730	3	PF00025.14	9.2e-32	109.3	Arf	ADP-ribosylation factor family
ASH454ONE000731	1	PF00025.14	5.9e-38	129.5	Arf	ADP-ribosylation factor family
ASH454ONE000731	1	PF00071.15	8.5e-08	31.4	Ras	Ras family
ASH454ONE000731	3	PF00025.14	1e-31	109.2	Arf	ADP-ribosylation factor family
ASH454ONE000732	6	PF01246.13	2.2e-35	120	Ribosomal_L24e	Ribosomal protein L24e
ASH454ONE000733	6	PF01246.13	2.2e-35	120	Ribosomal_L24e	Ribosomal protein L24e
ASH454ONE000734	5	PF01246.13	3.6e-35	119.3	Ribosomal_L24e	Ribosomal protein L24e
ASH454ONE000735	4	PF01246.13	2.2e-35	120	Ribosomal_L24e	Ribosomal protein L24e
ASH454ONE000736	4	PF01246.13	2.2e-35	120	Ribosomal_L24e	Ribosomal protein L24e
ASH454ONE000737	6	PF01246.13	3.6e-35	119.3	Ribosomal_L24e	Ribosomal protein L24e
ASH454ONE000738	4	PF01246.13	2.3e-35	119.9	Ribosomal_L24e	Ribosomal protein L24e
ASH454ONE000739	4	PF01246.13	2.3e-35	119.9	Ribosomal_L24e	Ribosomal protein L24e
ASH454ONE000740	6	PF01246.13	3.8e-35	119.2	Ribosomal_L24e	Ribosomal protein L24e
ASH454ONE000741	6	PF01246.13	3.4e-35	119.4	Ribosomal_L24e	Ribosomal protein L24e
ASH454ONE000742	6	PF00917.19	4.1e-07	29.8	MATH	MATH domain
ASH454ONE000743	6	PF00917.19	3.8e-07	30	MATH	MATH domain
ASH454ONE000744	6	PF00917.19	3.2e-08	33.4	MATH	MATH domain
ASH454ONE000745	6	PF00917.19	2.9e-08	33.6	MATH	MATH domain
ASH454ONE000746	5	PF00917.19	2.7e-08	33.7	MATH	MATH domain
ASH454ONE000747	5	PF00917.19	3e-08	33.5	MATH	MATH domain
ASH454ONE000748	5	PF00917.19	2.8e-08	33.6	MATH	MATH domain
ASH454ONE000749	5	PF00917.19	3.5e-07	30.1	MATH	MATH domain
ASH454ONE000750	5	PF00917.19	3.9e-07	29.9	MATH	MATH domain
ASH454ONE000751	5	PF00917.19	3.7e-07	30	MATH	MATH domain
ASH454ONE000752	6	PF00917.19	3e-08	33.5	MATH	MATH domain
ASH454ONE000753	6	PF00917.19	3.9e-07	29.9	MATH	MATH domain
ASH454ONE000756	2	PF01027.13	1e-52	178.5	UPF0005	Uncharacterised protein family UPF0005
ASH454ONE000757	2	PF01027.13	5.5e-53	179.4	UPF0005	Uncharacterised protein family UPF0005
ASH454ONE000758	2	PF01027.13	5.9e-53	179.3	UPF0005	Uncharacterised protein family UPF0005
ASH454ONE000759	2	PF01027.13	1.1e-52	178.4	UPF0005	Uncharacterised protein family UPF0005
ASH454ONE000760	2	PF01027.13	5.8e-53	179.3	UPF0005	Uncharacterised protein family UPF0005
ASH454ONE000761	2	PF01027.13	6.2e-53	179.2	UPF0005	Uncharacterised protein family UPF0005
ASH454ONE000762	3	PF01027.13	8.9e-51	172.2	UPF0005	Uncharacterised protein family UPF0005
ASH454ONE000763	3	PF01027.13	6.4e-51	172.6	UPF0005	Uncharacterised protein family UPF0005
ASH454ONE000772	2	PF00257.12	7.8e-07	29.2	Dehydrin	Dehydrin
ASH454ONE000773	3	PF00257.12	2.7e-06	27.4	Dehydrin	Dehydrin
ASH454ONE000774	5	PF00828.12	7.5e-07	29.2	Ribosomal_L18e	Ribosomal protein L18e/L15
ASH454ONE000774	6	PF00828.12	3.4e-10	40	Ribosomal_L18e	Ribosomal protein L18e/L15
ASH454ONE000775	4	PF00828.12	3.3e-10	40.1	Ribosomal_L18e	Ribosomal protein L18e/L15
ASH454ONE000775	6	PF00828.12	7.3e-07	29.3	Ribosomal_L18e	Ribosomal protein L18e/L15
ASH454ONE000776	5	PF00828.12	3.4e-10	40	Ribosomal_L18e	Ribosomal protein L18e/L15
ASH454ONE000777	5	PF00828.12	2.9e-20	72.6	Ribosomal_L18e	Ribosomal protein L18e/L15
ASH454ONE000778	6	PF00828.12	3.3e-10	40.1	Ribosomal_L18e	Ribosomal protein L18e/L15
ASH454ONE000779	6	PF00828.12	2.8e-20	72.6	Ribosomal_L18e	Ribosomal protein L18e/L15
ASH454ONE000780	5	PF00828.12	6.7e-07	29.4	Ribosomal_L18e	Ribosomal protein L18e/L15
ASH454ONE000780	6	PF00828.12	2.9e-10	40.2	Ribosomal_L18e	Ribosomal protein L18e/L15
ASH454ONE000781	5	PF00828.12	2.9e-10	40.2	Ribosomal_L18e	Ribosomal protein L18e/L15
ASH454ONE000782	5	PF00828.12	2.4e-20	72.9	Ribosomal_L18e	Ribosomal protein L18e/L15
ASH454ONE000784	3	PF00112.16	6.1e-74	248.2	Peptidase_C1	Papain family cysteine protease
ASH454ONE000784	3	PF08246.5	6.7e-10	38.7	Inhibitor_I29	Cathepsin propeptide inhibitor domain (I29)
ASH454ONE000785	3	PF00112.16	6.2e-74	248.2	Peptidase_C1	Papain family cysteine protease
ASH454ONE000785	3	PF08246.5	6.7e-10	38.7	Inhibitor_I29	Cathepsin propeptide inhibitor domain (I29)
ASH454ONE000786	3	PF00112.16	6.1e-74	248.2	Peptidase_C1	Papain family cysteine protease
ASH454ONE000786	3	PF08246.5	5.9e-10	38.9	Inhibitor_I29	Cathepsin propeptide inhibitor domain (I29)
ASH454ONE000787	3	PF00112.16	6.2e-74	248.2	Peptidase_C1	Papain family cysteine protease
ASH454ONE000787	3	PF08246.5	5.9e-10	38.9	Inhibitor_I29	Cathepsin propeptide inhibitor domain (I29)
ASH454ONE000788	3	PF00112.16	3.7e-74	248.9	Peptidase_C1	Papain family cysteine protease
ASH454ONE000788	3	PF08246.5	6.8e-10	38.7	Inhibitor_I29	Cathepsin propeptide inhibitor domain (I29)
ASH454ONE000789	3	PF00112.16	3.7e-74	248.9	Peptidase_C1	Papain family cysteine protease
ASH454ONE000789	3	PF08246.5	5.9e-10	38.9	Inhibitor_I29	Cathepsin propeptide inhibitor domain (I29)
ASH454ONE000790	3	PF00112.16	6.1e-74	248.3	Peptidase_C1	Papain family cysteine protease
ASH454ONE000790	3	PF08246.5	1e-09	38.2	Inhibitor_I29	Cathepsin propeptide inhibitor domain (I29)
ASH454ONE000791	3	PF00112.16	6e-74	248.3	Peptidase_C1	Papain family cysteine protease
ASH454ONE000791	3	PF08246.5	1e-09	38.2	Inhibitor_I29	Cathepsin propeptide inhibitor domain (I29)
ASH454ONE000792	3	PF00112.16	1.7e-73	246.8	Peptidase_C1	Papain family cysteine protease
ASH454ONE000792	3	PF08246.5	5.7e-10	39	Inhibitor_I29	Cathepsin propeptide inhibitor domain (I29)
ASH454ONE000793	3	PF00112.16	1.7e-73	246.8	Peptidase_C1	Papain family cysteine protease
ASH454ONE000793	3	PF08246.5	6.6e-10	38.8	Inhibitor_I29	Cathepsin propeptide inhibitor domain (I29)
ASH454ONE000794	3	PF00112.16	3.7e-74	249	Peptidase_C1	Papain family cysteine protease
ASH454ONE000794	3	PF08246.5	1e-09	38.1	Inhibitor_I29	Cathepsin propeptide inhibitor domain (I29)
ASH454ONE000795	3	PF00112.16	1.7e-73	246.8	Peptidase_C1	Papain family cysteine protease
ASH454ONE000795	3	PF08246.5	1e-09	38.2	Inhibitor_I29	Cathepsin propeptide inhibitor domain (I29)
ASH454ONE000796	2	PF00854.14	4.1e-68	229.5	PTR2	POT family
ASH454ONE000796	2	PF07690.9	1e-06	27.4	MFS_1	Major Facilitator Superfamily
ASH454ONE000796	3	PF00854.14	8e-20	70.6	PTR2	POT family
ASH454ONE000797	2	PF00854.14	3.9e-68	229.6	PTR2	POT family
ASH454ONE000797	2	PF07690.9	9.9e-07	27.5	MFS_1	Major Facilitator Superfamily
ASH454ONE000797	3	PF00854.14	7.8e-20	70.6	PTR2	POT family
ASH454ONE000798	1	PF00854.14	1.4e-11	43.4	PTR2	POT family
ASH454ONE000798	2	PF00854.14	6.5e-47	159.7	PTR2	POT family
ASH454ONE000799	1	PF00854.14	8e-20	70.6	PTR2	POT family
ASH454ONE000799	3	PF00854.14	9.9e-68	228.2	PTR2	POT family
ASH454ONE000800	2	PF00854.14	2.3e-53	180.9	PTR2	POT family
ASH454ONE000801	1	PF00854.14	1.4e-11	43.5	PTR2	POT family
ASH454ONE000801	2	PF00854.14	6.3e-47	159.8	PTR2	POT family
ASH454ONE000802	1	PF00854.14	7.8e-20	70.6	PTR2	POT family
ASH454ONE000802	3	PF00854.14	9.6e-68	228.3	PTR2	POT family
ASH454ONE000803	2	PF00854.14	1.5e-47	161.8	PTR2	POT family
ASH454ONE000804	3	PF00854.14	6.1e-53	179.6	PTR2	POT family
ASH454ONE000805	1	PF00854.14	1.4e-10	40.2	PTR2	POT family
ASH454ONE000805	2	PF00854.14	4.4e-20	71.4	PTR2	POT family
ASH454ONE000806	1	PF00854.14	1.4e-10	40.2	PTR2	POT family
ASH454ONE000806	2	PF00854.14	4.2e-20	71.5	PTR2	POT family
ASH454ONE000816	6	PF00248.14	8e-75	250.9	Aldo_ket_red	Aldo/keto reductase family
ASH454ONE000817	4	PF00248.14	8.3e-75	250.9	Aldo_ket_red	Aldo/keto reductase family
ASH454ONE000818	4	PF00248.14	1.4e-75	253.4	Aldo_ket_red	Aldo/keto reductase family
ASH454ONE000819	6	PF00248.14	1.4e-75	253.4	Aldo_ket_red	Aldo/keto reductase family
ASH454ONE000820	6	PF00248.14	7.2e-75	251.1	Aldo_ket_red	Aldo/keto reductase family
ASH454ONE000821	4	PF00248.14	7.5e-75	251	Aldo_ket_red	Aldo/keto reductase family
ASH454ONE000822	4	PF00248.14	3.5e-75	252.1	Aldo_ket_red	Aldo/keto reductase family
ASH454ONE000823	6	PF00248.14	4.8e-75	251.7	Aldo_ket_red	Aldo/keto reductase family
ASH454ONE000824	4	PF00248.14	3.2e-75	252.3	Aldo_ket_red	Aldo/keto reductase family
ASH454ONE000825	6	PF00248.14	4.3e-75	251.8	Aldo_ket_red	Aldo/keto reductase family
ASH454ONE000826	4	PF00248.14	6.1e-76	254.6	Aldo_ket_red	Aldo/keto reductase family
ASH454ONE000827	6	PF00248.14	8.4e-76	254.2	Aldo_ket_red	Aldo/keto reductase family
ASH454ONE000828	6	PF00069.18	2.7e-61	206.6	Pkinase	Protein kinase domain
ASH454ONE000828	6	PF07714.10	6.9e-28	97.1	Pkinase_Tyr	Protein tyrosine kinase
ASH454ONE000829	4	PF00069.18	2.4e-40	138	Pkinase	Protein kinase domain
ASH454ONE000829	4	PF07714.10	7e-22	77.4	Pkinase_Tyr	Protein tyrosine kinase
ASH454ONE000829	6	PF00069.18	5.9e-12	44.9	Pkinase	Protein kinase domain
ASH454ONE000830	4	PF00069.18	2.4e-40	138	Pkinase	Protein kinase domain
ASH454ONE000830	4	PF07714.10	7.2e-22	77.4	Pkinase_Tyr	Protein tyrosine kinase
ASH454ONE000830	6	PF00069.18	6.1e-12	44.9	Pkinase	Protein kinase domain
ASH454ONE000831	4	PF00069.18	2.4e-40	138	Pkinase	Protein kinase domain
ASH454ONE000831	4	PF07714.10	7e-22	77.4	Pkinase_Tyr	Protein tyrosine kinase
ASH454ONE000831	6	PF00069.18	5.9e-12	44.9	Pkinase	Protein kinase domain
ASH454ONE000832	6	PF00069.18	2.7e-61	206.6	Pkinase	Protein kinase domain
ASH454ONE000832	6	PF07714.10	6.8e-28	97.1	Pkinase_Tyr	Protein tyrosine kinase
ASH454ONE000833	6	PF00069.18	2.8e-61	206.6	Pkinase	Protein kinase domain
ASH454ONE000833	6	PF07714.10	7.1e-28	97.1	Pkinase_Tyr	Protein tyrosine kinase
ASH454ONE000834	4	PF00069.18	2.5e-40	138	Pkinase	Protein kinase domain
ASH454ONE000834	4	PF07714.10	7.2e-22	77.4	Pkinase_Tyr	Protein tyrosine kinase
ASH454ONE000834	6	PF00069.18	6.1e-12	44.9	Pkinase	Protein kinase domain
ASH454ONE000835	6	PF00069.18	2.9e-61	206.6	Pkinase	Protein kinase domain
ASH454ONE000835	6	PF07714.10	7.1e-28	97.1	Pkinase_Tyr	Protein tyrosine kinase
ASH454ONE000836	4	PF00069.18	2.3e-40	138.1	Pkinase	Protein kinase domain
ASH454ONE000836	4	PF07714.10	6.7e-22	77.5	Pkinase_Tyr	Protein tyrosine kinase
ASH454ONE000836	6	PF00069.18	5.8e-12	45	Pkinase	Protein kinase domain
ASH454ONE000837	4	PF00069.18	2.3e-40	138.1	Pkinase	Protein kinase domain
ASH454ONE000837	4	PF07714.10	6.7e-22	77.5	Pkinase_Tyr	Protein tyrosine kinase
ASH454ONE000837	6	PF00069.18	5.7e-12	45	Pkinase	Protein kinase domain
ASH454ONE000838	6	PF00069.18	2.6e-61	206.7	Pkinase	Protein kinase domain
ASH454ONE000838	6	PF07714.10	6.6e-28	97.2	Pkinase_Tyr	Protein tyrosine kinase
ASH454ONE000839	6	PF00069.18	2.6e-61	206.7	Pkinase	Protein kinase domain
ASH454ONE000839	6	PF07714.10	6.6e-28	97.2	Pkinase_Tyr	Protein tyrosine kinase
ASH454ONE000840	6	PF00069.18	2.1e-61	207	Pkinase	Protein kinase domain
ASH454ONE000840	6	PF07714.10	1e-27	96.6	Pkinase_Tyr	Protein tyrosine kinase
ASH454ONE000841	4	PF00069.18	2e-40	138.2	Pkinase	Protein kinase domain
ASH454ONE000841	4	PF07714.10	1.1e-21	76.8	Pkinase_Tyr	Protein tyrosine kinase
ASH454ONE000841	6	PF00069.18	5.1e-12	45.1	Pkinase	Protein kinase domain
ASH454ONE000842	6	PF00069.18	2.1e-61	207	Pkinase	Protein kinase domain
ASH454ONE000842	6	PF07714.10	1e-27	96.6	Pkinase_Tyr	Protein tyrosine kinase
ASH454ONE000843	4	PF00069.18	2e-40	138.2	Pkinase	Protein kinase domain
ASH454ONE000843	4	PF07714.10	1.1e-21	76.8	Pkinase_Tyr	Protein tyrosine kinase
ASH454ONE000843	6	PF00069.18	5.1e-12	45.1	Pkinase	Protein kinase domain
ASH454ONE000858	1	PF01979.13	1.6e-06	27.7	Amidohydro_1	Amidohydrolase family
ASH454ONE000858	2	PF04909.7	1.5e-08	34.2	Amidohydro_2	Amidohydrolase
ASH454ONE000859	1	PF01979.13	1.6e-06	27.7	Amidohydro_1	Amidohydrolase family
ASH454ONE000859	2	PF04909.7	1.5e-08	34.2	Amidohydro_2	Amidohydrolase
ASH454ONE000860	1	PF01979.13	1.6e-06	27.7	Amidohydro_1	Amidohydrolase family
ASH454ONE000860	2	PF04909.7	1.5e-08	34.2	Amidohydro_2	Amidohydrolase
ASH454ONE000861	1	PF01979.13	1.6e-06	27.7	Amidohydro_1	Amidohydrolase family
ASH454ONE000861	2	PF04909.7	1.5e-08	34.2	Amidohydro_2	Amidohydrolase
ASH454ONE000862	1	PF01979.13	1.6e-06	27.7	Amidohydro_1	Amidohydrolase family
ASH454ONE000862	2	PF04909.7	1.5e-08	34.2	Amidohydro_2	Amidohydrolase
ASH454ONE000863	1	PF01979.13	1.6e-06	27.7	Amidohydro_1	Amidohydrolase family
ASH454ONE000863	2	PF04909.7	1.5e-08	34.2	Amidohydro_2	Amidohydrolase
ASH454ONE000864	1	PF01979.13	1.5e-06	27.7	Amidohydro_1	Amidohydrolase family
ASH454ONE000864	2	PF04909.7	1.4e-08	34.3	Amidohydro_2	Amidohydrolase
ASH454ONE000865	1	PF01979.13	1.5e-06	27.7	Amidohydro_1	Amidohydrolase family
ASH454ONE000865	2	PF04909.7	1.4e-08	34.3	Amidohydro_2	Amidohydrolase
ASH454ONE000866	1	PF01979.13	1.5e-06	27.7	Amidohydro_1	Amidohydrolase family
ASH454ONE000866	2	PF04909.7	1.4e-08	34.3	Amidohydro_2	Amidohydrolase
ASH454ONE000867	1	PF01979.13	1.5e-06	27.7	Amidohydro_1	Amidohydrolase family
ASH454ONE000867	2	PF04909.7	1.4e-08	34.3	Amidohydro_2	Amidohydrolase
ASH454ONE000881	1	PF00071.15	7.2e-56	187.7	Ras	Ras family
ASH454ONE000881	1	PF08477.6	3.8e-17	62.5	Miro	Miro-like protein
ASH454ONE000881	1	PF00025.14	2.8e-13	49.1	Arf	ADP-ribosylation factor family
ASH454ONE000881	1	PF00009.20	5.6e-06	25.5	GTP_EFTU	Elongation factor Tu GTP binding domain
ASH454ONE000881	1	PF04670.5	5e-06	25.5	Gtr1_RagA	Gtr1/RagA G protein conserved region
ASH454ONE000882	3	PF00071.15	6.7e-56	187.8	Ras	Ras family
ASH454ONE000882	3	PF08477.6	3.6e-17	62.6	Miro	Miro-like protein
ASH454ONE000882	3	PF00025.14	2.8e-13	49.1	Arf	ADP-ribosylation factor family
ASH454ONE000882	3	PF00009.20	5.3e-06	25.6	GTP_EFTU	Elongation factor Tu GTP binding domain
ASH454ONE000882	3	PF04670.5	4.7e-06	25.6	Gtr1_RagA	Gtr1/RagA G protein conserved region
ASH454ONE000883	5	PF00071.15	2.5e-42	143.7	Ras	Ras family
ASH454ONE000883	5	PF00025.14	5.5e-08	31.9	Arf	ADP-ribosylation factor family
ASH454ONE000883	5	PF08477.6	2.2e-07	31	Miro	Miro-like protein
ASH454ONE000883	5	PF00009.20	8.3e-06	25	GTP_EFTU	Elongation factor Tu GTP binding domain
ASH454ONE000883	6	PF00071.15	2.9e-06	26.4	Ras	Ras family
ASH454ONE000884	5	PF00071.15	2.4e-42	143.7	Ras	Ras family
ASH454ONE000884	5	PF00025.14	5.3e-08	31.9	Arf	ADP-ribosylation factor family
ASH454ONE000884	5	PF08477.6	2.1e-07	31.1	Miro	Miro-like protein
ASH454ONE000884	5	PF00009.20	8e-06	25	GTP_EFTU	Elongation factor Tu GTP binding domain
ASH454ONE000884	6	PF00071.15	2.8e-06	26.5	Ras	Ras family
ASH454ONE000885	4	PF00071.15	2.8e-06	26.5	Ras	Ras family
ASH454ONE000885	6	PF00071.15	2.4e-42	143.7	Ras	Ras family
ASH454ONE000885	6	PF00025.14	5.3e-08	31.9	Arf	ADP-ribosylation factor family
ASH454ONE000885	6	PF08477.6	2.1e-07	31.1	Miro	Miro-like protein
ASH454ONE000885	6	PF00009.20	8e-06	25	GTP_EFTU	Elongation factor Tu GTP binding domain
ASH454ONE000886	4	PF00071.15	3.7e-42	143.1	Ras	Ras family
ASH454ONE000886	4	PF00025.14	8.1e-08	31.3	Arf	ADP-ribosylation factor family
ASH454ONE000886	4	PF08477.6	3e-07	30.6	Miro	Miro-like protein
ASH454ONE000886	5	PF00071.15	3.6e-06	26.1	Ras	Ras family
ASH454ONE000887	1	PF00071.15	3.2e-07	29.5	Ras	Ras family
ASH454ONE000887	2	PF00071.15	8.7e-07	28.1	Ras	Ras family
ASH454ONE000887	3	PF00071.15	4.9e-28	97.2	Ras	Ras family
ASH454ONE000887	3	PF08477.6	1.2e-08	35.1	Miro	Miro-like protein
ASH454ONE000887	3	PF00025.14	8.8e-06	24.7	Arf	ADP-ribosylation factor family
ASH454ONE000888	1	PF00071.15	1.2e-06	27.7	Ras	Ras family
ASH454ONE000888	2	PF00071.15	1.1e-06	27.8	Ras	Ras family
ASH454ONE000888	3	PF00071.15	6.4e-28	96.8	Ras	Ras family
ASH454ONE000888	3	PF08477.6	1.6e-08	34.7	Miro	Miro-like protein
ASH454ONE000889	1	PF00071.15	1.2e-06	27.7	Ras	Ras family
ASH454ONE000889	2	PF00071.15	1.1e-06	27.8	Ras	Ras family
ASH454ONE000889	3	PF00071.15	1.2e-38	131.7	Ras	Ras family
ASH454ONE000889	3	PF08477.6	1.4e-15	57.5	Miro	Miro-like protein
ASH454ONE000889	3	PF00025.14	9.9e-10	37.6	Arf	ADP-ribosylation factor family
ASH454ONE000890	1	PF00071.15	3.1e-07	29.5	Ras	Ras family
ASH454ONE000890	2	PF00071.15	8.5e-07	28.1	Ras	Ras family
ASH454ONE000890	3	PF00071.15	9.1e-39	132.1	Ras	Ras family
ASH454ONE000890	3	PF08477.6	1e-15	57.9	Miro	Miro-like protein
ASH454ONE000890	3	PF00025.14	7.4e-10	38	Arf	ADP-ribosylation factor family
ASH454ONE000891	1	PF00071.15	4e-07	29.2	Ras	Ras family
ASH454ONE000891	2	PF00071.15	1.1e-06	27.8	Ras	Ras family
ASH454ONE000891	3	PF00071.15	1.2e-38	131.6	Ras	Ras family
ASH454ONE000891	3	PF08477.6	1.4e-15	57.5	Miro	Miro-like protein
ASH454ONE000891	3	PF00025.14	1e-09	37.6	Arf	ADP-ribosylation factor family
ASH454ONE000892	1	PF00071.15	4.1e-07	29.2	Ras	Ras family
ASH454ONE000892	2	PF00071.15	1.1e-06	27.8	Ras	Ras family
ASH454ONE000892	3	PF00071.15	6.4e-28	96.8	Ras	Ras family
ASH454ONE000892	3	PF08477.6	1.6e-08	34.7	Miro	Miro-like protein
ASH454ONE000893	1	PF00071.15	3.8e-07	29.3	Ras	Ras family
ASH454ONE000893	2	PF00071.15	1e-06	27.9	Ras	Ras family
ASH454ONE000893	3	PF00071.15	3.8e-28	97.6	Ras	Ras family
ASH454ONE000893	3	PF08477.6	1.4e-08	34.9	Miro	Miro-like protein
ASH454ONE000893	3	PF00025.14	1e-05	24.5	Arf	ADP-ribosylation factor family
ASH454ONE000894	1	PF00071.15	3e-07	29.6	Ras	Ras family
ASH454ONE000894	2	PF00071.15	8.2e-07	28.2	Ras	Ras family
ASH454ONE000894	3	PF00071.15	2.8e-28	98	Ras	Ras family
ASH454ONE000894	3	PF08477.6	1e-08	35.3	Miro	Miro-like protein
ASH454ONE000894	3	PF00025.14	8e-06	24.9	Arf	ADP-ribosylation factor family
ASH454ONE000895	1	PF00071.15	1.1e-06	27.7	Ras	Ras family
ASH454ONE000895	2	PF00071.15	1e-06	27.9	Ras	Ras family
ASH454ONE000895	3	PF00071.15	3.7e-28	97.6	Ras	Ras family
ASH454ONE000895	3	PF08477.6	1.4e-08	34.9	Miro	Miro-like protein
ASH454ONE000895	3	PF00025.14	1e-05	24.5	Arf	ADP-ribosylation factor family
ASH454ONE000896	1	PF00071.15	3.5e-07	29.4	Ras	Ras family
ASH454ONE000896	2	PF00071.15	1e-06	27.8	Ras	Ras family
ASH454ONE000896	3	PF00071.15	6.1e-28	96.9	Ras	Ras family
ASH454ONE000896	3	PF08477.6	1.5e-08	34.8	Miro	Miro-like protein
ASH454ONE000897	2	PF00071.15	3.6e-19	68.3	Ras	Ras family
ASH454ONE000897	3	PF00071.15	6.4e-28	96.8	Ras	Ras family
ASH454ONE000897	3	PF08477.6	1.6e-08	34.7	Miro	Miro-like protein
ASH454ONE000898	1	PF00071.15	3.3e-07	29.5	Ras	Ras family
ASH454ONE000898	2	PF00071.15	9.9e-07	27.9	Ras	Ras family
ASH454ONE000898	3	PF00071.15	3.6e-28	97.6	Ras	Ras family
ASH454ONE000898	3	PF08477.6	1.3e-08	35	Miro	Miro-like protein
ASH454ONE000898	3	PF00025.14	9.9e-06	24.6	Arf	ADP-ribosylation factor family
ASH454ONE000899	2	PF00071.15	3.4e-19	68.4	Ras	Ras family
ASH454ONE000899	3	PF00071.15	3.8e-28	97.6	Ras	Ras family
ASH454ONE000899	3	PF08477.6	1.4e-08	34.9	Miro	Miro-like protein
ASH454ONE000899	3	PF00025.14	1e-05	24.5	Arf	ADP-ribosylation factor family
ASH454ONE000900	1	PF00071.15	3.4e-07	29.4	Ras	Ras family
ASH454ONE000900	2	PF00071.15	1e-06	27.9	Ras	Ras family
ASH454ONE000900	3	PF00071.15	1.2e-38	131.7	Ras	Ras family
ASH454ONE000900	3	PF08477.6	1.3e-15	57.5	Miro	Miro-like protein
ASH454ONE000900	3	PF00025.14	9.4e-10	37.6	Arf	ADP-ribosylation factor family
ASH454ONE000901	2	PF00071.15	3.5e-19	68.4	Ras	Ras family
ASH454ONE000901	3	PF00071.15	1.2e-38	131.7	Ras	Ras family
ASH454ONE000901	3	PF08477.6	1.4e-15	57.4	Miro	Miro-like protein
ASH454ONE000901	3	PF00025.14	1e-09	37.6	Arf	ADP-ribosylation factor family
ASH454ONE000902	1	PF01373.10	6.6e-117	390.3	Glyco_hydro_14	Glycosyl hydrolase family 14
ASH454ONE000903	1	PF01373.10	6.4e-117	390.3	Glyco_hydro_14	Glycosyl hydrolase family 14
ASH454ONE000904	1	PF01373.10	6.6e-117	390.3	Glyco_hydro_14	Glycosyl hydrolase family 14
ASH454ONE000905	1	PF01373.10	3.8e-115	384.5	Glyco_hydro_14	Glycosyl hydrolase family 14
ASH454ONE000906	1	PF01373.10	3.7e-115	384.5	Glyco_hydro_14	Glycosyl hydrolase family 14
ASH454ONE000907	1	PF01373.10	3.8e-115	384.5	Glyco_hydro_14	Glycosyl hydrolase family 14
ASH454ONE000908	1	PF01373.10	7.2e-117	390.2	Glyco_hydro_14	Glycosyl hydrolase family 14
ASH454ONE000909	1	PF01373.10	4.2e-115	384.4	Glyco_hydro_14	Glycosyl hydrolase family 14
ASH454ONE000910	4	PF00069.18	5.3e-62	209	Pkinase	Protein kinase domain
ASH454ONE000910	4	PF07714.10	1.3e-31	109.3	Pkinase_Tyr	Protein tyrosine kinase
ASH454ONE000911	6	PF00069.18	5.6e-62	208.9	Pkinase	Protein kinase domain
ASH454ONE000911	6	PF07714.10	1.4e-31	109.2	Pkinase_Tyr	Protein tyrosine kinase
ASH454ONE000912	4	PF00069.18	2.6e-51	173.9	Pkinase	Protein kinase domain
ASH454ONE000912	4	PF07714.10	3.3e-22	78.5	Pkinase_Tyr	Protein tyrosine kinase
ASH454ONE000913	6	PF00069.18	5.2e-62	209	Pkinase	Protein kinase domain
ASH454ONE000913	6	PF07714.10	1.3e-31	109.3	Pkinase_Tyr	Protein tyrosine kinase
ASH454ONE000914	6	PF00069.18	2.8e-51	173.8	Pkinase	Protein kinase domain
ASH454ONE000914	6	PF07714.10	3.5e-22	78.4	Pkinase_Tyr	Protein tyrosine kinase
ASH454ONE000915	6	PF00069.18	2.6e-51	173.9	Pkinase	Protein kinase domain
ASH454ONE000915	6	PF07714.10	3.3e-22	78.5	Pkinase_Tyr	Protein tyrosine kinase
ASH454ONE000916	4	PF00069.18	2.1e-62	210.3	Pkinase	Protein kinase domain
ASH454ONE000916	4	PF07714.10	4.8e-32	110.7	Pkinase_Tyr	Protein tyrosine kinase
ASH454ONE000919	4	PF00069.18	9.2e-52	175.4	Pkinase	Protein kinase domain
ASH454ONE000919	4	PF07714.10	1.2e-22	80	Pkinase_Tyr	Protein tyrosine kinase
ASH454ONE000924	4	PF00717.16	3.3e-11	42.3	Peptidase_S24	Peptidase S24-like
ASH454ONE000925	4	PF00717.16	2.3e-11	42.8	Peptidase_S24	Peptidase S24-like
ASH454ONE000926	5	PF00717.16	4.7e-11	41.8	Peptidase_S24	Peptidase S24-like
ASH454ONE000928	4	PF02806.11	3.9e-19	68.2	Alpha-amylase_C	Alpha amylase, C-terminal all-beta domain
ASH454ONE000928	5	PF02922.11	9.1e-17	60.5	CBM_48	Carbohydrate-binding module 48 (Isoamylase N-terminal domain)
ASH454ONE000928	5	PF00128.17	1.5e-11	43.9	Alpha-amylase	Alpha amylase, catalytic domain
ASH454ONE000929	4	PF02806.11	3.9e-19	68.2	Alpha-amylase_C	Alpha amylase, C-terminal all-beta domain
ASH454ONE000929	5	PF02922.11	9.1e-17	60.5	CBM_48	Carbohydrate-binding module 48 (Isoamylase N-terminal domain)
ASH454ONE000929	5	PF00128.17	1.5e-11	43.9	Alpha-amylase	Alpha amylase, catalytic domain
ASH454ONE000930	4	PF02806.11	3.8e-19	68.3	Alpha-amylase_C	Alpha amylase, C-terminal all-beta domain
ASH454ONE000930	5	PF02922.11	8.9e-17	60.5	CBM_48	Carbohydrate-binding module 48 (Isoamylase N-terminal domain)
ASH454ONE000930	5	PF00128.17	1.5e-11	44	Alpha-amylase	Alpha amylase, catalytic domain
ASH454ONE000931	4	PF02806.11	3.8e-19	68.3	Alpha-amylase_C	Alpha amylase, C-terminal all-beta domain
ASH454ONE000931	5	PF02922.11	8.9e-17	60.5	CBM_48	Carbohydrate-binding module 48 (Isoamylase N-terminal domain)
ASH454ONE000931	5	PF00128.17	1.5e-11	44	Alpha-amylase	Alpha amylase, catalytic domain
ASH454ONE000932	5	PF02806.11	3.9e-19	68.3	Alpha-amylase_C	Alpha amylase, C-terminal all-beta domain
ASH454ONE000932	6	PF02922.11	9e-17	60.5	CBM_48	Carbohydrate-binding module 48 (Isoamylase N-terminal domain)
ASH454ONE000932	6	PF00128.17	1.5e-11	44	Alpha-amylase	Alpha amylase, catalytic domain
ASH454ONE000933	5	PF02806.11	3.9e-19	68.3	Alpha-amylase_C	Alpha amylase, C-terminal all-beta domain
ASH454ONE000933	6	PF02922.11	9e-17	60.5	CBM_48	Carbohydrate-binding module 48 (Isoamylase N-terminal domain)
ASH454ONE000933	6	PF00128.17	1.5e-11	44	Alpha-amylase	Alpha amylase, catalytic domain
ASH454ONE000934	4	PF02922.11	9e-17	60.5	CBM_48	Carbohydrate-binding module 48 (Isoamylase N-terminal domain)
ASH454ONE000934	4	PF00128.17	1.5e-11	44	Alpha-amylase	Alpha amylase, catalytic domain
ASH454ONE000934	6	PF02806.11	3.9e-19	68.3	Alpha-amylase_C	Alpha amylase, C-terminal all-beta domain
ASH454ONE000935	4	PF02922.11	9e-17	60.5	CBM_48	Carbohydrate-binding module 48 (Isoamylase N-terminal domain)
ASH454ONE000935	4	PF00128.17	1.5e-11	44	Alpha-amylase	Alpha amylase, catalytic domain
ASH454ONE000935	6	PF02806.11	3.9e-19	68.3	Alpha-amylase_C	Alpha amylase, C-terminal all-beta domain
ASH454ONE000936	1	PF00230.13	1e-52	178.5	MIP	Major intrinsic protein
ASH454ONE000936	3	PF00230.13	4.7e-26	91.3	MIP	Major intrinsic protein
ASH454ONE000937	2	PF00230.13	1.1e-84	283.1	MIP	Major intrinsic protein
ASH454ONE000938	1	PF00230.13	1.1e-52	178.5	MIP	Major intrinsic protein
ASH454ONE000938	3	PF00230.13	4.8e-26	91.3	MIP	Major intrinsic protein
ASH454ONE000939	2	PF00230.13	1.2e-84	283	MIP	Major intrinsic protein
ASH454ONE000940	1	PF00230.13	1e-52	178.5	MIP	Major intrinsic protein
ASH454ONE000940	3	PF00230.13	4.8e-26	91.3	MIP	Major intrinsic protein
ASH454ONE000941	2	PF00230.13	1.2e-84	283	MIP	Major intrinsic protein
ASH454ONE000942	1	PF00230.13	2.9e-53	180.3	MIP	Major intrinsic protein
ASH454ONE000942	3	PF00230.13	4.8e-26	91.3	MIP	Major intrinsic protein
ASH454ONE000943	2	PF00230.13	3.3e-85	284.8	MIP	Major intrinsic protein
ASH454ONE000944	1	PF00179.19	6.2e-52	174.3	UQ_con	Ubiquitin-conjugating enzyme
ASH454ONE000945	2	PF00179.19	6.6e-52	174.3	UQ_con	Ubiquitin-conjugating enzyme
ASH454ONE000946	3	PF00179.19	6.5e-52	174.3	UQ_con	Ubiquitin-conjugating enzyme
ASH454ONE000947	2	PF00179.19	6.8e-52	174.2	UQ_con	Ubiquitin-conjugating enzyme
ASH454ONE000948	2	PF00179.19	6.8e-52	174.2	UQ_con	Ubiquitin-conjugating enzyme
ASH454ONE000949	1	PF00179.19	6.4e-52	174.3	UQ_con	Ubiquitin-conjugating enzyme
ASH454ONE000950	3	PF00179.19	6.7e-52	174.2	UQ_con	Ubiquitin-conjugating enzyme
ASH454ONE000951	3	PF00179.19	6.7e-52	174.2	UQ_con	Ubiquitin-conjugating enzyme
ASH454ONE000952	1	PF00179.19	6.4e-52	174.3	UQ_con	Ubiquitin-conjugating enzyme
ASH454ONE000953	1	PF00179.19	4.5e-52	174.8	UQ_con	Ubiquitin-conjugating enzyme
ASH454ONE000954	3	PF00179.19	4.7e-52	174.7	UQ_con	Ubiquitin-conjugating enzyme
ASH454ONE000955	2	PF00179.19	4.8e-52	174.7	UQ_con	Ubiquitin-conjugating enzyme
ASH454ONE000956	1	PF02453.10	1.4e-27	96	Reticulon	Reticulon
ASH454ONE000956	2	PF02453.10	3.1e-10	39.6	Reticulon	Reticulon
ASH454ONE000956	3	PF02453.10	1.8e-07	30.6	Reticulon	Reticulon
ASH454ONE000957	1	PF02453.10	3.3e-27	94.8	Reticulon	Reticulon
ASH454ONE000957	2	PF02453.10	3.1e-10	39.6	Reticulon	Reticulon
ASH454ONE000957	3	PF02453.10	1.8e-07	30.6	Reticulon	Reticulon
ASH454ONE000958	1	PF02453.10	1.3e-27	96.1	Reticulon	Reticulon
ASH454ONE000958	2	PF02453.10	3.2e-10	39.5	Reticulon	Reticulon
ASH454ONE000958	3	PF02453.10	1.9e-07	30.5	Reticulon	Reticulon
ASH454ONE000959	1	PF02453.10	1e-27	96.5	Reticulon	Reticulon
ASH454ONE000959	2	PF02453.10	3.1e-10	39.6	Reticulon	Reticulon
ASH454ONE000959	3	PF02453.10	1.8e-07	30.6	Reticulon	Reticulon
ASH454ONE000960	1	PF02453.10	6.9e-27	93.7	Reticulon	Reticulon
ASH454ONE000960	2	PF02453.10	2.8e-10	39.7	Reticulon	Reticulon
ASH454ONE000960	3	PF02453.10	1.7e-07	30.7	Reticulon	Reticulon
ASH454ONE000961	3	PF01263.13	2.6e-57	193.9	Aldose_epim	Aldose 1-epimerase
ASH454ONE000962	3	PF01263.13	1.6e-58	197.9	Aldose_epim	Aldose 1-epimerase
ASH454ONE000963	3	PF01263.13	1.2e-58	198.3	Aldose_epim	Aldose 1-epimerase
ASH454ONE000964	2	PF01263.13	2.1e-48	164.6	Aldose_epim	Aldose 1-epimerase
ASH454ONE000965	2	PF01263.13	1.3e-49	168.6	Aldose_epim	Aldose 1-epimerase
ASH454ONE000966	3	PF01263.13	1.2e-29	103	Aldose_epim	Aldose 1-epimerase
ASH454ONE000967	2	PF01263.13	9.3e-50	169.1	Aldose_epim	Aldose 1-epimerase
ASH454ONE000968	2	PF01263.13	1.1e-20	73.6	Aldose_epim	Aldose 1-epimerase
ASH454ONE000970	4	PF01554.11	5.4e-16	58.3	MatE	MatE
ASH454ONE000970	5	PF01554.11	1.5e-39	134.9	MatE	MatE
ASH454ONE000971	4	PF01554.11	6.1e-16	58.1	MatE	MatE
ASH454ONE000971	5	PF01554.11	2e-39	134.5	MatE	MatE
ASH454ONE000972	4	PF01554.11	5.8e-16	58.2	MatE	MatE
ASH454ONE000972	5	PF01554.11	1.6e-39	134.7	MatE	MatE
ASH454ONE000973	4	PF01554.11	5.7e-16	58.2	MatE	MatE
ASH454ONE000973	5	PF01554.11	1.8e-39	134.6	MatE	MatE
ASH454ONE000974	4	PF01554.11	5.8e-16	58.2	MatE	MatE
ASH454ONE000974	5	PF01554.11	4e-39	133.5	MatE	MatE
ASH454ONE000975	4	PF01554.11	5.5e-16	58.2	MatE	MatE
ASH454ONE000975	5	PF01554.11	3.3e-39	133.8	MatE	MatE
ASH454ONE000976	5	PF01554.11	6.5e-37	126.3	MatE	MatE
ASH454ONE000977	5	PF01554.11	5.4e-37	126.5	MatE	MatE
ASH454ONE000978	5	PF01554.11	2.5e-21	75.6	MatE	MatE
ASH454ONE000979	5	PF01554.11	5e-21	74.6	MatE	MatE
ASH454ONE000980	5	PF01554.11	1.2e-36	125.4	MatE	MatE
ASH454ONE000981	2	PF00232.11	3.4e-23	81.2	Glyco_hydro_1	Glycosyl hydrolase family 1
ASH454ONE000981	3	PF00232.11	5.1e-113	377.3	Glyco_hydro_1	Glycosyl hydrolase family 1
ASH454ONE000982	3	PF00232.11	3.9e-152	506.3	Glyco_hydro_1	Glycosyl hydrolase family 1
ASH454ONE000983	2	PF00232.11	4e-23	81	Glyco_hydro_1	Glycosyl hydrolase family 1
ASH454ONE000983	3	PF00232.11	4.6e-113	377.4	Glyco_hydro_1	Glycosyl hydrolase family 1
ASH454ONE000984	3	PF00232.11	3e-152	506.6	Glyco_hydro_1	Glycosyl hydrolase family 1
ASH454ONE000985	3	PF00232.11	1.9e-155	517.1	Glyco_hydro_1	Glycosyl hydrolase family 1
ASH454ONE000987	1	PF00627.24	4.9e-08	32.2	UBA	UBA/TS-N domain
ASH454ONE000987	2	PF09280.4	5.8e-19	67	XPC-binding	XPC-binding domain
ASH454ONE000987	2	PF00627.24	2.3e-13	49.1	UBA	UBA/TS-N domain
ASH454ONE000987	2	PF00240.16	1.1e-12	46.7	ubiquitin	Ubiquitin family
ASH454ONE000988	1	PF00627.24	5.1e-08	32.2	UBA	UBA/TS-N domain
ASH454ONE000988	2	PF09280.4	6e-19	66.9	XPC-binding	XPC-binding domain
ASH454ONE000988	2	PF00627.24	2.4e-13	49.1	UBA	UBA/TS-N domain
ASH454ONE000988	2	PF00240.16	1.1e-12	46.7	ubiquitin	Ubiquitin family
ASH454ONE000989	1	PF00627.24	4.1e-08	32.5	UBA	UBA/TS-N domain
ASH454ONE000989	2	PF09280.4	5.8e-19	67	XPC-binding	XPC-binding domain
ASH454ONE000989	2	PF00627.24	2.3e-13	49.1	UBA	UBA/TS-N domain
ASH454ONE000989	2	PF00240.16	1.1e-12	46.7	ubiquitin	Ubiquitin family
ASH454ONE000990	1	PF00627.24	4.3e-08	32.4	UBA	UBA/TS-N domain
ASH454ONE000990	2	PF09280.4	6e-19	66.9	XPC-binding	XPC-binding domain
ASH454ONE000990	2	PF00627.24	2.4e-13	49.1	UBA	UBA/TS-N domain
ASH454ONE000990	2	PF00240.16	1.1e-12	46.7	ubiquitin	Ubiquitin family
ASH454ONE000991	1	PF00627.24	4.2e-08	32.4	UBA	UBA/TS-N domain
ASH454ONE000991	2	PF09280.4	5.8e-19	67	XPC-binding	XPC-binding domain
ASH454ONE000991	2	PF00627.24	2.3e-13	49.1	UBA	UBA/TS-N domain
ASH454ONE000991	2	PF00240.16	1.1e-12	46.7	ubiquitin	Ubiquitin family
ASH454ONE000992	1	PF09280.4	3.2e-19	67.8	XPC-binding	XPC-binding domain
ASH454ONE000992	3	PF00627.24	2.8e-08	33	UBA	UBA/TS-N domain
ASH454ONE000993	1	PF09280.4	3.5e-19	67.7	XPC-binding	XPC-binding domain
ASH454ONE000993	3	PF00627.24	3.1e-08	32.9	UBA	UBA/TS-N domain
ASH454ONE000994	1	PF09280.4	3.2e-19	67.8	XPC-binding	XPC-binding domain
ASH454ONE000994	3	PF00627.24	2.4e-08	33.2	UBA	UBA/TS-N domain
ASH454ONE000995	1	PF09280.4	3.5e-19	67.7	XPC-binding	XPC-binding domain
ASH454ONE000995	3	PF00627.24	2.6e-08	33.1	UBA	UBA/TS-N domain
ASH454ONE000996	1	PF09280.4	3.2e-19	67.8	XPC-binding	XPC-binding domain
ASH454ONE000996	3	PF00627.24	2.4e-08	33.2	UBA	UBA/TS-N domain
ASH454ONE000997	2	PF00627.24	2.5e-08	33.2	UBA	UBA/TS-N domain
ASH454ONE000997	3	PF09280.4	3.3e-19	67.8	XPC-binding	XPC-binding domain
ASH454ONE000997	3	PF00627.24	1.2e-13	50.1	UBA	UBA/TS-N domain
ASH454ONE000998	2	PF00627.24	2.5e-08	33.2	UBA	UBA/TS-N domain
ASH454ONE000998	3	PF09280.4	3.3e-19	67.8	XPC-binding	XPC-binding domain
ASH454ONE000998	3	PF00627.24	1.2e-13	50.1	UBA	UBA/TS-N domain
ASH454ONE000999	2	PF00627.24	2.9e-08	32.9	UBA	UBA/TS-N domain
ASH454ONE000999	3	PF09280.4	3.3e-19	67.8	XPC-binding	XPC-binding domain
ASH454ONE000999	3	PF00627.24	1.2e-13	50.1	UBA	UBA/TS-N domain
ASH454ONE001000	2	PF00627.24	3.1e-08	32.8	UBA	UBA/TS-N domain
ASH454ONE001000	3	PF09280.4	3.5e-19	67.7	XPC-binding	XPC-binding domain
ASH454ONE001000	3	PF00627.24	1.3e-13	50	UBA	UBA/TS-N domain
ASH454ONE001001	2	PF00627.24	2.6e-08	33.1	UBA	UBA/TS-N domain
ASH454ONE001001	3	PF09280.4	3.5e-19	67.7	XPC-binding	XPC-binding domain
ASH454ONE001001	3	PF00627.24	1.3e-13	50	UBA	UBA/TS-N domain
ASH454ONE001002	5	PF00022.12	8.2e-144	478.4	Actin	Actin
ASH454ONE001003	5	PF00022.12	1.6e-132	441.3	Actin	Actin
ASH454ONE001004	5	PF00022.12	8.2e-144	478.4	Actin	Actin
ASH454ONE001005	4	PF00022.12	7.5e-144	478.5	Actin	Actin
ASH454ONE001006	4	PF00022.12	1.4e-132	441.4	Actin	Actin
ASH454ONE001007	4	PF00022.12	7.5e-144	478.5	Actin	Actin
ASH454ONE001008	4	PF00022.12	1.3e-132	441.6	Actin	Actin
ASH454ONE001009	4	PF00022.12	7e-144	478.6	Actin	Actin
ASH454ONE001010	4	PF00022.12	7e-144	478.6	Actin	Actin
ASH454ONE001011	4	PF00022.12	7.2e-144	478.6	Actin	Actin
ASH454ONE001012	4	PF00022.12	7.2e-144	478.6	Actin	Actin
ASH454ONE001013	4	PF00022.12	1.3e-132	441.5	Actin	Actin
ASH454ONE001014	4	PF00120.17	9.5e-63	211.4	Gln-synt_C	Glutamine synthetase, catalytic domain
ASH454ONE001014	4	PF03951.12	1.6e-17	62.5	Gln-synt_N	Glutamine synthetase, beta-Grasp domain
ASH454ONE001015	4	PF00120.17	9.6e-63	211.4	Gln-synt_C	Glutamine synthetase, catalytic domain
ASH454ONE001015	4	PF03951.12	1.6e-17	62.5	Gln-synt_N	Glutamine synthetase, beta-Grasp domain
ASH454ONE001016	4	PF00120.17	9.5e-61	204.8	Gln-synt_C	Glutamine synthetase, catalytic domain
ASH454ONE001016	6	PF03951.12	7.7e-18	63.5	Gln-synt_N	Glutamine synthetase, beta-Grasp domain
ASH454ONE001017	4	PF00120.17	9.4e-61	204.8	Gln-synt_C	Glutamine synthetase, catalytic domain
ASH454ONE001017	6	PF03951.12	7.6e-18	63.5	Gln-synt_N	Glutamine synthetase, beta-Grasp domain
ASH454ONE001018	5	PF00120.17	3.3e-51	173.5	Gln-synt_C	Glutamine synthetase, catalytic domain
ASH454ONE001018	5	PF03951.12	1.6e-17	62.5	Gln-synt_N	Glutamine synthetase, beta-Grasp domain
ASH454ONE001019	4	PF00120.17	1.6e-44	151.7	Gln-synt_C	Glutamine synthetase, catalytic domain
ASH454ONE001019	4	PF03951.12	1.1e-18	66.2	Gln-synt_N	Glutamine synthetase, beta-Grasp domain
ASH454ONE001019	5	PF00120.17	2.8e-09	36.1	Gln-synt_C	Glutamine synthetase, catalytic domain
ASH454ONE001020	4	PF03951.12	7.8e-18	63.5	Gln-synt_N	Glutamine synthetase, beta-Grasp domain
ASH454ONE001020	5	PF00120.17	3.3e-49	167	Gln-synt_C	Glutamine synthetase, catalytic domain
ASH454ONE001021	4	PF00120.17	4.1e-60	202.8	Gln-synt_C	Glutamine synthetase, catalytic domain
ASH454ONE001021	4	PF03951.12	1.1e-18	66.2	Gln-synt_N	Glutamine synthetase, beta-Grasp domain
ASH454ONE001022	2	PF05153.8	1.3e-123	410.8	DUF706	Family of unknown function (DUF706)
ASH454ONE001023	2	PF05153.8	1.5e-123	410.6	DUF706	Family of unknown function (DUF706)
ASH454ONE001024	2	PF05153.8	2.5e-123	409.9	DUF706	Family of unknown function (DUF706)
ASH454ONE001025	1	PF05153.8	4e-115	383	DUF706	Family of unknown function (DUF706)
ASH454ONE001026	2	PF05153.8	1.7e-123	410.4	DUF706	Family of unknown function (DUF706)
ASH454ONE001027	1	PF05153.8	3.5e-115	383.2	DUF706	Family of unknown function (DUF706)
ASH454ONE001028	2	PF05153.8	1.9e-123	410.3	DUF706	Family of unknown function (DUF706)
ASH454ONE001029	2	PF05153.8	2.8e-123	409.7	DUF706	Family of unknown function (DUF706)
ASH454ONE001030	1	PF05153.8	5.5e-114	379.3	DUF706	Family of unknown function (DUF706)
ASH454ONE001031	2	PF05153.8	3.7e-122	406.1	DUF706	Family of unknown function (DUF706)
ASH454ONE001032	2	PF05153.8	2.6e-122	406.6	DUF706	Family of unknown function (DUF706)
ASH454ONE001033	2	PF05153.8	2e-122	407	DUF706	Family of unknown function (DUF706)
ASH454ONE001034	3	PF01282.12	8.6e-25	86	Ribosomal_S24e	Ribosomal protein S24e
ASH454ONE001035	3	PF01282.12	7.1e-14	51	Ribosomal_S24e	Ribosomal protein S24e
ASH454ONE001036	3	PF01282.12	2.1e-24	84.7	Ribosomal_S24e	Ribosomal protein S24e
ASH454ONE001037	3	PF01282.12	3.2e-14	52.1	Ribosomal_S24e	Ribosomal protein S24e
ASH454ONE001038	2	PF01282.12	6.8e-14	51.1	Ribosomal_S24e	Ribosomal protein S24e
ASH454ONE001039	3	PF01282.12	5.7e-14	51.3	Ribosomal_S24e	Ribosomal protein S24e
ASH454ONE001040	2	PF01282.12	2e-24	84.8	Ribosomal_S24e	Ribosomal protein S24e
ASH454ONE001041	2	PF01282.12	7.9e-25	86.1	Ribosomal_S24e	Ribosomal protein S24e
ASH454ONE001042	2	PF01282.12	3e-14	52.2	Ribosomal_S24e	Ribosomal protein S24e
ASH454ONE001043	2	PF01282.12	5.4e-14	51.4	Ribosomal_S24e	Ribosomal protein S24e
ASH454ONE001044	2	PF01282.12	7.4e-25	86.2	Ribosomal_S24e	Ribosomal protein S24e
ASH454ONE001045	2	PF01282.12	2.8e-14	52.3	Ribosomal_S24e	Ribosomal protein S24e
ASH454ONE001046	2	PF01282.12	2e-24	84.8	Ribosomal_S24e	Ribosomal protein S24e
ASH454ONE001047	2	PF01282.12	6.6e-14	51.1	Ribosomal_S24e	Ribosomal protein S24e
ASH454ONE001048	2	PF01282.12	5.3e-14	51.4	Ribosomal_S24e	Ribosomal protein S24e
ASH454ONE001049	1	PF00847.13	1.8e-16	59.6	AP2	AP2 domain
ASH454ONE001050	1	PF00847.13	1.8e-16	59.6	AP2	AP2 domain
ASH454ONE001051	1	PF00847.13	1.9e-16	59.6	AP2	AP2 domain
ASH454ONE001052	1	PF00847.13	1.9e-16	59.6	AP2	AP2 domain
ASH454ONE001053	1	PF00847.13	1.9e-16	59.5	AP2	AP2 domain
ASH454ONE001054	1	PF00847.13	1.8e-16	59.6	AP2	AP2 domain
ASH454ONE001055	1	PF00847.13	1.8e-16	59.6	AP2	AP2 domain
ASH454ONE001056	1	PF00847.13	1.8e-16	59.6	AP2	AP2 domain
ASH454ONE001057	1	PF00847.13	2e-16	59.5	AP2	AP2 domain
ASH454ONE001058	1	PF00847.13	2e-16	59.5	AP2	AP2 domain
ASH454ONE001059	1	PF00847.13	2e-16	59.5	AP2	AP2 domain
ASH454ONE001060	1	PF00847.13	2e-16	59.5	AP2	AP2 domain
ASH454ONE001061	1	PF00847.13	1.8e-16	59.7	AP2	AP2 domain
ASH454ONE001062	1	PF00847.13	1.7e-16	59.7	AP2	AP2 domain
ASH454ONE001063	1	PF00847.13	1.9e-16	59.6	AP2	AP2 domain
ASH454ONE001085	2	PF00687.14	6.6e-30	103.7	Ribosomal_L1	Ribosomal protein L1p/L10e family
ASH454ONE001085	3	PF00687.14	5.6e-13	48.4	Ribosomal_L1	Ribosomal protein L1p/L10e family
ASH454ONE001086	2	PF00687.14	6.5e-30	103.7	Ribosomal_L1	Ribosomal protein L1p/L10e family
ASH454ONE001086	3	PF00687.14	5.5e-13	48.4	Ribosomal_L1	Ribosomal protein L1p/L10e family
ASH454ONE001087	2	PF00687.14	6.6e-30	103.7	Ribosomal_L1	Ribosomal protein L1p/L10e family
ASH454ONE001087	3	PF00687.14	5.6e-13	48.4	Ribosomal_L1	Ribosomal protein L1p/L10e family
ASH454ONE001088	1	PF00687.14	5.6e-15	54.9	Ribosomal_L1	Ribosomal protein L1p/L10e family
ASH454ONE001088	3	PF00687.14	7.6e-30	103.5	Ribosomal_L1	Ribosomal protein L1p/L10e family
ASH454ONE001089	1	PF00687.14	5.5e-15	54.9	Ribosomal_L1	Ribosomal protein L1p/L10e family
ASH454ONE001089	3	PF00687.14	7.5e-30	103.5	Ribosomal_L1	Ribosomal protein L1p/L10e family
ASH454ONE001090	1	PF00687.14	5.6e-15	54.9	Ribosomal_L1	Ribosomal protein L1p/L10e family
ASH454ONE001090	3	PF00687.14	7.6e-30	103.5	Ribosomal_L1	Ribosomal protein L1p/L10e family
ASH454ONE001091	2	PF00687.14	9e-35	119.6	Ribosomal_L1	Ribosomal protein L1p/L10e family
ASH454ONE001092	2	PF00687.14	9e-35	119.6	Ribosomal_L1	Ribosomal protein L1p/L10e family
ASH454ONE001093	2	PF00687.14	8.6e-35	119.6	Ribosomal_L1	Ribosomal protein L1p/L10e family
ASH454ONE001094	2	PF00687.14	6.9e-35	119.9	Ribosomal_L1	Ribosomal protein L1p/L10e family
ASH454ONE001103	2	PF00069.18	5.1e-09	35.3	Pkinase	Protein kinase domain
ASH454ONE001103	3	PF00069.18	4.5e-47	160	Pkinase	Protein kinase domain
ASH454ONE001103	3	PF07714.10	4.5e-24	84.6	Pkinase_Tyr	Protein tyrosine kinase
ASH454ONE001103	3	PF06293.7	5.6e-07	28.5	Kdo	Lipopolysaccharide kinase (Kdo/WaaP) family
ASH454ONE001104	2	PF00069.18	4.1e-09	35.6	Pkinase	Protein kinase domain
ASH454ONE001104	3	PF00069.18	4.3e-47	160.1	Pkinase	Protein kinase domain
ASH454ONE001104	3	PF07714.10	4.3e-24	84.7	Pkinase_Tyr	Protein tyrosine kinase
ASH454ONE001104	3	PF06293.7	5.4e-07	28.5	Kdo	Lipopolysaccharide kinase (Kdo/WaaP) family
ASH454ONE001105	1	PF00069.18	5.1e-09	35.3	Pkinase	Protein kinase domain
ASH454ONE001105	2	PF00069.18	1.1e-17	63.8	Pkinase	Protein kinase domain
ASH454ONE001105	2	PF07714.10	1e-05	24.4	Pkinase_Tyr	Protein tyrosine kinase
ASH454ONE001105	3	PF00069.18	1.6e-20	73	Pkinase	Protein kinase domain
ASH454ONE001105	3	PF07714.10	3.7e-11	42.3	Pkinase_Tyr	Protein tyrosine kinase
ASH454ONE001106	1	PF00069.18	4.1e-09	35.6	Pkinase	Protein kinase domain
ASH454ONE001106	2	PF00069.18	1e-17	63.8	Pkinase	Protein kinase domain
ASH454ONE001106	2	PF07714.10	1e-05	24.5	Pkinase_Tyr	Protein tyrosine kinase
ASH454ONE001106	3	PF00069.18	1.5e-20	73.1	Pkinase	Protein kinase domain
ASH454ONE001106	3	PF07714.10	3.6e-11	42.3	Pkinase_Tyr	Protein tyrosine kinase
ASH454ONE001107	1	PF00069.18	2.6e-09	36.2	Pkinase	Protein kinase domain
ASH454ONE001107	2	PF00069.18	6.7e-18	64.4	Pkinase	Protein kinase domain
ASH454ONE001107	2	PF07714.10	6.8e-06	25	Pkinase_Tyr	Protein tyrosine kinase
ASH454ONE001107	3	PF00069.18	1.3e-20	73.3	Pkinase	Protein kinase domain
ASH454ONE001107	3	PF07714.10	2.3e-11	42.9	Pkinase_Tyr	Protein tyrosine kinase
ASH454ONE001108	1	PF00069.18	3.3e-09	35.9	Pkinase	Protein kinase domain
ASH454ONE001108	2	PF00069.18	7.1e-18	64.3	Pkinase	Protein kinase domain
ASH454ONE001108	2	PF07714.10	7.1e-06	25	Pkinase_Tyr	Protein tyrosine kinase
ASH454ONE001108	3	PF00069.18	1.4e-20	73.2	Pkinase	Protein kinase domain
ASH454ONE001108	3	PF07714.10	2.4e-11	42.9	Pkinase_Tyr	Protein tyrosine kinase
ASH454ONE001109	2	PF00069.18	3.3e-09	35.9	Pkinase	Protein kinase domain
ASH454ONE001109	3	PF00069.18	2.7e-47	160.8	Pkinase	Protein kinase domain
ASH454ONE001109	3	PF07714.10	2.7e-24	85.3	Pkinase_Tyr	Protein tyrosine kinase
ASH454ONE001109	3	PF06293.7	3.6e-07	29.1	Kdo	Lipopolysaccharide kinase (Kdo/WaaP) family
ASH454ONE001110	2	PF00069.18	2.6e-09	36.2	Pkinase	Protein kinase domain
ASH454ONE001110	3	PF00069.18	2.5e-47	160.9	Pkinase	Protein kinase domain
ASH454ONE001110	3	PF07714.10	2.6e-24	85.4	Pkinase_Tyr	Protein tyrosine kinase
ASH454ONE001110	3	PF06293.7	3.4e-07	29.2	Kdo	Lipopolysaccharide kinase (Kdo/WaaP) family
ASH454ONE001112	2	PF00238.12	9.2e-22	76.7	Ribosomal_L14	Ribosomal protein L14p/L23e
ASH454ONE001113	2	PF00238.12	9.4e-22	76.7	Ribosomal_L14	Ribosomal protein L14p/L23e
ASH454ONE001114	2	PF00238.12	1.3e-33	115	Ribosomal_L14	Ribosomal protein L14p/L23e
ASH454ONE001115	1	PF00238.12	1.3e-33	115	Ribosomal_L14	Ribosomal protein L14p/L23e
ASH454ONE001116	2	PF00238.12	8e-07	28.5	Ribosomal_L14	Ribosomal protein L14p/L23e
ASH454ONE001117	5	PF03069.8	3.4e-155	515.9	FmdA_AmdA	Acetamidase/Formamidase family
ASH454ONE001118	5	PF03069.8	5.6e-155	515.2	FmdA_AmdA	Acetamidase/Formamidase family
ASH454ONE001119	5	PF03069.8	3.7e-155	515.8	FmdA_AmdA	Acetamidase/Formamidase family
ASH454ONE001120	5	PF03069.8	6.2e-155	515.1	FmdA_AmdA	Acetamidase/Formamidase family
ASH454ONE001121	5	PF03069.8	3.5e-155	515.9	FmdA_AmdA	Acetamidase/Formamidase family
ASH454ONE001122	5	PF03069.8	1.9e-154	513.5	FmdA_AmdA	Acetamidase/Formamidase family
ASH454ONE001123	5	PF03069.8	3.1e-154	512.8	FmdA_AmdA	Acetamidase/Formamidase family
ASH454ONE001124	5	PF03069.8	2.1e-154	513.3	FmdA_AmdA	Acetamidase/Formamidase family
ASH454ONE001125	5	PF03069.8	3.4e-154	512.6	FmdA_AmdA	Acetamidase/Formamidase family
ASH454ONE001126	5	PF03069.8	3.9e-155	515.7	FmdA_AmdA	Acetamidase/Formamidase family
ASH454ONE001127	5	PF04873.6	2.7e-153	510	EIN3	Ethylene insensitive 3
ASH454ONE001128	5	PF04873.6	1.6e-153	510.8	EIN3	Ethylene insensitive 3
ASH454ONE001129	5	PF04873.6	2.7e-153	510	EIN3	Ethylene insensitive 3
ASH454ONE001130	5	PF04873.6	1.6e-153	510.8	EIN3	Ethylene insensitive 3
ASH454ONE001131	5	PF04873.6	2.8e-153	510	EIN3	Ethylene insensitive 3
ASH454ONE001132	5	PF04873.6	1.6e-153	510.8	EIN3	Ethylene insensitive 3
ASH454ONE001133	5	PF04873.6	2e-154	513.7	EIN3	Ethylene insensitive 3
ASH454ONE001134	5	PF04873.6	1.1e-154	514.6	EIN3	Ethylene insensitive 3
ASH454ONE001135	2	PF00564.17	1.2e-06	27.8	PB1	PB1 domain
ASH454ONE001135	3	PF07714.10	1.5e-61	207.5	Pkinase_Tyr	Protein tyrosine kinase
ASH454ONE001135	3	PF00069.18	1.1e-53	181.7	Pkinase	Protein kinase domain
ASH454ONE001136	2	PF00564.17	1.2e-06	27.7	PB1	PB1 domain
ASH454ONE001136	3	PF07714.10	1.5e-61	207.4	Pkinase_Tyr	Protein tyrosine kinase
ASH454ONE001136	3	PF00069.18	1.2e-53	181.6	Pkinase	Protein kinase domain
ASH454ONE001137	2	PF00564.17	1.2e-06	27.8	PB1	PB1 domain
ASH454ONE001137	3	PF07714.10	1.5e-61	207.5	Pkinase_Tyr	Protein tyrosine kinase
ASH454ONE001137	3	PF00069.18	1.1e-53	181.7	Pkinase	Protein kinase domain
ASH454ONE001138	2	PF00564.17	1.2e-06	27.7	PB1	PB1 domain
ASH454ONE001138	3	PF07714.10	1.5e-61	207.5	Pkinase_Tyr	Protein tyrosine kinase
ASH454ONE001138	3	PF00069.18	1.1e-53	181.6	Pkinase	Protein kinase domain
ASH454ONE001139	2	PF00564.17	1.2e-06	27.8	PB1	PB1 domain
ASH454ONE001139	3	PF07714.10	1.4e-61	207.5	Pkinase_Tyr	Protein tyrosine kinase
ASH454ONE001139	3	PF00069.18	1.1e-53	181.7	Pkinase	Protein kinase domain
ASH454ONE001140	2	PF00564.17	1.2e-06	27.8	PB1	PB1 domain
ASH454ONE001140	3	PF07714.10	1.4e-61	207.5	Pkinase_Tyr	Protein tyrosine kinase
ASH454ONE001140	3	PF00069.18	1.1e-53	181.7	Pkinase	Protein kinase domain
ASH454ONE001141	2	PF07714.10	2.6e-25	88.7	Pkinase_Tyr	Protein tyrosine kinase
ASH454ONE001141	2	PF00069.18	9.9e-24	83.5	Pkinase	Protein kinase domain
ASH454ONE001141	2	PF00564.17	9.5e-07	28.1	PB1	PB1 domain
ASH454ONE001142	2	PF07714.10	2.7e-25	88.6	Pkinase_Tyr	Protein tyrosine kinase
ASH454ONE001142	2	PF00069.18	1e-23	83.5	Pkinase	Protein kinase domain
ASH454ONE001142	2	PF00564.17	9.6e-07	28	PB1	PB1 domain
ASH454ONE001143	2	PF07714.10	2.6e-25	88.7	Pkinase_Tyr	Protein tyrosine kinase
ASH454ONE001143	2	PF00069.18	9.9e-24	83.5	Pkinase	Protein kinase domain
ASH454ONE001143	2	PF00564.17	9.5e-07	28.1	PB1	PB1 domain
ASH454ONE001144	3	PF01925.12	1.6e-10	40.5	TauE	Sulfite exporter TauE/SafE
ASH454ONE001145	3	PF01925.12	1.6e-10	40.5	TauE	Sulfite exporter TauE/SafE
ASH454ONE001146	3	PF01925.12	3.2e-16	59.2	TauE	Sulfite exporter TauE/SafE
ASH454ONE001147	3	PF01925.12	3e-16	59.3	TauE	Sulfite exporter TauE/SafE
ASH454ONE001148	3	PF01925.12	1.4e-09	37.4	TauE	Sulfite exporter TauE/SafE
ASH454ONE001149	3	PF01925.12	1.6e-09	37.3	TauE	Sulfite exporter TauE/SafE
ASH454ONE001150	3	PF01925.12	5.9e-16	58.3	TauE	Sulfite exporter TauE/SafE
ASH454ONE001151	3	PF01925.12	5.5e-16	58.4	TauE	Sulfite exporter TauE/SafE
ASH454ONE001152	3	PF00650.13	1.3e-15	56.8	CRAL_TRIO	CRAL/TRIO domain
ASH454ONE001152	3	PF03765.8	4.2e-07	29.7	CRAL_TRIO_N	CRAL/TRIO, N-terminus
ASH454ONE001153	3	PF00650.13	1.3e-15	56.8	CRAL_TRIO	CRAL/TRIO domain
ASH454ONE001153	3	PF03765.8	4.2e-07	29.7	CRAL_TRIO_N	CRAL/TRIO, N-terminus
ASH454ONE001154	1	PF00650.13	1.6e-15	56.5	CRAL_TRIO	CRAL/TRIO domain
ASH454ONE001154	1	PF03765.8	3e-07	30.1	CRAL_TRIO_N	CRAL/TRIO, N-terminus
ASH454ONE001155	1	PF00650.13	1.6e-15	56.5	CRAL_TRIO	CRAL/TRIO domain
ASH454ONE001155	1	PF03765.8	3e-07	30.1	CRAL_TRIO_N	CRAL/TRIO, N-terminus
ASH454ONE001156	3	PF03765.8	2.5e-07	30.4	CRAL_TRIO_N	CRAL/TRIO, N-terminus
ASH454ONE001156	3	PF00650.13	5.5e-07	28.9	CRAL_TRIO	CRAL/TRIO domain
ASH454ONE001157	1	PF03765.8	1.7e-07	30.9	CRAL_TRIO_N	CRAL/TRIO, N-terminus
ASH454ONE001157	1	PF00650.13	6.6e-07	28.6	CRAL_TRIO	CRAL/TRIO domain
ASH454ONE001159	4	PF03348.8	1.1e-28	99.8	Serinc	Serine incorporator (Serinc)
ASH454ONE001159	6	PF03348.8	3.6e-89	299.1	Serinc	Serine incorporator (Serinc)
ASH454ONE001160	4	PF03348.8	1.1e-28	99.8	Serinc	Serine incorporator (Serinc)
ASH454ONE001160	6	PF03348.8	3.6e-89	299.1	Serinc	Serine incorporator (Serinc)
ASH454ONE001161	4	PF03348.8	1.1e-28	99.8	Serinc	Serine incorporator (Serinc)
ASH454ONE001161	6	PF03348.8	2.4e-88	296.4	Serinc	Serine incorporator (Serinc)
ASH454ONE001162	4	PF03348.8	1e-28	99.9	Serinc	Serine incorporator (Serinc)
ASH454ONE001162	6	PF03348.8	2.1e-88	296.5	Serinc	Serine incorporator (Serinc)
ASH454ONE001163	4	PF03348.8	1e-28	99.9	Serinc	Serine incorporator (Serinc)
ASH454ONE001163	6	PF03348.8	3.2e-89	299.3	Serinc	Serine incorporator (Serinc)
ASH454ONE001164	4	PF03348.8	1e-28	99.9	Serinc	Serine incorporator (Serinc)
ASH454ONE001164	6	PF03348.8	3.2e-89	299.3	Serinc	Serine incorporator (Serinc)
ASH454ONE001165	5	PF03348.8	3.6e-89	299.1	Serinc	Serine incorporator (Serinc)
ASH454ONE001165	6	PF03348.8	7.1e-31	107	Serinc	Serine incorporator (Serinc)
ASH454ONE001166	5	PF03348.8	3.6e-89	299.1	Serinc	Serine incorporator (Serinc)
ASH454ONE001166	6	PF03348.8	7.1e-31	107	Serinc	Serine incorporator (Serinc)
ASH454ONE001167	5	PF03348.8	2.4e-88	296.4	Serinc	Serine incorporator (Serinc)
ASH454ONE001167	6	PF03348.8	7.1e-31	107	Serinc	Serine incorporator (Serinc)
ASH454ONE001168	5	PF08263.5	2.8e-11	42.8	LRRNT_2	Leucine rich repeat N-terminal domain
ASH454ONE001169	5	PF08263.5	1e-11	44.3	LRRNT_2	Leucine rich repeat N-terminal domain
ASH454ONE001170	6	PF08263.5	1.1e-10	40.9	LRRNT_2	Leucine rich repeat N-terminal domain
ASH454ONE001171	6	PF08263.5	1.1e-10	40.9	LRRNT_2	Leucine rich repeat N-terminal domain
ASH454ONE001172	6	PF08263.5	2.5e-11	43	LRRNT_2	Leucine rich repeat N-terminal domain
ASH454ONE001173	6	PF08263.5	8.9e-12	44.4	LRRNT_2	Leucine rich repeat N-terminal domain
ASH454ONE001174	1	PF00076.15	1e-19	69.5	RRM_1	RNA recognition motif. (a.k.a. RRM, RBD, or RNP domain)
ASH454ONE001175	1	PF00076.15	2.4e-20	71.6	RRM_1	RNA recognition motif. (a.k.a. RRM, RBD, or RNP domain)
ASH454ONE001176	2	PF00076.15	1e-19	69.6	RRM_1	RNA recognition motif. (a.k.a. RRM, RBD, or RNP domain)
ASH454ONE001177	2	PF00076.15	2.4e-20	71.6	RRM_1	RNA recognition motif. (a.k.a. RRM, RBD, or RNP domain)
ASH454ONE001178	2	PF00076.15	2.1e-20	71.7	RRM_1	RNA recognition motif. (a.k.a. RRM, RBD, or RNP domain)
ASH454ONE001179	1	PF00076.15	2.2e-20	71.7	RRM_1	RNA recognition motif. (a.k.a. RRM, RBD, or RNP domain)
ASH454ONE001180	1	PF00076.15	2.5e-11	42.7	RRM_1	RNA recognition motif. (a.k.a. RRM, RBD, or RNP domain)
ASH454ONE001181	2	PF00076.15	2.4e-11	42.7	RRM_1	RNA recognition motif. (a.k.a. RRM, RBD, or RNP domain)
ASH454ONE001182	3	PF00249.24	1.6e-17	63	Myb_DNA-binding	Myb-like DNA-binding domain
ASH454ONE001183	3	PF00249.24	1.6e-17	63	Myb_DNA-binding	Myb-like DNA-binding domain
ASH454ONE001184	3	PF00249.24	1.5e-17	63	Myb_DNA-binding	Myb-like DNA-binding domain
ASH454ONE001185	3	PF00249.24	1.5e-17	63	Myb_DNA-binding	Myb-like DNA-binding domain
ASH454ONE001186	3	PF00249.24	1.5e-17	63	Myb_DNA-binding	Myb-like DNA-binding domain
ASH454ONE001187	3	PF00249.24	1.5e-17	63	Myb_DNA-binding	Myb-like DNA-binding domain
ASH454ONE001188	3	PF00249.24	1.5e-17	63	Myb_DNA-binding	Myb-like DNA-binding domain
ASH454ONE001189	3	PF00249.24	1.5e-17	63	Myb_DNA-binding	Myb-like DNA-binding domain
ASH454ONE001190	3	PF00249.24	1.6e-17	63	Myb_DNA-binding	Myb-like DNA-binding domain
ASH454ONE001191	3	PF00249.24	1.5e-17	63	Myb_DNA-binding	Myb-like DNA-binding domain
ASH454ONE001192	3	PF00319.11	2.7e-12	45.3	SRF-TF	SRF-type transcription factor (DNA-binding and dimerisation domain)
ASH454ONE001193	3	PF00319.11	8.9e-13	46.9	SRF-TF	SRF-type transcription factor (DNA-binding and dimerisation domain)
ASH454ONE001194	3	PF00319.11	9e-08	30.9	SRF-TF	SRF-type transcription factor (DNA-binding and dimerisation domain)
ASH454ONE001195	3	PF00319.11	5.4e-10	38	SRF-TF	SRF-type transcription factor (DNA-binding and dimerisation domain)
ASH454ONE001196	3	PF00319.11	6.4e-08	31.4	SRF-TF	SRF-type transcription factor (DNA-binding and dimerisation domain)
ASH454ONE001197	3	PF00319.11	1.9e-10	39.4	SRF-TF	SRF-type transcription factor (DNA-binding and dimerisation domain)
ASH454ONE001214	1	PF00883.14	4.9e-130	432.6	Peptidase_M17	Cytosol aminopeptidase family, catalytic domain
ASH454ONE001214	1	PF02789.10	2.5e-20	72.2	Peptidase_M17_N	Cytosol aminopeptidase family, N-terminal domain
ASH454ONE001215	1	PF00883.14	3.6e-130	433	Peptidase_M17	Cytosol aminopeptidase family, catalytic domain
ASH454ONE001215	1	PF02789.10	2.5e-20	72.2	Peptidase_M17_N	Cytosol aminopeptidase family, N-terminal domain
ASH454ONE001216	1	PF02789.10	4.2e-09	35.9	Peptidase_M17_N	Cytosol aminopeptidase family, N-terminal domain
ASH454ONE001216	2	PF02789.10	1.6e-08	34	Peptidase_M17_N	Cytosol aminopeptidase family, N-terminal domain
ASH454ONE001216	3	PF00883.14	1e-123	411.9	Peptidase_M17	Cytosol aminopeptidase family, catalytic domain
ASH454ONE001217	1	PF02789.10	4.2e-09	35.9	Peptidase_M17_N	Cytosol aminopeptidase family, N-terminal domain
ASH454ONE001217	2	PF02789.10	1.6e-08	34	Peptidase_M17_N	Cytosol aminopeptidase family, N-terminal domain
ASH454ONE001217	3	PF00883.14	7.5e-124	412.3	Peptidase_M17	Cytosol aminopeptidase family, catalytic domain
ASH454ONE001218	1	PF00883.14	1.5e-129	431	Peptidase_M17	Cytosol aminopeptidase family, catalytic domain
ASH454ONE001218	1	PF02789.10	2.5e-20	72.2	Peptidase_M17_N	Cytosol aminopeptidase family, N-terminal domain
ASH454ONE001219	1	PF00883.14	1.4e-129	431.1	Peptidase_M17	Cytosol aminopeptidase family, catalytic domain
ASH454ONE001219	1	PF02789.10	2.4e-20	72.3	Peptidase_M17_N	Cytosol aminopeptidase family, N-terminal domain
ASH454ONE001220	1	PF02789.10	4.1e-09	35.9	Peptidase_M17_N	Cytosol aminopeptidase family, N-terminal domain
ASH454ONE001220	2	PF02789.10	1.6e-08	34	Peptidase_M17_N	Cytosol aminopeptidase family, N-terminal domain
ASH454ONE001220	3	PF00883.14	3e-123	410.3	Peptidase_M17	Cytosol aminopeptidase family, catalytic domain
ASH454ONE001221	1	PF02789.10	4e-09	36	Peptidase_M17_N	Cytosol aminopeptidase family, N-terminal domain
ASH454ONE001221	2	PF02789.10	1.5e-08	34.1	Peptidase_M17_N	Cytosol aminopeptidase family, N-terminal domain
ASH454ONE001221	3	PF00883.14	2.8e-123	410.4	Peptidase_M17	Cytosol aminopeptidase family, catalytic domain
ASH454ONE001222	4	PF00248.14	8.3e-58	195.1	Aldo_ket_red	Aldo/keto reductase family
ASH454ONE001222	5	PF00248.14	3.8e-09	35.5	Aldo_ket_red	Aldo/keto reductase family
ASH454ONE001223	4	PF00248.14	8.1e-58	195.1	Aldo_ket_red	Aldo/keto reductase family
ASH454ONE001223	5	PF00248.14	2.8e-08	32.6	Aldo_ket_red	Aldo/keto reductase family
ASH454ONE001224	4	PF00248.14	1e-29	103	Aldo_ket_red	Aldo/keto reductase family
ASH454ONE001225	4	PF00248.14	2.3e-29	101.8	Aldo_ket_red	Aldo/keto reductase family
ASH454ONE001226	4	PF00248.14	1.5e-50	171.3	Aldo_ket_red	Aldo/keto reductase family
ASH454ONE001227	4	PF00248.14	3.5e-50	170.1	Aldo_ket_red	Aldo/keto reductase family
ASH454ONE001235	5	PF00162.12	1.1e-164	547.2	PGK	Phosphoglycerate kinase
ASH454ONE001236	5	PF00162.12	4.9e-164	545.1	PGK	Phosphoglycerate kinase
ASH454ONE001237	5	PF00162.12	6.8e-165	547.9	PGK	Phosphoglycerate kinase
ASH454ONE001238	5	PF00162.12	3e-164	545.8	PGK	Phosphoglycerate kinase
ASH454ONE001239	4	PF00162.12	7.5e-165	547.8	PGK	Phosphoglycerate kinase
ASH454ONE001240	4	PF00162.12	3.3e-164	545.7	PGK	Phosphoglycerate kinase
ASH454ONE001241	6	PF01554.11	2.7e-35	121	MatE	MatE
ASH454ONE001242	5	PF01554.11	2.7e-35	121	MatE	MatE
ASH454ONE001243	4	PF01554.11	2.7e-35	121	MatE	MatE
ASH454ONE001243	6	PF01554.11	6.5e-11	41.7	MatE	MatE
ASH454ONE001244	4	PF01554.11	6.5e-11	41.7	MatE	MatE
ASH454ONE001244	5	PF01554.11	2.7e-35	121	MatE	MatE
ASH454ONE001245	4	PF01554.11	6.3e-11	41.8	MatE	MatE
ASH454ONE001245	5	PF01554.11	2.6e-35	121.1	MatE	MatE
ASH454ONE001246	4	PF01536.9	5e-15	54.6	SAM_decarbox	Adenosylmethionine decarboxylase
ASH454ONE001246	5	PF01536.9	2.3e-44	151	SAM_decarbox	Adenosylmethionine decarboxylase
[truncated: 17,292 more rows]
