# Supplementary material for: Transcriptomic Signatures of Ash (Fraxinus spp.) Phloem
Source: PLoS One. 2011 Jan 21;6(1):e16368. doi: 10.1371/journal.pone.0016368 (PMC3025028; doi:10.1371/journal.pone.0016368)
Supplement: Table S5 — Predicted SNPs in Fraxinus spp. sequences. (XLSX) [file pone.0016368.s005.xlsx]

## Sheet: SNPs
Fraxinus transcript ID	Position	Consensus base	Variant base	Depth	Variant percentage
ASH454ONE000001	72	A	G	87	0.17
ASH454ONE000001	83	G	T	105	0.07
ASH454ONE000001	88	C	T	109	0.36
ASH454ONE000001	175	T	G	273	0.43
ASH454ONE000001	212	G	C	284	0.24
ASH454ONE000001	253	C	T	319	0.29
ASH454ONE000001	262	T	C	330	0.04
ASH454ONE000001	285	A	C	340	0.41
ASH454ONE000001	285	A	C	341	0.35
ASH454ONE000001	289	T	C	341	0.35
ASH454ONE000001	320	G	A	336	0.37
ASH454ONE000001	352	A	G	298	0.33
ASH454ONE000001	375	C	T	284	0.06
ASH454ONE000001	378	C	T	284	0.31
ASH454ONE000001	386	A	G	281	0.37
ASH454ONE000001	393	C	A	248	0.36
ASH454ONE000001	394	G	C	248	0.36
ASH454ONE000001	395	G	A	248	0.36
ASH454ONE000001	439	A	T	261	0.24
ASH454ONE000001	445	C	T	252	0.29
ASH454ONE000001	459	T	C	216	0.27
ASH454ONE000001	478	T	C	189	0.38
ASH454ONE000001	492	A	G	157	0.41
ASH454ONE000002	30	T	C	132	0.49
ASH454ONE000002	76	C	A	136	0.1
ASH454ONE000002	97	A	G	129	0.11
ASH454ONE000002	118	T	G	123	0.29
ASH454ONE000002	133	A	G	123	0.11
ASH454ONE000002	139	T	A	123	0.11
ASH454ONE000002	153	C	A	117	0.18
ASH454ONE000002	154	T	A	117	0.1
ASH454ONE000002	173	A	T	107	0.33
ASH454ONE000002	184	A	C	101	0.3
ASH454ONE000002	200	T	G	97	0.1
ASH454ONE000002	204	T	C	96	0.2
ASH454ONE000002	220	A	G	90	0.1
ASH454ONE000002	235	T	A	82	0.43
ASH454ONE000002	301	A	T	83	0.24
ASH454ONE000002	406	G	A	62	0.34
ASH454ONE000002	416	A	G	65	0.35
ASH454ONE000002	459	T	C	63	0.3
ASH454ONE000002	472	C	G	68	0.41
ASH454ONE000002	498	T	C	72	0.24
ASH454ONE000002	529	T	A	83	0.39
ASH454ONE000002	595	A	G	75	0.16
ASH454ONE000002	634	A	G	81	0.15
ASH454ONE000002	653	C	G	80	0.14
ASH454ONE000002	661	A	C	83	0.14
ASH454ONE000002	677	C	A	92	0.17
ASH454ONE000002	744	T	C	91	0.19
ASH454ONE000002	756	T	C	92	0.23
ASH454ONE000002	759	C	A	88	0.23
ASH454ONE000002	760	A	C	88	0.23
ASH454ONE000002	766	A	G	91	0.23
ASH454ONE000002	774	T	C	91	0.12
ASH454ONE000003	224	A	G	17	0.41
ASH454ONE000003	357	C	T	12	0.42
ASH454ONE000003	388	G	T	12	0.42
ASH454ONE000004	330	C	T	51	0.39
ASH454ONE000004	336	G	A	51	0.39
ASH454ONE000004	349	C	T	60	0.37
ASH454ONE000004	354	A	G	61	0.38
ASH454ONE000004	356	A	G	61	0.38
ASH454ONE000004	359	T	A	61	0.38
ASH454ONE000004	366	A	G	63	0.48
ASH454ONE000004	408	T	C	61	0.48
ASH454ONE000004	447	C	T	58	0.41
ASH454ONE000004	456	A	G	57	0.19
ASH454ONE000004	471	C	T	56	0.43
ASH454ONE000004	480	A	C	54	0.37
ASH454ONE000004	486	G	A	52	0.38
ASH454ONE000004	498	G	A	48	0.15
ASH454ONE000004	507	T	C	48	0.4
ASH454ONE000004	516	C	G	46	0.37
ASH454ONE000004	516	C	G	46	0.41
ASH454ONE000004	519	A	G	46	0.41
ASH454ONE000004	528	C	T	46	0.35
ASH454ONE000004	534	T	G	45	0.47
ASH454ONE000004	570	C	A	40	0.33
ASH454ONE000004	579	A	C	33	0.33
ASH454ONE000004	585	A	T	32	0.28
ASH454ONE000004	585	A	T	32	0.31
ASH454ONE000004	594	G	A	27	0.37
ASH454ONE000086	260	T	A	21	0.24
ASH454ONE000103	412	C	A	24	0.29
ASH454ONE000103	620	T	G	30	0.17
ASH454ONE000104	233	A	G	24	0.17
ASH454ONE000104	239	A	C	24	0.17
ASH454ONE000104	376	C	T	19	0.47
ASH454ONE000104	391	T	A	18	0.44
ASH454ONE000104	444	G	A	18	0.44
ASH454ONE000289	166	T	C	24	0.37
ASH454ONE000316	222	C	T	27	0.37
ASH454ONE000316	224	G	A	27	0.37
ASH454ONE000420	1813	C	T	13	0.31
ASH454ONE000448	165	A	G	15	0.33
ASH454ONE000762	701	G	A	14	0.5
ASH454ONE000770	359	C	T	15	0.27
ASH454ONE000920	547	C	A	16	0.31
ASH454ONE000922	394	A	G	10	0.4
ASH454ONE000922	410	T	C	10	0.4
ASH454ONE000922	579	A	G	18	0.39
ASH454ONE000922	587	T	G	18	0.39
ASH454ONE000922	594	A	T	18	0.33
ASH454ONE000922	751	T	C	11	0.45
ASH454ONE001244	225	T	A	35	0.46
ASH454ONE001244	291	T	A	40	0.1
ASH454ONE001255	529	A	G	10	0.4
ASH454ONE001257	299	T	A	24	0.46
ASH454ONE001257	355	G	C	29	0.24
ASH454ONE001257	466	C	A	27	0.26
ASH454ONE001257	467	A	T	27	0.26
ASH454ONE001257	528	A	G	26	0.46
ASH454ONE001257	542	C	T	25	0.48
ASH454ONE001327	1325	C	T	10	0.4
ASH454ONE001355	74	A	G	10	0.5
ASH454ONE001356	310	T	C	21	0.48
ASH454ONE001533	216	C	T	15	0.27
ASH454ONE001600	1188	A	T	11	0.45
ASH454ONE001600	1191	T	C	11	0.45
ASH454ONE001600	1204	A	G	11	0.45
ASH454ONE001600	1207	A	T	10	0.5
ASH454ONE001602	1115	G	A	16	0.44
ASH454ONE001620	1049	T	A	20	0.4
ASH454ONE001620	1073	C	A	20	0.25
ASH454ONE001620	1115	T	C	12	0.5
ASH454ONE001620	1118	C	G	12	0.5
ASH454ONE001620	1127	C	T	12	0.42
ASH454ONE001622	663	A	G	18	0.39
ASH454ONE001622	666	C	A	18	0.39
ASH454ONE001623	756	A	G	14	0.36
ASH454ONE001623	759	C	A	14	0.36
ASH454ONE001624	697	A	G	23	0.43
ASH454ONE001624	700	C	A	23	0.43
ASH454ONE001624	784	T	C	36	0.28
ASH454ONE001624	786	G	A	36	0.28
ASH454ONE001624	790	A	G	36	0.17
ASH454ONE001625	952	C	A	14	0.29
ASH454ONE001625	955	G	A	14	0.29
ASH454ONE001625	1018	A	G	13	0.38
ASH454ONE001625	1021	G	C	13	0.38
ASH454ONE001708	1167	A	G	15	0.4
ASH454ONE001709	1131	G	A	10	0.4
ASH454ONE001709	1162	G	T	10	0.4
ASH454ONE001834	1959	C	T	15	0.47
ASH454ONE001894	462	C	G	10	0.4
ASH454ONE001969	340	G	A	8	0.5
ASH454ONE001990	440	C	T	21	0.48
ASH454ONE001992	253	C	T	10	0.4
ASH454ONE002077	228	T	C	32	0.37
ASH454ONE002077	336	A	G	62	0.16
ASH454ONE002077	420	G	C	54	0.17
ASH454ONE002079	304	T	A	28	0.21
ASH454ONE002091	594	G	A	14	0.43
ASH454ONE002139	160	C	T	8	0.5
ASH454ONE002139	233	C	G	8	0.5
ASH454ONE002182	3965	A	G	11	0.45
ASH454ONE002182	4118	C	T	17	0.24
ASH454ONE002182	4185	C	A	15	0.33
ASH454ONE002182	4192	G	T	14	0.29
ASH454ONE002182	4237	G	A	10	0.4
ASH454ONE002253	394	A	G	14	0.29
ASH454ONE002257	317	C	T	8	0.5
ASH454ONE002317	462	T	C	20	0.2
ASH454ONE002331	683	G	A	12	0.42
ASH454ONE002331	700	A	C	11	0.45
ASH454ONE002344	475	C	T	8	0.5
ASH454ONE002346	195	G	A	10	0.5
ASH454ONE002346	468	T	C	13	0.46
ASH454ONE002347	316	T	C	20	0.45
ASH454ONE002347	321	G	A	21	0.43
ASH454ONE002387	148	T	G	8	0.5
ASH454ONE002427	815	T	A	11	0.45
ASH454ONE002428	468	C	G	15	0.47
ASH454ONE002471	558	T	C	10	0.4
ASH454ONE002532	32	C	A	18	0.28
ASH454ONE002532	139	C	A	43	0.23
ASH454ONE002532	140	G	A	43	0.19
ASH454ONE002532	200	C	A	50	0.36
ASH454ONE002532	227	T	C	51	0.37
ASH454ONE002532	270	G	A	51	0.47
ASH454ONE002532	294	T	C	50	0.4
ASH454ONE002532	348	G	A	51	0.37
ASH454ONE002532	365	G	A	49	0.43
ASH454ONE002532	372	G	A	48	0.42
ASH454ONE002532	393	A	G	39	0.33
ASH454ONE002532	408	G	A	37	0.49
ASH454ONE002532	554	C	T	34	0.41
ASH454ONE002532	555	A	G	34	0.41
ASH454ONE002532	591	C	T	28	0.46
ASH454ONE002532	594	T	G	28	0.46
ASH454ONE002532	741	C	A	18	0.44
ASH454ONE002590	762	T	C	10	0.4
ASH454ONE002596	759	A	C	8	0.5
ASH454ONE002616	584	A	C	10	0.4
ASH454ONE002616	621	C	T	10	0.4
ASH454ONE002616	703	C	T	19	0.32
ASH454ONE002616	732	T	C	22	0.32
ASH454ONE002616	835	C	T	24	0.29
ASH454ONE002616	836	C	T	24	0.29
ASH454ONE002616	881	G	A	23	0.35
ASH454ONE002616	913	T	A	19	0.37
ASH454ONE002636	460	G	A	8	0.5
ASH454ONE002660	47	T	A	29	0.31
ASH454ONE002660	78	A	C	38	0.32
ASH454ONE002660	116	A	G	64	0.14
ASH454ONE002660	224	G	C	67	0.31
ASH454ONE002660	280	A	G	59	0.08
ASH454ONE002660	298	G	T	45	0.42
ASH454ONE002660	322	T	C	40	0.45
ASH454ONE002660	337	T	A	37	0.46
ASH454ONE002660	355	A	T	38	0.47
ASH454ONE002660	372	A	T	35	0.49
ASH454ONE002661	54	T	A	37	0.14
ASH454ONE002661	85	A	C	26	0.23
ASH454ONE002661	230	G	C	47	0.32
ASH454ONE002661	266	T	G	50	0.12
ASH454ONE002661	286	A	G	47	0.43
ASH454ONE002661	299	T	A	43	0.12
ASH454ONE002661	301	G	A	43	0.12
ASH454ONE002661	304	G	T	43	0.12
ASH454ONE002661	324	A	G	43	0.19
ASH454ONE002661	328	T	C	43	0.49
ASH454ONE002661	332	C	T	43	0.49
ASH454ONE002661	343	T	A	42	0.5
ASH454ONE002661	361	A	T	41	0.39
ASH454ONE002661	378	A	T	35	0.34
ASH454ONE002662	78	G	A	40	0.2
ASH454ONE002662	81	A	C	40	0.5
ASH454ONE002662	84	C	T	44	0.18
ASH454ONE002662	88	A	G	45	0.16
ASH454ONE002662	90	C	T	61	0.11
ASH454ONE002662	186	C	T	111	0.1
ASH454ONE002662	187	A	G	111	0.1
ASH454ONE002662	202	C	T	111	0.08
ASH454ONE002662	226	G	C	111	0.38
ASH454ONE002662	262	T	G	111	0.07
ASH454ONE002662	282	A	G	110	0.07
ASH454ONE002662	295	T	A	107	0.07
ASH454ONE002662	297	G	A	107	0.07
ASH454ONE002662	320	A	G	94	0.39
ASH454ONE002662	324	T	C	94	0.32
ASH454ONE002662	339	T	A	91	0.32
ASH454ONE002662	357	A	T	72	0.5
ASH454ONE002698	168	G	C	8	0.5
ASH454ONE002745	180	G	T	8	0.5
ASH454ONE002772	310	T	C	10	0.4
ASH454ONE002772	388	C	T	13	0.38
ASH454ONE002772	430	G	A	15	0.33
ASH454ONE002772	538	A	C	23	0.39
ASH454ONE002772	637	G	C	21	0.48
ASH454ONE002772	688	T	C	20	0.5
ASH454ONE002772	793	G	C	14	0.36
ASH454ONE002772	794	A	C	14	0.36
ASH454ONE002801	1999	G	A	10	0.5
ASH454ONE002809	279	T	C	20	0.4
ASH454ONE002809	450	T	A	21	0.38
ASH454ONE002916	108	G	A	13	0.46
ASH454ONE002929	236	G	A	12	0.5
ASH454ONE002933	335	T	C	10	0.4
ASH454ONE002933	419	C	T	8	0.5
ASH454ONE002933	422	A	C	8	0.5
ASH454ONE002933	428	T	C	8	0.5
ASH454ONE002972	145	A	C	24	0.37
ASH454ONE002972	223	T	G	39	0.15
ASH454ONE002972	323	G	A	39	0.26
ASH454ONE002972	367	T	G	39	0.21
ASH454ONE002972	387	A	G	37	0.27
ASH454ONE002972	424	A	G	29	0.48
ASH454ONE002972	439	A	G	28	0.29
ASH454ONE002972	447	G	A	28	0.5
ASH454ONE002972	458	G	A	27	0.15
ASH454ONE002972	499	C	T	23	0.39
ASH454ONE002975	201	G	A	11	0.45
ASH454ONE002975	230	A	G	13	0.38
ASH454ONE002975	324	A	T	13	0.46
ASH454ONE002975	326	G	A	13	0.46
ASH454ONE002990	1015	G	A	28	0.29
ASH454ONE003173	1036	A	G	10	0.4
ASH454ONE003173	1596	C	A	21	0.43
ASH454ONE003173	1609	T	A	21	0.43
ASH454ONE003173	1623	C	G	21	0.43
ASH454ONE003209	1307	A	G	10	0.5
ASH454ONE003290	450	G	A	10	0.4
ASH454ONE003344	919	A	G	8	0.5
ASH454ONE003344	921	T	C	8	0.5
ASH454ONE003358	282	A	C	8	0.5
ASH454ONE003366	136	G	A	8	0.5
ASH454ONE003368	1710	C	G	8	0.5
ASH454ONE003393	963	A	C	8	0.5
ASH454ONE003393	971	A	G	8	0.5
ASH454ONE003393	972	A	G	8	0.5
ASH454ONE003393	977	A	G	8	0.5
ASH454ONE003393	980	T	C	8	0.5
ASH454ONE003484	298	T	C	23	0.22
ASH454ONE003484	301	G	A	23	0.22
ASH454ONE003484	307	T	C	28	0.39
ASH454ONE003484	323	T	C	22	0.27
ASH454ONE003484	355	T	C	20	0.45
ASH454ONE003484	388	T	C	15	0.47
ASH454ONE003484	536	G	C	12	0.42
ASH454ONE003512	205	G	A	21	0.48
ASH454ONE003512	259	G	A	25	0.48
ASH454ONE003512	289	T	C	27	0.33
ASH454ONE003512	312	G	A	29	0.17
ASH454ONE003512	373	A	G	31	0.48
ASH454ONE003512	394	G	A	30	0.3
ASH454ONE003512	408	A	G	29	0.41
ASH454ONE003512	411	C	T	29	0.48
ASH454ONE003512	424	G	A	27	0.41
ASH454ONE003512	429	G	A	27	0.41
ASH454ONE003512	433	A	G	28	0.46
ASH454ONE003512	445	A	C	27	0.48
ASH454ONE003512	454	G	A	27	0.48
ASH454ONE003512	516	C	A	19	0.42
ASH454ONE003512	531	T	C	16	0.5
ASH454ONE003553	121	C	T	14	0.29
ASH454ONE003553	489	G	A	13	0.31
ASH454ONE003583	526	G	T	25	0.36
ASH454ONE003583	592	A	C	29	0.34
ASH454ONE003583	627	T	G	30	0.33
ASH454ONE003600	424	A	G	15	0.27
ASH454ONE003607	636	C	T	16	0.25
ASH454ONE003607	849	G	A	20	0.2
ASH454ONE003697	660	C	T	8	0.5
ASH454ONE003765	307	C	T	16	0.5
ASH454ONE003765	386	T	A	15	0.47
ASH454ONE003765	497	T	C	11	0.45
ASH454ONE003771	427	G	A	10	0.4
ASH454ONE003773	376	A	G	15	0.33
ASH454ONE003774	382	A	G	8	0.5
ASH454ONE003795	924	T	A	8	0.5
ASH454ONE003795	1024	A	G	8	0.5
ASH454ONE003802	268	G	A	13	0.46
ASH454ONE003805	410	A	G	13	0.38
ASH454ONE003805	426	C	T	11	0.45
ASH454ONE003809	205	G	A	8	0.5
ASH454ONE003809	211	A	G	8	0.5
ASH454ONE003809	212	A	G	8	0.5
ASH454ONE003919	170	G	C	15	0.4
ASH454ONE003927	692	A	T	8	0.5
ASH454ONE003989	288	T	G	15	0.27
ASH454ONE004007	384	C	T	8	0.5
ASH454ONE004007	386	A	G	8	0.5
ASH454ONE004007	388	A	T	8	0.5
ASH454ONE004007	401	T	C	8	0.5
ASH454ONE004007	435	T	C	8	0.5
ASH454ONE004007	439	A	G	8	0.5
ASH454ONE004007	465	A	G	8	0.5
ASH454ONE004144	318	T	C	10	0.5
ASH454ONE004144	352	G	A	10	0.4
ASH454ONE004144	577	G	A	8	0.5
ASH454ONE004144	912	G	A	8	0.5
ASH454ONE004144	930	G	A	8	0.5
ASH454ONE004163	287	C	A	13	0.46
ASH454ONE004235	179	A	G	19	0.47
ASH454ONE004235	222	T	C	23	0.43
ASH454ONE004235	262	C	G	24	0.42
ASH454ONE004235	344	T	C	20	0.3
ASH454ONE004235	391	G	A	18	0.33
ASH454ONE004244	849	T	G	14	0.43
ASH454ONE004244	996	C	T	18	0.44
ASH454ONE004292	177	T	A	13	0.46
ASH454ONE004292	354	C	T	28	0.39
ASH454ONE004292	447	C	T	26	0.23
ASH454ONE004293	330	C	T	8	0.5
ASH454ONE004307	1578	A	G	10	0.5
ASH454ONE004307	1716	C	A	11	0.45
ASH454ONE004308	1623	T	C	23	0.26
ASH454ONE004313	141	T	C	10	0.5
ASH454ONE004313	357	G	A	12	0.42
ASH454ONE004313	428	G	A	11	0.45
ASH454ONE004324	750	C	T	14	0.29
ASH454ONE004364	190	T	C	8	0.5
ASH454ONE004498	406	A	G	8	0.5
ASH454ONE004518	249	G	A	10	0.4
ASH454ONE004518	256	A	G	10	0.5
ASH454ONE004518	257	C	T	10	0.5
ASH454ONE004518	259	T	C	10	0.4
ASH454ONE004519	229	C	G	29	0.41
ASH454ONE004519	390	C	G	32	0.22
ASH454ONE004519	397	A	C	33	0.21
ASH454ONE004519	437	C	G	34	0.12
ASH454ONE004519	579	T	C	29	0.38
ASH454ONE004520	139	G	T	19	0.42
ASH454ONE004520	230	A	G	18	0.28
ASH454ONE004520	247	G	A	16	0.37
ASH454ONE004520	250	C	G	16	0.37
ASH454ONE004520	271	G	A	15	0.4
ASH454ONE004535	246	A	C	16	0.31
ASH454ONE004535	285	A	G	14	0.36
ASH454ONE004536	147	G	T	19	0.37
ASH454ONE004536	318	G	A	27	0.19
ASH454ONE004536	508	C	T	24	0.5
ASH454ONE004536	550	G	T	18	0.44
ASH454ONE004536	555	A	C	14	0.36
ASH454ONE004551	2092	T	C	12	0.42
ASH454ONE004551	2120	G	T	13	0.38
ASH454ONE004551	2188	T	G	13	0.38
ASH454ONE004555	248	G	A	19	0.32
ASH454ONE004555	375	C	T	24	0.29
ASH454ONE004555	376	A	C	24	0.29
ASH454ONE004555	407	C	T	14	0.43
ASH454ONE004570	507	C	T	25	0.32
ASH454ONE004588	643	T	G	8	0.5
ASH454ONE004592	119	A	G	13	0.38
ASH454ONE004592	143	T	A	13	0.46
ASH454ONE004592	262	T	A	17	0.29
ASH454ONE004592	263	T	G	17	0.29
ASH454ONE004592	279	C	A	16	0.25
ASH454ONE004592	359	A	G	15	0.47
ASH454ONE004592	365	G	A	15	0.33
ASH454ONE004592	457	T	C	14	0.29
ASH454ONE004592	830	C	T	17	0.47
ASH454ONE004592	977	T	C	34	0.18
ASH454ONE004592	984	T	C	34	0.18
ASH454ONE004592	1025	A	G	29	0.14
ASH454ONE004701	868	C	T	8	0.5
ASH454ONE004707	296	G	A	15	0.27
ASH454ONE004707	356	C	G	16	0.25
ASH454ONE004707	510	G	A	13	0.46
ASH454ONE004708	119	A	T	13	0.31
ASH454ONE004708	140	T	C	13	0.31
ASH454ONE004708	158	T	C	17	0.24
ASH454ONE004708	266	C	T	32	0.44
ASH454ONE004708	270	T	A	32	0.44
ASH454ONE004708	332	G	A	42	0.17
ASH454ONE004708	337	G	C	42	0.4
ASH454ONE004708	394	A	G	41	0.27
ASH454ONE004708	516	G	A	35	0.46
ASH454ONE004708	542	A	G	27	0.48
ASH454ONE004708	544	C	G	27	0.48
ASH454ONE004708	549	T	C	20	0.4
ASH454ONE004708	592	C	A	17	0.35
ASH454ONE004718	581	A	T	8	0.5
ASH454ONE004722	340	C	G	10	0.5
ASH454ONE004750	582	G	A	11	0.45
ASH454ONE004766	539	T	C	18	0.39
ASH454ONE004778	198	C	A	13	0.31
ASH454ONE004778	314	C	T	17	0.47
ASH454ONE004778	364	G	A	16	0.25
ASH454ONE004778	404	G	T	18	0.5
ASH454ONE004778	458	C	T	20	0.25
ASH454ONE004778	471	G	A	20	0.2
ASH454ONE004778	478	A	G	23	0.3
ASH454ONE004778	557	G	T	27	0.41
ASH454ONE004778	603	A	C	33	0.48
ASH454ONE004778	607	G	A	33	0.48
ASH454ONE004778	635	A	G	31	0.13
ASH454ONE004778	689	T	C	30	0.43
ASH454ONE004778	731	C	T	30	0.23
ASH454ONE004778	761	C	T	27	0.19
ASH454ONE004778	766	A	T	27	0.33
ASH454ONE004778	793	C	T	26	0.35
ASH454ONE004778	809	C	A	24	0.37
ASH454ONE004778	809	C	T	24	0.29
ASH454ONE004778	825	T	G	22	0.32
ASH454ONE004778	829	G	A	22	0.32
ASH454ONE004778	845	G	A	22	0.32
ASH454ONE004778	866	A	G	22	0.32
ASH454ONE004778	869	T	A	22	0.23
ASH454ONE004778	926	G	T	15	0.4
ASH454ONE004778	936	C	G	15	0.47
ASH454ONE004834	976	G	A	12	0.42
ASH454ONE004837	825	T	A	10	0.4
ASH454ONE004837	840	T	C	10	0.5
ASH454ONE004837	895	A	G	10	0.4
ASH454ONE004889	216	A	G	11	0.45
ASH454ONE004921	292	T	C	13	0.38
ASH454ONE004922	433	G	A	17	0.24
ASH454ONE004925	2106	A	C	16	0.37
ASH454ONE004957	118	C	G	14	0.5
ASH454ONE004957	125	T	G	15	0.47
ASH454ONE004957	253	T	C	12	0.42
ASH454ONE004965	257	T	C	19	0.47
ASH454ONE004965	408	A	G	24	0.33
ASH454ONE004992	338	C	T	8	0.5
ASH454ONE005005	160	C	A	12	0.5
ASH454ONE005005	424	T	C	28	0.43
ASH454ONE005005	445	C	T	27	0.44
ASH454ONE005005	467	C	T	27	0.44
ASH454ONE005005	516	A	G	25	0.48
ASH454ONE005005	543	A	G	23	0.48
ASH454ONE005005	568	G	A	19	0.47
ASH454ONE005010	166	T	C	19	0.47
ASH454ONE005010	171	T	C	20	0.2
ASH454ONE005010	187	C	T	22	0.45
ASH454ONE005010	234	T	C	25	0.24
ASH454ONE005010	272	C	A	24	0.46
ASH454ONE005010	349	G	A	23	0.26
ASH454ONE005010	376	T	G	20	0.4
ASH454ONE005010	448	T	C	17	0.47
ASH454ONE005015	50	A	T	13	0.46
ASH454ONE005015	127	A	G	13	0.38
ASH454ONE005051	434	G	A	15	0.4
ASH454ONE005081	720	T	C	17	0.24
ASH454ONE005081	876	G	T	13	0.38
ASH454ONE005101	826	T	A	16	0.37
ASH454ONE005101	843	T	C	14	0.43
ASH454ONE005101	895	C	A	11	0.45
ASH454ONE005101	901	C	G	10	0.5
ASH454ONE005103	349	T	C	10	0.4
ASH454ONE005103	461	A	G	11	0.45
ASH454ONE005120	901	A	C	8	0.5
ASH454ONE005145	239	A	G	11	0.45
ASH454ONE005145	248	T	C	11	0.45
ASH454ONE005160	289	C	T	8	0.5
ASH454ONE005178	578	A	G	11	0.45
ASH454ONE005191	257	C	G	12	0.5
ASH454ONE005205	737	T	C	8	0.5
ASH454ONE005205	748	C	G	8	0.5
ASH454ONE005205	776	G	T	8	0.5
ASH454ONE005205	780	A	G	8	0.5
ASH454ONE005224	286	A	C	8	0.5
ASH454ONE005224	304	A	G	8	0.5
ASH454ONE005227	240	G	T	15	0.33
ASH454ONE005247	278	A	C	15	0.27
ASH454ONE005282	256	T	C	14	0.43
ASH454ONE005282	262	C	T	14	0.29
ASH454ONE005282	308	T	C	15	0.27
ASH454ONE005282	322	C	T	15	0.33
ASH454ONE005292	840	C	T	13	0.31
ASH454ONE005336	195	C	A	34	0.47
ASH454ONE005336	244	A	C	38	0.26
ASH454ONE005336	351	C	T	42	0.5
ASH454ONE005336	393	C	T	42	0.43
ASH454ONE005336	399	A	G	42	0.19
ASH454ONE005336	516	C	T	30	0.4
ASH454ONE005362	1895	G	T	13	0.31
ASH454ONE005408	288	C	G	13	0.31
ASH454ONE005450	228	A	G	13	0.31
ASH454ONE005452	1289	T	A	14	0.29
ASH454ONE005452	1305	T	C	15	0.27
ASH454ONE005519	97	G	A	8	0.5
ASH454ONE005519	195	C	T	10	0.4
ASH454ONE005608	354	C	T	16	0.5
ASH454ONE005608	434	G	C	21	0.43
ASH454ONE005608	436	A	T	21	0.43
ASH454ONE005608	510	C	T	19	0.42
ASH454ONE005608	522	A	T	19	0.42
ASH454ONE005608	526	G	A	19	0.42
ASH454ONE005608	577	G	A	15	0.33
ASH454ONE005653	339	T	C	8	0.5
ASH454ONE005653	346	G	A	8	0.5
ASH454ONE005653	354	C	T	8	0.5
ASH454ONE005653	357	T	C	8	0.5
ASH454ONE005684	302	A	G	12	0.42
ASH454ONE005684	383	A	C	12	0.42
ASH454ONE005684	506	A	C	13	0.46
ASH454ONE005701	494	G	A	8	0.5
ASH454ONE005717	345	A	G	8	0.5
ASH454ONE005723	293	T	A	13	0.46
ASH454ONE005726	966	T	C	15	0.4
ASH454ONE005726	967	A	T	15	0.4
ASH454ONE005729	159	C	T	8	0.5
ASH454ONE005729	163	A	G	8	0.5
ASH454ONE005739	389	A	C	8	0.5
ASH454ONE005739	415	C	T	8	0.5
ASH454ONE005757	279	A	G	11	0.45
ASH454ONE005794	322	T	A	8	0.5
ASH454ONE005848	389	T	C	11	0.45
ASH454ONE005878	112	C	A	15	0.27
ASH454ONE005878	428	G	A	18	0.33
ASH454ONE005878	489	T	C	15	0.47
ASH454ONE005879	367	C	T	10	0.5
ASH454ONE005884	325	A	G	8	0.5
ASH454ONE005884	334	T	C	8	0.5
ASH454ONE005884	355	T	C	8	0.5
ASH454ONE005900	220	C	A	11	0.45
ASH454ONE005912	330	T	C	8	0.5
ASH454ONE005912	344	T	G	8	0.5
ASH454ONE005928	189	C	T	18	0.44
ASH454ONE005930	188	C	T	11	0.45
ASH454ONE005930	281	T	C	13	0.38
ASH454ONE005940	202	A	T	13	0.38
ASH454ONE005944	559	C	T	11	0.45
ASH454ONE005958	348	A	G	13	0.38
ASH454ONE005960	141	T	C	14	0.29
ASH454ONE005984	465	A	G	11	0.45
ASH454ONE005984	482	C	T	11	0.45
ASH454ONE005984	586	T	C	10	0.4
ASH454ONE005987	509	G	C	13	0.31
ASH454ONE005987	518	A	G	15	0.27
ASH454ONE005990	252	A	C	10	0.4
ASH454ONE005992	328	A	T	16	0.25
ASH454ONE005992	577	T	A	23	0.22
ASH454ONE005992	676	A	G	27	0.44
ASH454ONE005992	703	T	C	30	0.43
ASH454ONE005992	847	A	T	30	0.23
ASH454ONE005992	892	C	A	27	0.22
ASH454ONE005994	427	A	G	10	0.5
ASH454ONE005999	339	A	G	14	0.36
ASH454ONE005999	358	T	C	14	0.29
ASH454ONE006000	411	T	C	8	0.5
ASH454ONE006000	428	C	T	8	0.5
ASH454ONE006000	547	T	C	8	0.5
ASH454ONE006001	124	C	T	17	0.47
ASH454ONE006001	268	T	C	17	0.35
ASH454ONE006002	151	T	C	10	0.5
ASH454ONE006002	200	T	C	10	0.4
ASH454ONE006017	311	A	G	10	0.4
ASH454ONE006020	433	C	T	20	0.35
ASH454ONE006020	616	A	G	18	0.44
ASH454ONE006020	617	A	G	18	0.44
ASH454ONE006020	710	A	G	14	0.5
ASH454ONE006026	282	C	T	8	0.5
ASH454ONE006034	305	C	T	19	0.42
ASH454ONE006034	513	T	G	14	0.5
ASH454ONE006038	458	C	T	12	0.5
ASH454ONE006039	38	T	A	19	0.42
ASH454ONE006039	42	C	A	19	0.42
ASH454ONE006039	65	A	C	34	0.29
ASH454ONE006039	123	C	A	50	0.44
ASH454ONE006039	141	C	T	58	0.31
ASH454ONE006039	187	G	A	63	0.41
ASH454ONE006039	216	T	C	62	0.19
ASH454ONE006039	229	C	T	62	0.35
ASH454ONE006039	270	T	G	75	0.28
ASH454ONE006039	309	T	C	77	0.26
ASH454ONE006039	320	G	A	77	0.27
ASH454ONE006039	320	G	A	77	0.27
ASH454ONE006039	339	G	C	74	0.39
ASH454ONE006039	344	G	T	73	0.26
ASH454ONE006039	361	A	G	69	0.41
ASH454ONE006039	362	G	A	69	0.14
ASH454ONE006039	372	T	C	71	0.14
ASH454ONE006039	374	T	C	71	0.14
ASH454ONE006039	384	T	C	71	0.14
ASH454ONE006039	426	T	A	68	0.15
ASH454ONE006039	434	T	C	67	0.13
ASH454ONE006039	444	A	G	66	0.45
ASH454ONE006039	474	A	T	35	0.37
ASH454ONE006040	356	C	T	10	0.5
ASH454ONE006040	410	T	G	8	0.5
ASH454ONE006060	374	G	A	13	0.46
ASH454ONE006064	291	A	G	20	0.35
ASH454ONE006064	354	G	A	20	0.45
ASH454ONE006064	363	G	T	21	0.24
ASH454ONE006064	379	A	C	23	0.22
ASH454ONE006064	392	C	T	23	0.39
ASH454ONE006064	431	T	C	24	0.33
ASH454ONE006064	467	A	C	22	0.36
ASH454ONE006064	482	A	G	18	0.28
ASH454ONE006064	528	T	G	18	0.28
ASH454ONE006065	260	A	C	10	0.5
ASH454ONE006067	378	G	T	16	0.31
ASH454ONE006072	178	C	T	14	0.36
ASH454ONE006072	853	C	A	8	0.5
ASH454ONE006077	370	G	A	8	0.5
ASH454ONE006077	414	G	T	8	0.5
ASH454ONE006077	417	A	G	8	0.5
ASH454ONE006100	187	T	C	17	0.29
ASH454ONE006100	412	T	C	11	0.45
ASH454ONE006140	191	G	A	11	0.45
ASH454ONE006140	288	A	G	10	0.5
ASH454ONE006141	733	A	G	8	0.5
ASH454ONE006141	739	C	T	8	0.5
ASH454ONE006141	763	C	T	8	0.5
ASH454ONE006141	793	A	T	8	0.5
ASH454ONE006141	1173	A	G	11	0.45
ASH454ONE006141	1747	A	G	11	0.45
ASH454ONE006155	517	T	A	22	0.5
ASH454ONE006155	538	T	C	22	0.32
ASH454ONE006155	628	A	C	26	0.46
ASH454ONE006155	887	A	G	18	0.39
ASH454ONE006160	545	C	T	12	0.42
ASH454ONE006168	212	G	C	8	0.5
ASH454ONE006168	221	T	C	8	0.5
ASH454ONE006168	227	T	C	8	0.5
ASH454ONE006168	233	T	C	8	0.5
ASH454ONE006168	252	T	C	8	0.5
ASH454ONE006168	257	C	T	8	0.5
ASH454ONE006168	263	G	T	8	0.5
ASH454ONE006168	272	C	T	8	0.5
ASH454ONE006222	262	A	T	17	0.24
ASH454ONE006222	265	G	A	17	0.24
ASH454ONE006257	220	C	T	10	0.4
ASH454ONE006257	326	T	A	13	0.31
ASH454ONE006257	330	G	A	13	0.38
ASH454ONE006257	352	G	C	13	0.31
ASH454ONE006267	344	C	T	15	0.27
ASH454ONE006279	133	C	T	11	0.45
ASH454ONE006279	169	C	G	10	0.4
ASH454ONE006279	349	G	A	10	0.5
ASH454ONE006294	483	A	G	34	0.12
ASH454ONE006294	484	T	A	34	0.12
ASH454ONE006294	490	C	T	34	0.12
ASH454ONE006294	494	T	C	33	0.18
ASH454ONE006297	316	G	A	14	0.43
ASH454ONE006357	331	G	A	10	0.4
ASH454ONE006362	351	C	T	13	0.46
ASH454ONE006362	444	A	G	16	0.44
ASH454ONE006362	521	T	A	17	0.29
ASH454ONE006362	544	T	C	17	0.35
ASH454ONE006368	188	G	A	10	0.5
ASH454ONE006368	190	A	G	10	0.5
ASH454ONE006381	327	C	T	10	0.4
ASH454ONE006388	320	A	C	22	0.23
ASH454ONE006388	330	C	T	22	0.23
ASH454ONE006388	345	G	A	21	0.24
ASH454ONE006388	364	A	G	18	0.28
ASH454ONE006388	375	T	G	14	0.36
ASH454ONE006388	387	A	G	15	0.47
ASH454ONE006395	492	C	T	20	0.35
ASH454ONE006395	791	A	T	19	0.32
ASH454ONE006395	839	T	G	19	0.42
ASH454ONE006395	848	C	T	18	0.39
ASH454ONE006395	858	G	A	17	0.47
ASH454ONE006407	268	T	G	15	0.33
ASH454ONE006407	285	A	C	16	0.37
ASH454ONE006407	299	A	G	15	0.4
ASH454ONE006407	370	C	G	18	0.39
ASH454ONE006409	157	T	C	12	0.42
ASH454ONE006409	310	A	G	13	0.31
ASH454ONE006417	444	C	T	10	0.4
ASH454ONE006419	288	T	A	10	0.4
ASH454ONE006432	379	C	T	17	0.24
ASH454ONE006432	525	A	G	11	0.45
ASH454ONE006442	435	T	G	10	0.5
ASH454ONE006449	708	G	A	8	0.5
ASH454ONE006453	184	T	C	10	0.5
ASH454ONE006557	240	C	T	10	0.4
ASH454ONE006557	318	C	T	10	0.5
ASH454ONE006557	320	G	A	10	0.5
ASH454ONE006557	356	A	G	11	0.45
ASH454ONE006557	358	T	A	11	0.45
ASH454ONE006620	234	T	C	8	0.5
ASH454ONE006620	237	C	T	8	0.5
ASH454ONE006658	452	C	A	8	0.5
ASH454ONE006721	267	A	G	8	0.5
ASH454ONE006721	354	A	T	10	0.4
ASH454ONE006722	424	A	G	8	0.5
ASH454ONE006722	483	C	A	8	0.5
ASH454ONE006722	494	C	T	8	0.5
ASH454ONE006733	242	A	G	8	0.5
ASH454ONE006784	330	C	A	10	0.4
ASH454ONE006784	339	A	G	11	0.45
ASH454ONE006784	349	C	T	12	0.42
ASH454ONE006784	351	A	G	12	0.42
ASH454ONE006784	418	T	A	11	0.45
ASH454ONE006784	445	A	G	10	0.4
ASH454ONE006784	446	T	C	10	0.4
ASH454ONE006887	131	A	C	14	0.43
ASH454ONE006887	138	A	G	14	0.43
ASH454ONE006887	159	G	C	14	0.43
ASH454ONE006887	362	C	G	13	0.31
ASH454ONE006887	452	C	G	14	0.29
ASH454ONE006887	481	A	G	14	0.29
ASH454ONE006892	509	T	G	10	0.4
ASH454ONE006893	345	T	C	10	0.4
ASH454ONE006893	347	T	C	10	0.4
ASH454ONE006925	391	C	T	14	0.29
ASH454ONE006925	430	T	C	13	0.38
ASH454ONE006938	335	A	C	11	0.45
ASH454ONE006966	379	T	A	12	0.5
ASH454ONE006967	157	A	G	8	0.5
ASH454ONE006967	332	C	G	12	0.42
ASH454ONE006967	397	A	G	10	0.4
ASH454ONE006974	240	G	T	8	0.5
ASH454ONE006974	254	T	C	8	0.5
ASH454ONE006974	270	G	A	8	0.5
ASH454ONE006974	272	T	A	8	0.5
ASH454ONE006974	281	C	T	8	0.5
ASH454ONE006974	282	A	G	8	0.5
ASH454ONE006974	296	C	A	8	0.5
ASH454ONE006975	134	A	G	14	0.5
ASH454ONE006975	147	T	A	14	0.5
ASH454ONE006975	234	C	T	17	0.24
ASH454ONE006975	237	G	C	17	0.24
ASH454ONE006975	242	A	G	17	0.24
ASH454ONE006975	264	C	A	15	0.27
ASH454ONE006975	266	C	T	15	0.27
ASH454ONE006975	311	T	G	14	0.5
ASH454ONE006978	473	C	G	13	0.38
ASH454ONE006984	232	A	G	23	0.22
ASH454ONE006984	276	G	T	25	0.28
ASH454ONE006984	277	T	C	25	0.28
ASH454ONE006984	310	G	A	30	0.17
ASH454ONE006984	319	C	T	30	0.17
ASH454ONE006984	346	C	T	32	0.19
ASH454ONE006984	396	C	T	29	0.17
ASH454ONE007032	483	A	T	11	0.45
ASH454ONE007052	221	A	C	10	0.4
ASH454ONE007075	338	T	C	8	0.5
ASH454ONE007088	216	T	C	8	0.5
ASH454ONE007093	404	T	C	8	0.5
ASH454ONE007093	494	A	G	8	0.5
ASH454ONE007093	506	T	C	8	0.5
ASH454ONE007093	522	T	G	8	0.5
ASH454ONE007093	527	A	G	8	0.5
ASH454ONE007103	157	T	C	8	0.5
ASH454ONE007126	823	T	C	12	0.42
ASH454ONE007136	439	C	G	17	0.24
ASH454ONE007140	383	A	C	12	0.42
ASH454ONE007163	495	A	G	8	0.5
ASH454ONE007163	528	A	G	8	0.5
ASH454ONE007235	404	A	G	10	0.4
ASH454ONE007243	230	C	T	13	0.38
ASH454ONE007243	403	A	T	16	0.25
ASH454ONE007243	411	G	C	16	0.25
ASH454ONE007243	414	A	G	16	0.31
ASH454ONE007243	453	C	G	12	0.42
ASH454ONE007243	456	A	T	12	0.42
ASH454ONE007243	458	C	A	12	0.42
ASH454ONE007243	459	G	T	12	0.42
ASH454ONE007243	460	A	G	12	0.42
ASH454ONE007243	464	C	T	12	0.5
ASH454ONE007312	165	T	C	16	0.37
ASH454ONE007312	178	C	G	16	0.37
ASH454ONE007312	188	A	T	17	0.35
ASH454ONE007312	214	G	A	17	0.29
ASH454ONE007328	417	A	G	10	0.4
ASH454ONE007332	912	A	C	10	0.4
ASH454ONE007332	953	G	A	10	0.4
ASH454ONE007332	996	T	A	10	0.4
ASH454ONE007363	235	C	T	8	0.5
ASH454ONE007374	476	G	A	8	0.5
ASH454ONE007374	477	T	G	8	0.5
ASH454ONE007374	572	T	C	8	0.5
ASH454ONE007402	265	A	G	21	0.29
ASH454ONE007402	513	G	A	16	0.31
ASH454ONE007402	624	T	C	17	0.29
ASH454ONE007402	669	G	T	16	0.25
ASH454ONE007402	801	G	A	16	0.37
ASH454ONE007402	828	A	G	16	0.31
ASH454ONE007417	283	T	C	10	0.4
ASH454ONE007429	382	T	G	23	0.43
ASH454ONE007429	480	C	G	22	0.41
ASH454ONE007462	445	A	C	8	0.5
ASH454ONE007505	398	G	A	14	0.29
ASH454ONE007505	427	C	T	16	0.31
ASH454ONE007508	1054	A	G	8	0.5
ASH454ONE007604	358	C	T	10	0.4
ASH454ONE007604	361	T	C	10	0.4
ASH454ONE007619	299	A	G	8	0.5
ASH454ONE007720	117	A	G	16	0.5
ASH454ONE007720	322	G	T	15	0.4
ASH454ONE007720	330	C	T	17	0.41
ASH454ONE007720	357	C	T	18	0.39
ASH454ONE007720	633	C	A	15	0.47
ASH454ONE007731	469	T	G	19	0.42
ASH454ONE007731	487	T	C	20	0.35
ASH454ONE007744	416	T	C	11	0.45
ASH454ONE007771	184	T	C	10	0.4
ASH454ONE007771	190	C	T	10	0.4
ASH454ONE007771	191	G	A	10	0.4
ASH454ONE007771	232	A	G	12	0.42
ASH454ONE007952	532	T	G	8	0.5
ASH454ONE007952	536	A	T	8	0.5
ASH454ONE007952	770	C	T	8	0.5
ASH454ONE007981	237	T	G	12	0.42
ASH454ONE007981	352	G	A	18	0.44
ASH454ONE007981	446	G	A	11	0.45
ASH454ONE007981	447	C	G	11	0.45
ASH454ONE007984	948	G	A	16	0.44
ASH454ONE007984	975	C	A	16	0.5
ASH454ONE007984	1172	G	T	13	0.46
ASH454ONE008001	1130	A	G	11	0.45
ASH454ONE008008	444	C	T	10	0.4
ASH454ONE008026	236	G	A	14	0.36
ASH454ONE008026	257	T	A	14	0.29
ASH454ONE008026	260	G	A	14	0.29
ASH454ONE008026	268	A	C	14	0.36
ASH454ONE008080	11	A	C	13	0.38
ASH454ONE008080	45	T	A	65	0.23
ASH454ONE008080	45	T	A	89	0.45
ASH454ONE008080	48	A	G	89	0.45
ASH454ONE008080	90	T	C	170	0.43
ASH454ONE008080	108	A	C	176	0.43
ASH454ONE008080	152	C	T	187	0.21
ASH454ONE008080	180	T	C	224	0.04
ASH454ONE008080	200	A	C	233	0.46
ASH454ONE008080	218	T	C	235	0.12
ASH454ONE008080	232	T	A	227	0.3
ASH454ONE008080	233	C	G	227	0.3
ASH454ONE008080	259	A	G	245	0.04
ASH454ONE008080	271	A	G	235	0.43
ASH454ONE008080	288	T	C	214	0.46
ASH454ONE008080	290	T	C	214	0.46
ASH454ONE008080	292	A	T	214	0.46
ASH454ONE008080	320	T	G	210	0.23
ASH454ONE008080	318	G	A	212	0.11
ASH454ONE008080	353	T	A	214	0.2
ASH454ONE008080	362	C	T	214	0.44
ASH454ONE008080	366	G	T	212	0.43
ASH454ONE008080	435	A	G	219	0.05
ASH454ONE008080	487	G	A	218	0.16
ASH454ONE008080	506	A	C	214	0.37
ASH454ONE008080	509	T	A	214	0.5
ASH454ONE008080	544	T	C	202	0.29
ASH454ONE008080	553	A	C	199	0.49
ASH454ONE008080	555	T	G	199	0.49
ASH454ONE008080	559	C	T	195	0.46
ASH454ONE008080	569	G	A	190	0.49
ASH454ONE008080	588	C	G	179	0.41
ASH454ONE008080	602	T	C	152	0.14
ASH454ONE008080	604	T	A	152	0.14
ASH454ONE008080	606	C	T	152	0.14
ASH454ONE008080	613	C	T	142	0.23
ASH454ONE008080	611	T	A	142	0.27
ASH454ONE008080	649	T	G	49	0.41
ASH454ONE008124	364	G	A	19	0.26
ASH454ONE008124	454	A	C	17	0.47
ASH454ONE008124	508	A	T	15	0.47
ASH454ONE008124	598	A	T	15	0.47
ASH454ONE008124	739	G	A	14	0.36
ASH454ONE008124	856	T	C	10	0.4
ASH454ONE008133	482	C	T	8	0.5
ASH454ONE008133	717	C	T	14	0.29
ASH454ONE008139	502	G	A	16	0.25
ASH454ONE008139	509	T	A	17	0.29
ASH454ONE008190	431	G	A	10	0.4
ASH454ONE008240	217	T	C	11	0.45
ASH454ONE008253	666	T	G	10	0.5
ASH454ONE008277	489	A	G	10	0.4
ASH454ONE008293	562	T	G	8	0.5
ASH454ONE008298	362	C	T	13	0.31
ASH454ONE008314	927	T	A	10	0.4
ASH454ONE008332	757	T	G	10	0.5
ASH454ONE008332	772	G	A	10	0.5
ASH454ONE008332	777	G	C	10	0.5
ASH454ONE008332	895	C	G	8	0.5
ASH454ONE008353	327	T	C	36	0.36
ASH454ONE008353	343	T	C	36	0.39
ASH454ONE008353	392	A	C	34	0.47
ASH454ONE008353	1016	C	T	12	0.42
ASH454ONE008375	378	C	A	58	0.19
ASH454ONE008375	779	A	T	45	0.16
ASH454ONE008384	636	C	T	13	0.31
ASH454ONE008384	654	C	T	14	0.43
ASH454ONE008448	187	T	G	8	0.5
ASH454ONE008448	217	A	C	8	0.5
ASH454ONE008448	221	G	A	8	0.5
ASH454ONE008537	479	G	A	11	0.45
ASH454ONE008569	179	C	T	10	0.4
ASH454ONE008569	402	G	C	8	0.5
ASH454ONE008600	435	G	A	11	0.45
ASH454ONE008615	450	G	A	13	0.38
ASH454ONE008615	813	G	A	8	0.5
ASH454ONE008633	845	A	G	8	0.5
ASH454ONE008665	512	G	A	8	0.5
ASH454ONE008690	418	G	T	10	0.4
ASH454ONE008690	478	A	G	12	0.5
ASH454ONE008690	571	C	T	11	0.45
ASH454ONE008690	579	A	G	11	0.45
ASH454ONE008690	599	C	T	11	0.45
ASH454ONE008690	610	T	C	12	0.5
ASH454ONE008690	622	T	A	11	0.45
ASH454ONE008690	625	T	C	11	0.45
ASH454ONE008691	431	G	A	8	0.5
ASH454ONE008692	930	C	A	11	0.45
ASH454ONE008716	566	C	T	11	0.45
ASH454ONE008757	291	G	A	24	0.46
ASH454ONE008757	572	G	A	26	0.31
ASH454ONE008757	1502	G	A	12	0.5
ASH454ONE008791	346	T	A	13	0.46
ASH454ONE008815	196	C	G	16	0.5
ASH454ONE008815	201	T	A	16	0.5
ASH454ONE008815	266	C	A	14	0.5
ASH454ONE008815	462	T	C	16	0.25
ASH454ONE008815	567	A	G	10	0.4
ASH454ONE008829	347	A	G	8	0.5
ASH454ONE008829	433	A	G	8	0.5
ASH454ONE008829	462	C	T	8	0.5
ASH454ONE008829	468	T	G	8	0.5
ASH454ONE008834	474	C	G	12	0.42
ASH454ONE008834	725	T	C	17	0.41
ASH454ONE008834	812	A	G	14	0.29
ASH454ONE008834	816	G	T	13	0.31
ASH454ONE008834	837	G	T	13	0.46
ASH454ONE008834	855	T	C	14	0.5
ASH454ONE008834	874	A	G	12	0.42
ASH454ONE008834	900	G	T	10	0.4
ASH454ONE008834	907	G	T	10	0.4
ASH454ONE008835	1521	C	T	26	0.27
ASH454ONE008835	1784	C	T	19	0.32
ASH454ONE008868	399	A	T	14	0.43
ASH454ONE008868	423	C	T	14	0.43
ASH454ONE008886	1090	G	A	11	0.45
ASH454ONE008887	369	T	C	13	0.31
ASH454ONE008909	1075	T	G	21	0.33
ASH454ONE008909	1090	G	A	21	0.33
ASH454ONE008918	763	C	T	12	0.42
ASH454ONE008929	159	T	C	8	0.5
ASH454ONE008952	552	T	G	13	0.38
ASH454ONE008972	242	T	C	8	0.5
ASH454ONE008994	218	G	A	8	0.5
ASH454ONE008994	436	A	C	10	0.4
ASH454ONE008994	1321	C	T	40	0.2
ASH454ONE008994	1398	A	G	46	0.33
ASH454ONE008994	1450	C	T	41	0.17
ASH454ONE008994	1512	C	T	34	0.41
ASH454ONE008994	1514	A	T	34	0.41
ASH454ONE008994	1577	T	C	29	0.14
ASH454ONE008994	1612	A	C	22	0.32
ASH454ONE008994	1642	G	A	21	0.33
ASH454ONE008999	525	T	C	18	0.5
ASH454ONE008999	603	C	T	19	0.42
ASH454ONE008999	621	A	G	22	0.32
ASH454ONE008999	623	C	G	22	0.32
ASH454ONE008999	669	G	A	19	0.32
ASH454ONE008999	672	C	A	19	0.32
ASH454ONE008999	811	C	T	12	0.42
ASH454ONE009003	155	T	C	11	0.45
ASH454ONE009007	549	C	T	8	0.5
ASH454ONE009007	762	G	A	8	0.5
ASH454ONE009008	124	G	T	21	0.38
ASH454ONE009008	147	T	G	22	0.36
ASH454ONE009008	209	A	C	20	0.3
ASH454ONE009008	263	C	A	21	0.24
ASH454ONE009008	275	A	G	23	0.22
ASH454ONE009008	281	A	G	23	0.22
ASH454ONE009008	327	G	T	24	0.29
ASH454ONE009030	876	A	G	8	0.5
ASH454ONE009030	1472	G	A	8	0.5
ASH454ONE009032	847	G	A	8	0.5
ASH454ONE009033	320	T	A	19	0.47
ASH454ONE009033	347	A	G	20	0.5
ASH454ONE009033	467	A	G	25	0.48
ASH454ONE009033	524	A	G	21	0.33
ASH454ONE009035	657	A	G	8	0.5
ASH454ONE009035	679	G	A	8	0.5
ASH454ONE009035	972	A	T	18	0.33
ASH454ONE009035	1021	G	A	15	0.4
ASH454ONE009035	1056	A	T	13	0.38
ASH454ONE009045	446	G	A	11	0.45
ASH454ONE009055	119	C	T	16	0.31
ASH454ONE009055	301	C	T	25	0.48
ASH454ONE009055	303	G	T	25	0.36
ASH454ONE009055	385	T	A	26	0.31
ASH454ONE009055	466	G	C	25	0.44
ASH454ONE009055	514	C	T	22	0.32
ASH454ONE009055	526	T	A	20	0.5
ASH454ONE009055	541	C	A	18	0.44
ASH454ONE009062	511	A	T	8	0.5
ASH454ONE009067	218	A	G	13	0.31
ASH454ONE009067	245	G	A	13	0.46
ASH454ONE009067	589	A	G	13	0.46
ASH454ONE009070	442	G	A	14	0.5
ASH454ONE009070	451	C	T	14	0.5
ASH454ONE009082	141	A	G	22	0.45
ASH454ONE009082	239	C	G	30	0.4
ASH454ONE009082	305	G	T	33	0.39
ASH454ONE009082	353	A	G	30	0.43
ASH454ONE009082	455	C	T	27	0.44
ASH454ONE009082	551	A	G	13	0.38
ASH454ONE009082	629	A	G	13	0.38
ASH454ONE009082	722	G	A	10	0.5
ASH454ONE009083	394	C	G	10	0.4
ASH454ONE009102	130	T	A	16	0.37
ASH454ONE009102	132	G	A	16	0.37
ASH454ONE009102	358	G	C	17	0.24
ASH454ONE009105	121	T	G	12	0.42
ASH454ONE009105	223	C	T	24	0.37
ASH454ONE009105	241	T	C	26	0.31
ASH454ONE009105	379	C	T	20	0.25
ASH454ONE009105	382	T	C	20	0.2
ASH454ONE009105	388	G	A	19	0.26
ASH454ONE009105	412	A	G	18	0.28
ASH454ONE009105	418	G	A	19	0.47
ASH454ONE009105	472	G	A	18	0.5
ASH454ONE009105	517	A	G	15	0.47
ASH454ONE009108	569	C	A	8	0.5
ASH454ONE009108	575	A	G	8	0.5
ASH454ONE009118	199	T	C	11	0.45
ASH454ONE009118	403	G	A	17	0.47
ASH454ONE009118	409	T	C	17	0.47
ASH454ONE009118	478	G	A	14	0.36
ASH454ONE009118	514	C	T	14	0.43
ASH454ONE009118	551	G	C	14	0.5
ASH454ONE009122	222	T	C	44	0.27
ASH454ONE009122	270	T	C	42	0.24
ASH454ONE009122	273	C	T	41	0.12
ASH454ONE009122	381	G	C	37	0.27
ASH454ONE009122	428	G	C	36	0.31
ASH454ONE009122	441	C	T	36	0.17
ASH454ONE009122	462	A	G	36	0.25
ASH454ONE009122	468	T	A	36	0.31
ASH454ONE009130	368	C	G	8	0.5
ASH454ONE009141	311	G	A	8	0.5
ASH454ONE009151	202	G	A	8	0.5
ASH454ONE009170	210	A	G	12	0.42
ASH454ONE009175	269	G	A	30	0.33
ASH454ONE009175	326	G	A	36	0.19
ASH454ONE009175	352	G	T	37	0.35
ASH454ONE009175	427	G	A	38	0.34
ASH454ONE009175	476	C	G	42	0.26
ASH454ONE009175	483	C	T	43	0.28
ASH454ONE009175	555	G	T	45	0.31
ASH454ONE009175	934	T	C	34	0.32
ASH454ONE009182	524	G	A	10	0.4
ASH454ONE009186	960	A	G	10	0.5
ASH454ONE009196	351	T	A	8	0.5
ASH454ONE009199	290	G	A	25	0.24
ASH454ONE009199	479	G	A	22	0.23
ASH454ONE009206	265	A	G	8	0.5
ASH454ONE009206	266	T	C	8	0.5
ASH454ONE009206	272	A	G	8	0.5
ASH454ONE009210	170	C	T	19	0.37
ASH454ONE009210	218	C	T	21	0.38
ASH454ONE009210	259	T	C	20	0.5
ASH454ONE009210	288	C	T	22	0.5
ASH454ONE009210	1080	C	T	37	0.43
ASH454ONE009210	1315	G	A	36	0.36
ASH454ONE009210	1494	A	T	33	0.48
ASH454ONE009210	1568	T	C	24	0.46
ASH454ONE009210	1580	G	T	24	0.46
ASH454ONE009210	1631	G	T	28	0.43
ASH454ONE009210	1787	C	T	26	0.5
ASH454ONE009210	1953	C	T	12	0.42
ASH454ONE009211	1593	T	C	8	0.5
ASH454ONE009211	2481	C	T	16	0.44
ASH454ONE009211	2496	T	C	18	0.44
ASH454ONE009211	2535	A	G	18	0.5
ASH454ONE009211	2538	T	C	18	0.5
ASH454ONE009211	2620	C	T	23	0.22
ASH454ONE009211	2725	T	C	22	0.23
ASH454ONE009211	2735	G	A	18	0.44
ASH454ONE009211	2804	G	T	10	0.5
ASH454ONE009211	2894	C	T	11	0.45
ASH454ONE009211	2909	T	G	11	0.45
ASH454ONE009233	272	C	T	16	0.44
ASH454ONE009262	47	C	A	10	0.4
ASH454ONE009262	155	A	C	15	0.4
ASH454ONE009262	157	G	T	15	0.4
ASH454ONE009262	186	A	G	16	0.37
ASH454ONE009262	197	T	C	16	0.44
ASH454ONE009262	329	T	C	19	0.37
ASH454ONE009264	721	T	C	10	0.4
ASH454ONE009277	663	T	G	12	0.42
ASH454ONE009285	399	G	A	11	0.45
ASH454ONE009291	424	C	A	14	0.29
ASH454ONE009291	495	A	G	12	0.5
ASH454ONE009314	105	C	G	41	0.39
ASH454ONE009314	171	T	G	40	0.38
ASH454ONE009314	188	G	A	40	0.35
ASH454ONE009314	377	G	A	37	0.46
ASH454ONE009314	413	T	A	38	0.47
ASH454ONE009314	421	G	C	37	0.49
ASH454ONE009314	422	G	A	37	0.49
ASH454ONE009323	88	C	T	12	0.42
ASH454ONE009323	230	G	A	19	0.26
ASH454ONE009323	329	T	C	22	0.23
ASH454ONE009329	408	G	A	11	0.45
ASH454ONE009329	485	C	T	8	0.5
ASH454ONE009350	457	A	G	12	0.42
ASH454ONE009353	493	C	T	13	0.31
ASH454ONE009357	1667	G	A	8	0.5
ASH454ONE009368	625	A	C	8	0.5
ASH454ONE009368	648	C	A	8	0.5
ASH454ONE009368	692	T	C	8	0.5
ASH454ONE009369	266	T	G	20	0.35
ASH454ONE009369	368	A	G	17	0.24
ASH454ONE009369	408	G	A	12	0.5
ASH454ONE009372	347	T	C	8	0.5
ASH454ONE009373	318	T	G	11	0.45
ASH454ONE009414	248	C	T	10	0.5
ASH454ONE009414	257	G	A	10	0.5
ASH454ONE009419	590	A	G	8	0.5
ASH454ONE009425	515	T	A	8	0.5
ASH454ONE009430	888	T	C	22	0.27
ASH454ONE009430	946	G	A	23	0.3
ASH454ONE009430	969	C	T	21	0.29
ASH454ONE009430	972	C	T	21	0.29
ASH454ONE009435	154	C	T	8	0.5
ASH454ONE009435	211	C	T	11	0.45
ASH454ONE009435	223	C	T	11	0.45
ASH454ONE009435	271	T	A	12	0.42
ASH454ONE009435	280	G	A	12	0.42
ASH454ONE009435	298	T	G	10	0.4
ASH454ONE009531	342	T	A	12	0.42
ASH454ONE009531	344	C	T	12	0.42
ASH454ONE009561	218	C	T	8	0.5
ASH454ONE009602	259	G	A	10	0.5
ASH454ONE009602	306	T	C	10	0.5
ASH454ONE009635	322	T	G	14	0.5
ASH454ONE009665	513	C	T	8	0.5
ASH454ONE009665	515	T	C	8	0.5
ASH454ONE009665	516	T	C	8	0.5
ASH454ONE009667	416	C	T	11	0.45
ASH454ONE009727	154	T	A	8	0.5
ASH454ONE009727	167	T	A	8	0.5
ASH454ONE009727	187	C	T	10	0.4
ASH454ONE009727	198	A	T	10	0.4
ASH454ONE009727	211	T	A	10	0.5
ASH454ONE009731	797	A	G	10	0.4
ASH454ONE009731	1077	C	T	17	0.29
ASH454ONE009795	328	A	G	12	0.5
ASH454ONE009809	566	G	A	8	0.5
ASH454ONE009809	636	T	C	10	0.4
ASH454ONE009809	686	G	A	10	0.4
ASH454ONE009809	711	C	T	10	0.4
ASH454ONE009809	713	A	G	10	0.4
ASH454ONE009825	406	G	A	14	0.29
ASH454ONE009825	424	C	T	15	0.27
ASH454ONE009825	427	T	C	15	0.27
ASH454ONE009825	436	A	G	15	0.27
ASH454ONE009825	490	A	G	14	0.29
ASH454ONE009825	943	T	A	8	0.5
ASH454ONE009829	576	A	G	8	0.5
ASH454ONE009829	680	T	C	8	0.5
ASH454ONE009831	229	G	A	34	0.24
ASH454ONE009831	233	G	T	35	0.26
ASH454ONE009831	321	C	G	39	0.23
ASH454ONE009831	354	C	T	38	0.34
ASH454ONE009831	363	G	C	37	0.41
ASH454ONE009831	489	C	A	35	0.23
ASH454ONE009831	616	C	G	23	0.3
ASH454ONE009831	690	A	T	23	0.39
ASH454ONE009831	901	T	C	27	0.26
ASH454ONE009831	1032	G	A	24	0.42
ASH454ONE009831	1108	A	T	18	0.39
ASH454ONE009837	345	A	G	15	0.33
ASH454ONE009837	365	G	C	15	0.4
ASH454ONE009837	528	T	C	22	0.41
ASH454ONE009839	1451	A	T	8	0.5
ASH454ONE009844	181	T	A	13	0.38
ASH454ONE009844	182	A	C	13	0.38
ASH454ONE009844	326	G	A	13	0.46
ASH454ONE009845	755	G	A	14	0.43
ASH454ONE009872	529	A	C	8	0.5
ASH454ONE009876	1456	C	T	8	0.5
ASH454ONE009876	1477	G	A	11	0.45
ASH454ONE009876	1513	T	A	11	0.45
ASH454ONE009876	1525	T	A	12	0.42
ASH454ONE009877	185	T	G	19	0.32
ASH454ONE009877	241	C	T	19	0.32
ASH454ONE009890	97	T	C	15	0.33
ASH454ONE009890	179	G	A	17	0.29
ASH454ONE009890	229	A	G	17	0.29
ASH454ONE009890	244	T	A	17	0.35
ASH454ONE009890	358	T	C	10	0.4
ASH454ONE009895	376	T	C	11	0.45
ASH454ONE009895	388	G	T	11	0.45
ASH454ONE009912	858	A	G	8	0.5
ASH454ONE009912	950	A	T	10	0.4
ASH454ONE009912	1106	G	A	8	0.5
ASH454ONE009912	1109	A	T	8	0.5
ASH454ONE009916	652	T	G	10	0.5
ASH454ONE009916	1234	C	T	25	0.32
ASH454ONE009917	1355	T	C	13	0.38
ASH454ONE009917	1398	T	C	14	0.43
ASH454ONE009917	2063	G	A	19	0.26
ASH454ONE009925	294	A	T	24	0.17
ASH454ONE009925	306	A	G	25	0.16
ASH454ONE009925	309	T	G	25	0.16
ASH454ONE009925	354	G	A	28	0.21
ASH454ONE009925	504	A	G	19	0.42
ASH454ONE009977	534	T	A	8	0.5
ASH454ONE010011	792	T	C	10	0.4
ASH454ONE010011	888	T	G	14	0.29
ASH454ONE010011	914	C	T	14	0.29
ASH454ONE010011	915	T	C	14	0.29
ASH454ONE010011	951	C	T	14	0.36
ASH454ONE010022	889	A	C	12	0.5
ASH454ONE010022	1085	A	T	13	0.31
ASH454ONE010022	1094	G	A	13	0.31
ASH454ONE010022	1095	C	A	13	0.31
ASH454ONE010022	1102	T	C	13	0.31
ASH454ONE010032	49	A	G	17	0.35
ASH454ONE010032	79	A	T	20	0.35
ASH454ONE010032	80	A	G	20	0.35
ASH454ONE010032	110	A	G	25	0.32
ASH454ONE010032	113	C	T	25	0.32
ASH454ONE010032	158	T	C	18	0.28
ASH454ONE010032	176	C	T	15	0.27
ASH454ONE010032	179	A	G	15	0.27
ASH454ONE010032	203	C	T	12	0.42
ASH454ONE010082	658	G	A	10	0.5
ASH454ONE010082	713	T	C	12	0.42
ASH454ONE010082	825	G	A	20	0.2
ASH454ONE010082	1015	T	C	17	0.29
