# Supplementary material for: Transcriptomic Signatures of Ash (Fraxinus spp.) Phloem
Source: PLoS One. 2011 Jan 21;6(1):e16368. doi: 10.1371/journal.pone.0016368 (PMC3025028; doi:10.1371/journal.pone.0016368)
Supplement: Table S6 — Microsatellites (SSRs) loci in Fraxinus spp. sequences. (XLSX) [file pone.0016368.s006.xlsx]

## Sheet: microsats
genome	genome_length	start	stop	motif_units	footprint	repeat_units	motif_type
ASH454ONE000088	785	413	430	(ga)9	18	9	2
ASH454ONE000089	768	396	413	(ga)9	18	9	2
ASH454ONE000093	784	415	432	(ga)9	18	9	2
ASH454ONE000094	783	413	430	(ga)9	18	9	2
ASH454ONE000098	765	396	413	(ga)9	18	9	2
ASH454ONE000099	766	396	413	(ga)9	18	9	2
ASH454ONE000103	764	395	410	(ga)8	16	8	2
ASH454ONE000390	1824	611	628	(cct)6	18	6	3
ASH454ONE000391	1823	611	628	(cct)6	18	6	3
ASH454ONE000392	1833	599	613	(tct)5	15	5	3
ASH454ONE000393	1832	599	613	(tct)5	15	5	3
ASH454ONE000394	1825	599	613	(tct)5	15	5	3
ASH454ONE000395	1816	611	628	(cct)6	18	6	3
ASH454ONE000396	1793	560	574	(tct)5	15	5	3
ASH454ONE000397	1794	560	574	(tct)5	15	5	3
ASH454ONE000398	1784	572	589	(cct)6	18	6	3
ASH454ONE000399	1785	572	589	(cct)6	18	6	3
ASH454ONE000400	1815	611	628	(cct)6	18	6	3
ASH454ONE000401	1824	599	613	(tct)5	15	5	3
ASH454ONE000402	1786	560	574	(tct)5	15	5	3
ASH454ONE000403	1776	572	589	(cct)6	18	6	3
ASH454ONE000404	1777	572	589	(cct)6	18	6	3
ASH454ONE000405	1785	560	574	(tct)5	15	5	3
ASH454ONE000406	693	585	620	(ctt)12	36	12	3
ASH454ONE000406	693	638	681	(ct)22	44	22	2
ASH454ONE000407	374	322	361	(tc)20	40	20	2
ASH454ONE000408	479	427	466	(tc)20	40	20	2
ASH454ONE000409	2644	1711	1725	(ctg)5	15	5	3
ASH454ONE000410	2631	1698	1712	(ctg)5	15	5	3
ASH454ONE000411	2638	1705	1719	(ctg)5	15	5	3
ASH454ONE000412	2625	1692	1706	(ctg)5	15	5	3
ASH454ONE000413	2578	1711	1725	(ctg)5	15	5	3
ASH454ONE000414	2565	1698	1712	(ctg)5	15	5	3
ASH454ONE000415	2572	1705	1719	(ctg)5	15	5	3
ASH454ONE000416	2559	1692	1706	(ctg)5	15	5	3
ASH454ONE000420	2065	1826	1840	(tgc)5	15	5	3
ASH454ONE000491	1056	882	899	(tgc)6	18	6	3
ASH454ONE000492	1054	880	897	(tgc)6	18	6	3
ASH454ONE000493	1060	886	900	(tgc)5	15	5	3
ASH454ONE000494	1062	888	902	(tgc)5	15	5	3
ASH454ONE000759	1074	64	79	(ag)8	16	8	2
ASH454ONE000760	1049	64	79	(ag)8	16	8	2
ASH454ONE000761	1077	64	79	(ag)8	16	8	2
ASH454ONE000807	2206	1853	1868	(tc)8	16	8	2
ASH454ONE000808	2206	1853	1868	(tc)8	16	8	2
ASH454ONE000809	2021	1853	1868	(tc)8	16	8	2
ASH454ONE000810	2021	1853	1868	(tc)8	16	8	2
ASH454ONE001097	2449	515	529	(agc)5	15	5	3
ASH454ONE001098	2514	515	529	(agc)5	15	5	3
ASH454ONE001101	1392	515	529	(agc)5	15	5	3
ASH454ONE001202	1003	882	899	(taa)6	18	6	3
ASH454ONE001203	1016	895	912	(taa)6	18	6	3
ASH454ONE001352	574	222	236	(aga)5	15	5	3
ASH454ONE001353	574	222	236	(aga)5	15	5	3
ASH454ONE001356	553	222	236	(aga)5	15	5	3
ASH454ONE001373	1046	10	24	(taa)5	15	5	3
ASH454ONE001375	952	10	24	(taa)5	15	5	3
ASH454ONE001377	949	10	24	(taa)5	15	5	3
ASH454ONE001502	587	441	460	(at)10	20	10	2
ASH454ONE001503	580	434	453	(at)10	20	10	2
ASH454ONE001540	720	28	51	(ga)12	24	12	2
ASH454ONE001541	710	28	51	(ga)12	24	12	2
ASH454ONE001542	714	28	51	(ga)12	24	12	2
ASH454ONE001543	712	28	51	(ga)12	24	12	2
ASH454ONE001586	899	199	214	(ac)8	16	8	2
ASH454ONE001604	1522	1423	1438	(ct)8	16	8	2
ASH454ONE001605	1522	1423	1438	(ct)8	16	8	2
ASH454ONE001606	1531	1432	1447	(ct)8	16	8	2
ASH454ONE001867	1084	94	108	(gcc)5	15	5	3
ASH454ONE001868	1258	94	108	(gcc)5	15	5	3
ASH454ONE001869	1084	94	108	(gcc)5	15	5	3
ASH454ONE001870	1090	99	116	(gct)6	18	6	3
ASH454ONE001871	1264	99	116	(gct)6	18	6	3
ASH454ONE001872	1090	99	116	(gct)6	18	6	3
ASH454ONE001932	1086	131	148	(ga)9	18	9	2
ASH454ONE001933	1080	131	148	(ga)9	18	9	2
ASH454ONE001935	1079	131	148	(ga)9	18	9	2
ASH454ONE002151	924	898	912	(tat)5	15	5	3
ASH454ONE002192	2749	2484	2501	(ag)9	18	9	2
ASH454ONE002194	2747	2482	2499	(ag)9	18	9	2
ASH454ONE002196	1564	1299	1316	(ag)9	18	9	2
ASH454ONE002203	1280	1085	1102	(ctt)6	18	6	3
ASH454ONE002204	1278	1083	1100	(ctt)6	18	6	3
ASH454ONE002205	820	625	642	(ctt)6	18	6	3
ASH454ONE002227	1637	1590	1605	(tc)8	16	8	2
ASH454ONE002228	1637	1590	1605	(tc)8	16	8	2
ASH454ONE002229	1637	1590	1605	(tc)8	16	8	2
ASH454ONE002324	1028	961	978	(tc)9	18	9	2
ASH454ONE002325	1027	960	977	(tc)9	18	9	2
ASH454ONE002429	1226	149	169	(ttc)7	21	7	3
ASH454ONE002430	1184	149	169	(ttc)7	21	7	3
ASH454ONE002431	1225	149	169	(ttc)7	21	7	3
ASH454ONE002432	1216	149	169	(ttc)7	21	7	3
ASH454ONE002475	580	323	340	(cct)6	18	6	3
ASH454ONE002477	550	293	310	(cct)6	18	6	3
ASH454ONE002514	648	471	485	(att)5	15	5	3
ASH454ONE002515	727	550	564	(att)5	15	5	3
ASH454ONE002516	718	541	555	(att)5	15	5	3
ASH454ONE002517	711	534	548	(att)5	15	5	3
ASH454ONE002637	541	104	118	(ata)5	15	5	3
ASH454ONE002638	502	104	118	(ata)5	15	5	3
ASH454ONE002655	1216	22	43	(at)11	22	11	2
ASH454ONE002656	1200	22	43	(at)11	22	11	2
ASH454ONE002687	609	267	284	(cac)6	18	6	3
ASH454ONE002738	841	662	676	(ctg)5	15	5	3
ASH454ONE002803	397	313	332	(atac)5	20	5	4
ASH454ONE002806	503	419	438	(atac)5	20	5	4
ASH454ONE002883	1268	1242	1257	(ta)8	16	8	2
ASH454ONE002884	1268	1242	1257	(ta)8	16	8	2
ASH454ONE002885	1271	1245	1260	(ta)8	16	8	2
ASH454ONE002968	1045	1026	1045	(ct)10	20	10	2
ASH454ONE002971	1220	1201	1220	(ct)10	20	10	2
ASH454ONE003140	450	62	77	(ta)8	16	8	2
ASH454ONE003194	836	774	789	(ag)8	16	8	2
ASH454ONE003195	795	733	748	(ag)8	16	8	2
ASH454ONE003200	1206	919	933	(tga)5	15	5	3
ASH454ONE003201	1205	918	932	(tga)5	15	5	3
ASH454ONE003202	424	140	157	(tga)6	18	6	3
ASH454ONE003213	752	308	322	(tca)5	15	5	3
ASH454ONE003215	368	328	345	(att)6	18	6	3
ASH454ONE003217	359	319	336	(att)6	18	6	3
ASH454ONE003387	899	628	642	(gaa)5	15	5	3
ASH454ONE003388	933	648	668	(aag)7	21	7	3
ASH454ONE003393	1220	353	376	(tca)8	24	8	3
ASH454ONE003409	752	163	178	(ct)8	16	8	2
ASH454ONE003422	883	477	491	(gaa)5	15	5	3
ASH454ONE003486	876	800	823	(ag)12	24	12	2
ASH454ONE003487	486	410	433	(ag)12	24	12	2
ASH454ONE003488	825	800	823	(ag)12	24	12	2
ASH454ONE003489	435	410	433	(ag)12	24	12	2
ASH454ONE003544	748	150	164	(ctg)5	15	5	3
ASH454ONE003545	744	150	164	(ctg)5	15	5	3
ASH454ONE003592	500	280	299	(ggct)5	20	5	4
ASH454ONE003599	966	157	171	(atc)5	15	5	3
ASH454ONE003790	474	159	188	(aacgaa)5	30	5	6
ASH454ONE003835	944	737	754	(aag)6	18	6	3
ASH454ONE003836	711	504	521	(aag)6	18	6	3
ASH454ONE003867	524	326	340	(cag)5	15	5	3
ASH454ONE003868	358	161	175	(cag)5	15	5	3
ASH454ONE003895	1536	1117	1134	(gat)6	18	6	3
ASH454ONE004093	689	383	397	(gat)5	15	5	3
ASH454ONE004094	469	374	391	(tga)6	18	6	3
ASH454ONE004201	587	262	277	(ga)8	16	8	2
ASH454ONE004341	633	114	137	(cca)8	24	8	3
ASH454ONE004342	1034	114	137	(cca)8	24	8	3
ASH454ONE004375	547	415	429	(atg)5	15	5	3
ASH454ONE004375	547	477	491	(gtg)5	15	5	3
ASH454ONE004376	536	473	490	(gtg)6	18	6	3
ASH454ONE004411	889	11	25	(aag)5	15	5	3
ASH454ONE004412	942	11	25	(aag)5	15	5	3
ASH454ONE004415	899	71	106	(cag)12	36	12	3
ASH454ONE004416	904	71	106	(cag)12	36	12	3
ASH454ONE004464	710	109	132	(cac)8	24	8	3
ASH454ONE004559	695	312	326	(cat)5	15	5	3
ASH454ONE004560	698	315	329	(cat)5	15	5	3
ASH454ONE004565	2088	2035	2052	(tc)9	18	9	2
ASH454ONE004566	1997	1944	1961	(tc)9	18	9	2
ASH454ONE004569	611	397	414	(tgc)6	18	6	3
ASH454ONE004691	586	155	169	(cac)5	15	5	3
ASH454ONE004692	686	155	169	(cac)5	15	5	3
ASH454ONE004743	752	450	464	(tga)5	15	5	3
ASH454ONE004757	409	1	16	(ag)8	16	8	2
ASH454ONE004758	348	1	16	(ag)8	16	8	2
ASH454ONE004763	443	387	406	(aaat)5	20	5	4
ASH454ONE004764	414	358	377	(aaat)5	20	5	4
ASH454ONE004793	1024	333	347	(tga)5	15	5	3
ASH454ONE004807	536	519	536	(tcg)6	18	6	3
ASH454ONE004808	544	527	544	(tcg)6	18	6	3
ASH454ONE004884	370	5	28	(ag)12	24	12	2
ASH454ONE004885	789	19	33	(att)5	15	5	3
ASH454ONE004886	773	19	33	(att)5	15	5	3
ASH454ONE004954	491	261	275	(gtg)5	15	5	3
ASH454ONE005142	368	161	176	(tc)8	16	8	2
ASH454ONE005230	2014	1	30	(ga)15	30	15	2
ASH454ONE005292	1125	1	18	(ag)9	18	9	2
ASH454ONE005293	1124	1	18	(ag)9	18	9	2
ASH454ONE005386	946	911	925	(ctt)5	15	5	3
ASH454ONE005387	930	895	909	(ctt)5	15	5	3
ASH454ONE005520	666	1	36	(ga)18	36	18	2
ASH454ONE005545	619	588	617	(catcac)5	30	5	6
ASH454ONE005685	560	226	240	(gat)5	15	5	3
ASH454ONE005805	499	134	148	(gaa)5	15	5	3
ASH454ONE005841	361	248	262	(aag)5	15	5	3
ASH454ONE005860	427	290	304	(gca)5	15	5	3
ASH454ONE005937	591	565	582	(tgc)6	18	6	3
ASH454ONE005974	1166	888	902	(cgg)5	15	5	3
ASH454ONE006008	103	46	85	(attt)10	40	10	4
ASH454ONE006008	103	88	103	(ta)8	16	8	2
ASH454ONE006019	60	38	59	(tc)11	22	11	2
ASH454ONE006039	555	506	526	(ctt)7	21	7	3
ASH454ONE006149	585	181	200	(ac)10	20	10	2
ASH454ONE006155	1044	139	156	(tcc)6	18	6	3
ASH454ONE006185	620	106	120	(act)5	15	5	3
ASH454ONE006185	620	124	141	(acc)6	18	6	3
ASH454ONE006185	620	368	397	(atggtg)5	30	5	6
ASH454ONE006245	480	23	43	(agc)7	21	7	3
ASH454ONE006321	633	335	349	(gct)5	15	5	3
ASH454ONE006343	179	108	145	(ga)19	38	19	2
ASH454ONE006421	423	337	354	(gaa)6	18	6	3
ASH454ONE006424	486	401	415	(gca)5	15	5	3
ASH454ONE006508	589	3	26	(ga)12	24	12	2
ASH454ONE006573	592	235	252	(ctt)6	18	6	3
ASH454ONE006585	966	486	500	(ttc)5	15	5	3
ASH454ONE006588	564	283	297	(ttc)5	15	5	3
ASH454ONE006661	503	184	201	(ttc)6	18	6	3
ASH454ONE006779	741	262	279	(ctt)6	18	6	3
ASH454ONE006785	1010	520	555	(aggagc)6	36	6	6
ASH454ONE006826	439	420	439	(ag)10	20	10	2
ASH454ONE006847	506	1	16	(ga)8	16	8	2
ASH454ONE006855	479	2	16	(aat)5	15	5	3
ASH454ONE006865	491	82	108	(tct)9	27	9	3
ASH454ONE006974	702	347	364	(ttc)6	18	6	3
ASH454ONE006979	1148	12	27	(at)8	16	8	2
ASH454ONE007017	571	545	560	(tc)8	16	8	2
ASH454ONE007104	609	33	47	(gaa)5	15	5	3
ASH454ONE007163	739	592	618	(tct)9	27	9	3
ASH454ONE007163	739	622	639	(cct)6	18	6	3
ASH454ONE007163	739	662	676	(ctc)5	15	5	3
ASH454ONE007171	779	751	765	(aat)5	15	5	3
ASH454ONE007209	605	590	604	(ctt)5	15	5	3
ASH454ONE007235	820	489	506	(aag)6	18	6	3
ASH454ONE007300	453	157	186	(ctcttg)5	30	5	6
ASH454ONE007351	954	206	220	(taa)5	15	5	3
ASH454ONE007406	533	447	461	(ttc)5	15	5	3
ASH454ONE007410	1066	1007	1033	(aag)9	27	9	3
ASH454ONE007482	532	38	57	(tc)10	20	10	2
ASH454ONE007615	448	1	22	(ga)11	22	11	2
ASH454ONE007616	418	273	287	(acc)5	15	5	3
ASH454ONE007702	485	165	179	(gac)5	15	5	3
ASH454ONE007779	751	67	81	(tga)5	15	5	3
ASH454ONE007867	473	392	418	(tta)9	27	9	3
ASH454ONE007885	622	478	492	(tat)5	15	5	3
ASH454ONE007979	648	180	197	(cat)6	18	6	3
ASH454ONE008079	977	274	288	(cag)5	15	5	3
ASH454ONE008079	977	289	303	(cac)5	15	5	3
ASH454ONE008116	379	172	189	(gaa)6	18	6	3
ASH454ONE008251	1119	904	918	(act)5	15	5	3
ASH454ONE008257	798	46	60	(tct)5	15	5	3
ASH454ONE008277	823	766	781	(ta)8	16	8	2
ASH454ONE008338	698	141	155	(acc)5	15	5	3
ASH454ONE008430	1159	656	671	(at)8	16	8	2
ASH454ONE008566	547	234	248	(gaa)5	15	5	3
ASH454ONE008570	450	415	450	(ga)18	36	18	2
ASH454ONE008594	906	665	694	(cttcac)5	30	5	6
ASH454ONE008599	525	363	386	(tta)8	24	8	3
ASH454ONE008608	479	76	96	(cca)7	21	7	3
ASH454ONE008633	1120	1097	1120	(tc)12	24	12	2
ASH454ONE008642	444	75	95	(ccg)7	21	7	3
ASH454ONE008657	589	126	140	(cca)5	15	5	3
ASH454ONE008657	589	256	270	(tgg)5	15	5	3
ASH454ONE008850	605	37	51	(tct)5	15	5	3
ASH454ONE008864	1045	1031	1045	(tca)5	15	5	3
ASH454ONE008880	492	402	419	(ctc)6	18	6	3
ASH454ONE008949	133	26	47	(ct)11	22	11	2
ASH454ONE008987	502	371	391	(agg)7	21	7	3
ASH454ONE008995	578	165	179	(taa)5	15	5	3
ASH454ONE009015	1024	775	792	(tcc)6	18	6	3
ASH454ONE009020	708	567	581	(ggt)5	15	5	3
ASH454ONE009071	665	558	572	(ctc)5	15	5	3
ASH454ONE009108	973	758	775	(gtg)6	18	6	3
ASH454ONE009147	1111	175	189	(gga)5	15	5	3
ASH454ONE009326	463	1	15	(att)5	15	5	3
ASH454ONE009332	919	34	49	(ag)8	16	8	2
ASH454ONE009372	643	51	66	(ca)8	16	8	2
ASH454ONE009422	467	78	95	(cag)6	18	6	3
ASH454ONE009424	576	501	518	(agc)6	18	6	3
ASH454ONE009428	1291	87	101	(ctg)5	15	5	3
ASH454ONE009428	1291	785	799	(cag)5	15	5	3
ASH454ONE009511	890	56	70	(tct)5	15	5	3
ASH454ONE009596	574	145	162	(atc)6	18	6	3
ASH454ONE009612	853	126	140	(gct)5	15	5	3
ASH454ONE009655	438	412	426	(cat)5	15	5	3
ASH454ONE009747	846	189	218	(aat)10	30	10	3
ASH454ONE009757	768	540	569	(tcatgg)5	30	5	6
ASH454ONE009764	475	355	375	(aag)7	21	7	3
ASH454ONE009831	1206	1157	1188	(tc)16	32	16	2
ASH454ONE009875	1183	948	963	(gt)8	16	8	2
ASH454ONE009910	587	546	561	(tc)8	16	8	2
ASH454ONE009958	1443	48	62	(atc)5	15	5	3
ASH454ONE009971	656	554	573	(ttat)5	20	5	4
ASH454ONE010044	615	206	220	(tct)5	15	5	3
ASH454ONE010150	73	2	16	(aga)5	15	5	3
ASH454ONE010239	51	37	51	(gaa)5	15	5	3
ASH454ONE010327	208	188	207	(ta)10	20	10	2
ASH454ONE010400	462	422	439	(tg)9	18	9	2
ASH454ONE010400	462	441	462	(ag)11	22	11	2
ASH454ONE010493	214	110	124	(atc)5	15	5	3
ASH454ONE010524	162	14	33	(taga)5	20	5	4
ASH454ONE010700	172	71	98	(ag)14	28	14	2
ASH454ONE011011	439	414	431	(ta)9	18	9	2
ASH454ONE011032	428	19	33	(gaa)5	15	5	3
ASH454ONE011052	258	161	175	(gcg)5	15	5	3
ASH454ONE011218	378	356	373	(ata)6	18	6	3
ASH454ONE011223	478	459	476	(att)6	18	6	3
ASH454ONE011238	266	135	152	(ac)9	18	9	2
ASH454ONE011245	371	303	317	(aga)5	15	5	3
ASH454ONE011275	277	130	147	(ggt)6	18	6	3
ASH454ONE011360	298	95	112	(ac)9	18	9	2
ASH454ONE011360	298	266	291	(ag)13	26	13	2
ASH454ONE011424	287	212	229	(cgg)6	18	6	3
ASH454ONE011448	361	211	225	(agc)5	15	5	3
ASH454ONE011510	324	140	155	(at)8	16	8	2
ASH454ONE011536	70	23	46	(ag)12	24	12	2
ASH454ONE011616	158	112	151	(ga)20	40	20	2
ASH454ONE011619	358	329	358	(ag)15	30	15	2
ASH454ONE011659	54	13	40	(ttta)7	28	7	4
ASH454ONE011696	389	245	260	(tc)8	16	8	2
ASH454ONE011747	363	298	313	(ag)8	16	8	2
ASH454ONE011841	114	24	41	(tga)6	18	6	3
ASH454ONE011880	415	390	407	(ta)9	18	9	2
ASH454ONE011912	298	211	226	(ta)8	16	8	2
ASH454ONE011953	269	239	268	(ca)15	30	15	2
ASH454ONE012016	60	28	45	(ctc)6	18	6	3
ASH454ONE012036	468	353	367	(gaa)5	15	5	3
ASH454ONE012121	57	17	56	(ag)20	40	20	2
ASH454ONE012131	217	199	216	(ct)9	18	9	2
ASH454ONE012198	135	57	72	(tc)8	16	8	2
ASH454ONE012399	188	167	184	(at)9	18	9	2
ASH454ONE012402	406	274	303	(cacaac)5	30	5	6
ASH454ONE012545	232	75	89	(cta)5	15	5	3
ASH454ONE012545	232	101	118	(ca)9	18	9	2
ASH454ONE012555	466	105	119	(aag)5	15	5	3
ASH454ONE012584	269	213	227	(att)5	15	5	3
ASH454ONE012688	218	113	127	(atc)5	15	5	3
ASH454ONE013033	271	198	218	(ggc)7	21	7	3
ASH454ONE013167	437	409	423	(gaa)5	15	5	3
ASH454ONE013173	142	97	111	(gct)5	15	5	3
ASH454ONE013296	335	294	315	(tc)11	22	11	2
ASH454ONE013333	329	44	59	(ct)8	16	8	2
ASH454ONE013743	355	17	31	(gca)5	15	5	3
ASH454ONE014032	334	104	123	(ac)10	20	10	2
ASH454ONE014128	68	52	67	(ag)8	16	8	2
ASH454ONE014205	162	38	57	(tc)10	20	10	2
ASH454ONE014322	191	54	71	(ga)9	18	9	2
ASH454ONE014438	417	77	94	(agc)6	18	6	3
ASH454ONE014520	248	100	117	(ga)9	18	9	2
ASH454ONE014540	51	17	51	(tttta)7	35	7	5
ASH454ONE014593	293	189	203	(tta)5	15	5	3
ASH454ONE014615	69	26	67	(ag)21	42	21	2
ASH454ONE014659	303	281	302	(tc)11	22	11	2
ASH454ONE014667	382	360	374	(agc)5	15	5	3
ASH454ONE014673	50	22	39	(ct)9	18	9	2
ASH454ONE014814	412	298	333	(tga)12	36	12	3
ASH454ONE014876	117	72	91	(ag)10	20	10	2
ASH454ONE014913	461	216	230	(agg)5	15	5	3
ASH454ONE014936	79	37	58	(ta)11	22	11	2
ASH454ONE014936	79	59	79	(cta)7	21	7	3
ASH454ONE015087	124	56	75	(gt)10	20	10	2
ASH454ONE015087	124	76	123	(ga)24	48	24	2
ASH454ONE015099	457	14	28	(gga)5	15	5	3
ASH454ONE015158	86	52	83	(tg)16	32	16	2
ASH454ONE015246	263	240	257	(tgc)6	18	6	3
ASH454ONE015302	344	226	241	(ac)8	16	8	2
ASH454ONE015335	395	126	140	(taa)5	15	5	3
ASH454ONE015394	386	199	216	(gta)6	18	6	3
ASH454ONE015406	62	28	42	(aag)5	15	5	3
ASH454ONE015518	90	39	56	(tc)9	18	9	2
ASH454ONE015590	301	200	214	(atg)5	15	5	3
ASH454ONE015644	64	20	34	(cag)5	15	5	3
ASH454ONE015714	372	35	52	(ct)9	18	9	2
ASH454ONE015741	371	311	331	(gaa)7	21	7	3
ASH454ONE015741	371	342	359	(gta)6	18	6	3
ASH454ONE015753	489	470	485	(tc)8	16	8	2
ASH454ONE015867	402	66	83	(tc)9	18	9	2
ASH454ONE015880	304	14	28	(gga)5	15	5	3
ASH454ONE015889	343	93	113	(att)7	21	7	3
ASH454ONE015939	425	407	424	(ta)9	18	9	2
ASH454ONE016008	50	35	50	(tc)8	16	8	2
ASH454ONE016036	493	169	186	(ccg)6	18	6	3
ASH454ONE016047	52	23	40	(ct)9	18	9	2
ASH454ONE016112	359	94	114	(att)7	21	7	3
ASH454ONE016134	87	65	86	(ag)11	22	11	2
ASH454ONE016221	484	105	119	(tct)5	15	5	3
ASH454ONE016221	484	120	134	(tca)5	15	5	3
ASH454ONE016275	212	71	85	(cag)5	15	5	3
ASH454ONE016416	203	2	16	(ata)5	15	5	3
ASH454ONE016459	83	44	65	(ga)11	22	11	2
ASH454ONE016470	304	259	278	(aaag)5	20	5	4
ASH454ONE016483	243	202	227	(tc)13	26	13	2
ASH454ONE016485	297	17	31	(att)5	15	5	3
ASH454ONE016522	362	9	33	(agagg)5	25	5	5
ASH454ONE016547	111	70	99	(ca)15	30	15	2
ASH454ONE016600	158	138	155	(ctc)6	18	6	3
ASH454ONE016676	528	511	528	(ag)9	18	9	2
ASH454ONE016738	337	70	85	(tc)8	16	8	2
ASH454ONE016862	299	35	54	(at)10	20	10	2
ASH454ONE016913	278	41	60	(ga)10	20	10	2
ASH454ONE017012	59	29	50	(tc)11	22	11	2
ASH454ONE017068	390	280	295	(tc)8	16	8	2
ASH454ONE017136	424	78	95	(tg)9	18	9	2
ASH454ONE017162	191	121	144	(gct)8	24	8	3
ASH454ONE017167	413	297	322	(ca)13	26	13	2
ASH454ONE017202	52	20	35	(ct)8	16	8	2
ASH454ONE017203	250	118	139	(ag)11	22	11	2
ASH454ONE017205	335	310	330	(gaa)7	21	7	3
ASH454ONE017335	285	86	105	(at)10	20	10	2
ASH454ONE017338	315	64	81	(tct)6	18	6	3
ASH454ONE017442	237	23	48	(ct)13	26	13	2
ASH454ONE017588	224	111	149	(ttc)13	39	13	3
ASH454ONE017655	342	278	295	(ttg)6	18	6	3
ASH454ONE017760	501	192	206	(taa)5	15	5	3
ASH454ONE017847	162	13	27	(att)5	15	5	3
ASH454ONE017847	162	140	159	(at)10	20	10	2
ASH454ONE017915	435	314	328	(ctg)5	15	5	3
ASH454ONE017959	370	327	341	(taa)5	15	5	3
ASH454ONE017963	306	165	184	(ac)10	20	10	2
ASH454ONE017963	306	189	204	(ag)8	16	8	2
ASH454ONE018014	289	143	160	(ctg)6	18	6	3
ASH454ONE018030	86	46	67	(ga)11	22	11	2
ASH454ONE018050	375	67	81	(ctc)5	15	5	3
ASH454ONE018050	375	167	187	(aga)7	21	7	3
ASH454ONE018103	213	190	213	(tc)12	24	12	2
ASH454ONE018109	208	140	155	(tc)8	16	8	2
ASH454ONE018178	169	74	107	(ca)17	34	17	2
ASH454ONE018569	308	109	126	(ag)9	18	9	2
ASH454ONE018713	191	4	23	(ag)10	20	10	2
ASH454ONE018758	464	387	404	(agc)6	18	6	3
ASH454ONE018809	272	142	162	(tca)7	21	7	3
ASH454ONE018983	301	118	132	(tca)5	15	5	3
ASH454ONE019009	475	64	88	(aagca)5	25	5	5
ASH454ONE019102	352	334	351	(tct)6	18	6	3
ASH454ONE019106	389	243	257	(gac)5	15	5	3
ASH454ONE019303	407	213	230	(cct)6	18	6	3
ASH454ONE019344	286	61	96	(tac)12	36	12	3
ASH454ONE019415	317	158	175	(gat)6	18	6	3
ASH454ONE019477	77	41	66	(tc)13	26	13	2
ASH454ONE019482	78	56	77	(ct)11	22	11	2
ASH454ONE019491	380	207	221	(cca)5	15	5	3
ASH454ONE019493	178	122	139	(tc)9	18	9	2
ASH454ONE019543	252	19	34	(at)8	16	8	2
ASH454ONE019630	159	108	123	(tg)8	16	8	2
ASH454ONE019630	159	124	159	(ag)18	36	18	2
ASH454ONE019663	169	140	157	(ctc)6	18	6	3
ASH454ONE019729	272	240	271	(ga)16	32	16	2
ASH454ONE019789	356	280	294	(tgg)5	15	5	3
ASH454ONE019808	285	64	78	(caa)5	15	5	3
ASH454ONE019966	301	235	258	(cca)8	24	8	3
ASH454ONE020113	521	49	75	(ctt)9	27	9	3
ASH454ONE020158	359	324	339	(tc)8	16	8	2
ASH454ONE020199	512	396	410	(ctt)5	15	5	3
ASH454ONE020199	512	473	487	(ttc)5	15	5	3
ASH454ONE020276	393	12	27	(ag)8	16	8	2
ASH454ONE020372	72	49	72	(ttta)6	24	6	4
ASH454ONE020575	156	14	33	(taga)5	20	5	4
ASH454ONE020626	185	103	120	(gct)6	18	6	3
ASH454ONE020784	422	13	27	(tgg)5	15	5	3
ASH454ONE020815	372	312	332	(gaa)7	21	7	3
ASH454ONE020815	372	342	359	(gta)6	18	6	3
ASH454ONE020826	345	106	120	(ctt)5	15	5	3
ASH454ONE020880	434	251	271	(tta)7	21	7	3
ASH454ONE020902	286	216	230	(ctt)5	15	5	3
ASH454ONE021000	210	108	122	(atc)5	15	5	3
ASH454ONE021157	206	43	60	(tct)6	18	6	3
ASH454ONE021184	295	274	295	(ct)11	22	11	2
ASH454ONE021308	495	200	229	(aaaatc)5	30	5	6
ASH454ONE021365	352	61	75	(cct)5	15	5	3
ASH454ONE021377	212	22	36	(ttc)5	15	5	3
ASH454ONE021409	306	35	52	(tc)9	18	9	2
ASH454ONE021436	291	178	192	(cag)5	15	5	3
ASH454ONE021453	262	31	46	(tc)8	16	8	2
ASH454ONE021498	143	111	128	(tc)9	18	9	2
ASH454ONE021500	332	247	264	(tca)6	18	6	3
ASH454ONE021530	247	226	243	(gaa)6	18	6	3
ASH454ONE021544	244	181	195	(cag)5	15	5	3
ASH454ONE021545	368	67	81	(ctc)5	15	5	3
ASH454ONE021545	368	166	186	(aga)7	21	7	3
ASH454ONE021600	376	292	306	(gaa)5	15	5	3
ASH454ONE021623	440	334	361	(acat)7	28	7	4
ASH454ONE021651	202	110	127	(cca)6	18	6	3
ASH454ONE021661	509	225	245	(gag)7	21	7	3
ASH454ONE021683	321	282	299	(tc)9	18	9	2
ASH454ONE021700	366	54	104	(taa)17	51	17	3
ASH454ONE021777	269	31	46	(ca)8	16	8	2
ASH454ONE021820	274	252	267	(tc)8	16	8	2
ASH454ONE021966	394	278	293	(ta)8	16	8	2
ASH454ONE022092	421	24	38	(aat)5	15	5	3
ASH454ONE022116	395	327	342	(tc)8	16	8	2
ASH454ONE022148	386	359	386	(ct)14	28	14	2
ASH454ONE022251	499	50	64	(aat)5	15	5	3
ASH454ONE022295	345	1	18	(cag)6	18	6	3
ASH454ONE022301	388	223	237	(tct)5	15	5	3
ASH454ONE022483	321	288	302	(gca)5	15	5	3
ASH454ONE022540	317	213	233	(agc)7	21	7	3
ASH454ONE022589	494	280	295	(tc)8	16	8	2
ASH454ONE022624	407	9	29	(aca)7	21	7	3
ASH454ONE022702	187	30	47	(ta)9	18	9	2
ASH454ONE022937	327	128	142	(att)5	15	5	3
ASH454ONE022944	375	354	371	(tgc)6	18	6	3
ASH454ONE022965	76	3	24	(ga)11	22	11	2
ASH454ONE022976	50	34	49	(ag)8	16	8	2
ASH454ONE023003	298	278	295	(ga)9	18	9	2
ASH454ONE023010	202	120	141	(ca)11	22	11	2
ASH454ONE023010	202	144	163	(ta)10	20	10	2
ASH454ONE023068	301	88	105	(aag)6	18	6	3
ASH454ONE023125	297	212	229	(aag)6	18	6	3
ASH454ONE023274	84	46	83	(ga)19	38	19	2
ASH454ONE023469	364	286	300	(tca)5	15	5	3
ASH454ONE023490	157	22	43	(ag)11	22	11	2
ASH454ONE023493	322	254	268	(tga)5	15	5	3
ASH454ONE023528	385	76	93	(ta)9	18	9	2
ASH454ONE023653	448	278	297	(tatt)5	20	5	4
ASH454ONE023660	480	88	102	(tca)5	15	5	3
ASH454ONE023674	316	60	77	(aag)6	18	6	3
ASH454ONE023899	269	247	268	(tc)11	22	11	2
ASH454ONE023922	470	221	235	(ttc)5	15	5	3
ASH454ONE024153	144	105	136	(tg)16	32	16	2
ASH454ONE024220	204	46	61	(ct)8	16	8	2
ASH454ONE024222	436	189	206	(at)9	18	9	2
ASH454ONE024248	300	283	300	(tc)9	18	9	2
ASH454ONE024269	161	135	150	(ag)8	16	8	2
ASH454ONE024280	348	316	339	(ct)12	24	12	2
ASH454ONE024328	285	248	267	(tg)10	20	10	2
ASH454ONE024563	311	34	49	(tc)8	16	8	2
ASH454ONE024587	406	36	56	(gaa)7	21	7	3
ASH454ONE024699	316	279	296	(tc)9	18	9	2
ASH454ONE024858	434	411	434	(at)12	24	12	2
ASH454ONE024887	503	324	338	(aga)5	15	5	3
ASH454ONE024897	125	89	108	(ca)10	20	10	2
ASH454ONE024897	125	109	124	(ct)8	16	8	2
ASH454ONE025020	85	64	85	(ct)11	22	11	2
ASH454ONE025144	388	121	138	(ttc)6	18	6	3
ASH454ONE025158	349	179	199	(acc)7	21	7	3
ASH454ONE025175	357	287	301	(gga)5	15	5	3
ASH454ONE025231	369	104	130	(tca)9	27	9	3
ASH454ONE025264	402	377	391	(gct)5	15	5	3
ASH454ONE025449	473	118	132	(acc)5	15	5	3
ASH454ONE025459	258	170	191	(ct)11	22	11	2
ASH454ONE025477	383	34	53	(ga)10	20	10	2
ASH454ONE025490	383	187	201	(ttc)5	15	5	3
ASH454ONE025532	340	82	96	(tct)5	15	5	3
ASH454ONE025593	316	298	313	(ga)8	16	8	2
ASH454ONE025795	292	269	288	(ct)10	20	10	2
ASH454ONE025798	367	347	366	(ta)10	20	10	2
ASH454ONE025821	433	69	86	(aag)6	18	6	3
ASH454ONE025824	440	53	67	(tcc)5	15	5	3
ASH454ONE025887	158	122	157	(ag)18	36	18	2
ASH454ONE025906	203	183	202	(ct)10	20	10	2
ASH454ONE025975	402	29	48	(attt)5	20	5	4
ASH454ONE026200	384	50	64	(ttc)5	15	5	3
ASH454ONE026221	338	282	299	(tct)6	18	6	3
ASH454ONE026307	64	32	61	(ct)15	30	15	2
ASH454ONE026361	509	19	33	(tgg)5	15	5	3
ASH454ONE026384	429	123	140	(tct)6	18	6	3
ASH454ONE026616	441	22	36	(aat)5	15	5	3
ASH454ONE026633	170	139	170	(ct)16	32	16	2
ASH454ONE026643	429	398	415	(ta)9	18	9	2
ASH454ONE026649	346	92	106	(ctc)5	15	5	3
ASH454ONE026649	346	224	238	(ctc)5	15	5	3
ASH454ONE026665	401	50	64	(taa)5	15	5	3
ASH454ONE026763	203	26	45	(ct)10	20	10	2
ASH454ONE026763	203	46	63	(ca)9	18	9	2
ASH454ONE026776	188	141	164	(ct)12	24	12	2
ASH454ONE026790	341	287	301	(gat)5	15	5	3
ASH454ONE026846	423	214	228	(cag)5	15	5	3
ASH454ONE027026	158	137	154	(tat)6	18	6	3
ASH454ONE027113	352	197	220	(gaa)8	24	8	3
ASH454ONE027113	352	239	256	(gaa)6	18	6	3
ASH454ONE027113	352	320	337	(gaa)6	18	6	3
ASH454ONE027217	51	34	51	(ga)9	18	9	2
ASH454ONE027232	480	192	209	(gac)6	18	6	3
ASH454ONE027318	307	237	257	(cag)7	21	7	3
ASH454ONE027386	143	106	137	(tg)16	32	16	2
ASH454ONE027420	70	51	68	(tac)6	18	6	3
ASH454ONE027546	130	19	34	(at)8	16	8	2
ASH454ONE027547	73	48	73	(ag)13	26	13	2
ASH454ONE027589	359	227	242	(ac)8	16	8	2
ASH454ONE027621	398	380	395	(at)8	16	8	2
ASH454ONE027759	158	89	106	(cac)6	18	6	3
ASH454ONE027823	365	117	134	(ctt)6	18	6	3
ASH454ONE027964	355	30	44	(gat)5	15	5	3
ASH454ONE028086	243	193	207	(tct)5	15	5	3
ASH454ONE028116	276	36	56	(gaa)7	21	7	3
ASH454ONE028275	235	78	92	(ctt)5	15	5	3
ASH454ONE028292	63	48	63	(ta)8	16	8	2
ASH454ONE028490	285	234	251	(ga)9	18	9	2
ASH454ONE028744	367	45	65	(cct)7	21	7	3
ASH454ONE028795	272	104	118	(ctt)5	15	5	3
ASH454ONE028829	402	359	373	(agc)5	15	5	3
ASH454ONE028851	403	47	61	(gat)5	15	5	3
ASH454ONE029029	300	39	56	(ct)9	18	9	2
ASH454ONE029099	61	42	61	(ct)10	20	10	2
ASH454ONE029126	350	11	28	(ag)9	18	9	2
ASH454ONE029157	343	279	308	(agggat)5	30	5	6
ASH454ONE029254	212	180	211	(ga)16	32	16	2
ASH454ONE029307	369	340	367	(ag)14	28	14	2
ASH454ONE029381	461	415	436	(ga)11	22	11	2
ASH454ONE029428	378	286	303	(tta)6	18	6	3
ASH454ONE029467	369	352	366	(atc)5	15	5	3
ASH454ONE029554	347	272	286	(tcc)5	15	5	3
ASH454ONE029644	196	23	46	(ag)12	24	12	2
ASH454ONE029687	334	72	89	(tc)9	18	9	2
ASH454ONE029889	75	28	57	(ga)15	30	15	2
ASH454ONE030008	73	11	28	(ag)9	18	9	2
ASH454ONE030029	55	11	54	(ga)22	44	22	2
ASH454ONE030291	400	382	397	(at)8	16	8	2
ASH454ONE030312	172	150	170	(ata)7	21	7	3
ASH454ONE030314	396	4	21	(ctt)6	18	6	3
ASH454ONE030351	335	222	236	(cat)5	15	5	3
ASH454ONE030358	504	149	168	(attt)5	20	5	4
ASH454ONE030406	287	41	56	(ca)8	16	8	2
ASH454ONE030434	474	452	473	(ct)11	22	11	2
ASH454ONE030494	210	187	210	(ta)12	24	12	2
ASH454ONE030592	415	378	392	(cct)5	15	5	3
ASH454ONE030723	441	405	422	(tat)6	18	6	3
ASH454ONE030768	59	35	58	(ag)12	24	12	2
ASH454ONE030822	212	21	35	(ttc)5	15	5	3
ASH454ONE030910	136	39	68	(ga)15	30	15	2
ASH454ONE030972	84	55	82	(ag)14	28	14	2
ASH454ONE031054	471	119	134	(tc)8	16	8	2
ASH454ONE031134	315	52	66	(tga)5	15	5	3
ASH454ONE031210	446	353	370	(tgc)6	18	6	3
ASH454ONE031224	426	32	46	(ttc)5	15	5	3
ASH454ONE031428	133	98	131	(tc)17	34	17	2
ASH454ONE031429	363	348	363	(ct)8	16	8	2
ASH454ONE031515	84	58	83	(ag)13	26	13	2
ASH454ONE031583	205	27	50	(ag)12	24	12	2
ASH454ONE031601	298	44	59	(ac)8	16	8	2
ASH454ONE031666	265	6	23	(ttc)6	18	6	3
ASH454ONE031690	67	40	61	(tc)11	22	11	2
ASH454ONE031704	391	205	219	(tgg)5	15	5	3
ASH454ONE031758	398	14	35	(ga)11	22	11	2
ASH454ONE031999	426	113	136	(ccg)8	24	8	3
ASH454ONE032039	141	117	132	(tg)8	16	8	2
ASH454ONE032112	95	48	63	(ct)8	16	8	2
ASH454ONE032142	457	106	125	(taga)5	20	5	4
ASH454ONE032243	163	128	163	(ga)18	36	18	2
ASH454ONE032251	213	189	212	(ta)12	24	12	2
ASH454ONE032285	119	67	86	(ag)10	20	10	2
ASH454ONE032345	155	105	128	(ctg)8	24	8	3
ASH454ONE032456	291	226	240	(tct)5	15	5	3
ASH454ONE032652	106	49	68	(ag)10	20	10	2
ASH454ONE032674	161	141	161	(aag)7	21	7	3
ASH454ONE032927	365	62	77	(ac)8	16	8	2
ASH454ONE033089	443	428	442	(tta)5	15	5	3
ASH454ONE033199	441	288	305	(ct)9	18	9	2
ASH454ONE033218	118	90	107	(ta)9	18	9	2
ASH454ONE033273	105	70	85	(ct)8	16	8	2
ASH454ONE033362	409	26	43	(gtt)6	18	6	3
ASH454ONE033362	409	338	352	(tgg)5	15	5	3
ASH454ONE033380	93	76	90	(aga)5	15	5	3
ASH454ONE033425	339	280	294	(cat)5	15	5	3
ASH454ONE033497	316	12	27	(ag)8	16	8	2
ASH454ONE033588	98	23	38	(tc)8	16	8	2
ASH454ONE033613	354	338	352	(atg)5	15	5	3
ASH454ONE033615	418	343	357	(aga)5	15	5	3
ASH454ONE033635	213	176	203	(ag)14	28	14	2
ASH454ONE033643	313	255	281	(agc)9	27	9	3
ASH454ONE033661	181	115	134	(ag)10	20	10	2
ASH454ONE033664	55	36	53	(ag)9	18	9	2
ASH454ONE033732	398	118	135	(ctt)6	18	6	3
ASH454ONE033765	392	146	160	(cca)5	15	5	3
ASH454ONE033818	311	282	311	(ct)15	30	15	2
ASH454ONE033860	442	428	442	(tga)5	15	5	3
ASH454ONE033945	181	89	103	(taa)5	15	5	3
ASH454ONE034022	363	60	79	(aaga)5	20	5	4
ASH454ONE034035	342	60	74	(gaa)5	15	5	3
ASH454ONE034060	206	3	20	(tgc)6	18	6	3
ASH454ONE034094	318	302	317	(ga)8	16	8	2
ASH454ONE034196	273	17	31	(gca)5	15	5	3
ASH454ONE034268	362	332	358	(ata)9	27	9	3
ASH454ONE034314	325	77	94	(agc)6	18	6	3
ASH454ONE034509	358	136	156	(ccg)7	21	7	3
ASH454ONE034566	155	131	154	(ag)12	24	12	2
ASH454ONE034576	66	18	65	(ag)24	48	24	2
ASH454ONE034593	163	141	160	(tc)10	20	10	2
ASH454ONE034699	396	172	186	(gat)5	15	5	3
ASH454ONE034761	98	33	60	(ca)14	28	14	2
ASH454ONE034761	98	61	76	(ta)8	16	8	2
ASH454ONE034803	86	65	80	(ct)8	16	8	2
ASH454ONE034886	329	106	120	(cct)5	15	5	3
ASH454ONE034964	299	114	133	(cact)5	20	5	4
ASH454ONE035124	349	169	183	(gaa)5	15	5	3
ASH454ONE035207	386	103	123	(att)7	21	7	3
ASH454ONE035320	364	287	319	(tca)11	33	11	3
ASH454ONE035493	535	129	143	(tac)5	15	5	3
ASH454ONE035541	306	66	80	(ctc)5	15	5	3
ASH454ONE035541	306	165	185	(aga)7	21	7	3
ASH454ONE035656	376	345	372	(tg)14	28	14	2
ASH454ONE035739	450	72	86	(aga)5	15	5	3
ASH454ONE035906	386	83	112	(aatcct)5	30	5	6
ASH454ONE035938	439	398	422	(tgtcg)5	25	5	5
ASH454ONE036106	180	163	178	(ga)8	16	8	2
ASH454ONE036235	362	127	141	(agc)5	15	5	3
ASH454ONE036481	58	30	53	(at)12	24	12	2
ASH454ONE036533	300	21	38	(ct)9	18	9	2
ASH454ONE036642	363	174	188	(tga)5	15	5	3
ASH454ONE036656	235	130	165	(cagcaa)6	36	6	6
ASH454ONE036744	77	38	77	(ga)20	40	20	2
ASH454ONE036833	82	52	67	(ga)8	16	8	2
ASH454ONE036881	414	347	361	(gct)5	15	5	3
ASH454ONE036905	365	10	25	(ac)8	16	8	2
ASH454ONE037007	238	208	235	(tc)14	28	14	2
ASH454ONE037031	176	47	68	(tc)11	22	11	2
ASH454ONE037092	348	69	90	(ta)11	22	11	2
ASH454ONE037162	281	259	278	(ag)10	20	10	2
ASH454ONE037190	123	101	116	(ct)8	16	8	2
ASH454ONE037435	390	169	186	(acc)6	18	6	3
ASH454ONE037473	61	40	61	(ta)11	22	11	2
ASH454ONE037552	176	126	140	(acc)5	15	5	3
ASH454ONE037639	279	175	198	(tcac)6	24	6	4
ASH454ONE037661	483	104	118	(tca)5	15	5	3
ASH454ONE037682	84	69	84	(tc)8	16	8	2
ASH454ONE037702	114	96	113	(ct)9	18	9	2
ASH454ONE037972	81	35	50	(tc)8	16	8	2
ASH454ONE038050	447	410	427	(cac)6	18	6	3
ASH454ONE038075	267	45	60	(ct)8	16	8	2
ASH454ONE038085	350	335	350	(tc)8	16	8	2
ASH454ONE038091	426	269	283	(gaa)5	15	5	3
ASH454ONE038170	406	387	402	(tc)8	16	8	2
ASH454ONE038200	491	190	207	(aat)6	18	6	3
ASH454ONE038358	358	343	358	(ct)8	16	8	2
ASH454ONE038414	285	177	200	(tcac)6	24	6	4
ASH454ONE038425	200	10	24	(tct)5	15	5	3
ASH454ONE038522	314	297	311	(tct)5	15	5	3
ASH454ONE038558	63	17	34	(ct)9	18	9	2
ASH454ONE038660	389	252	269	(tca)6	18	6	3
ASH454ONE038661	266	42	57	(ga)8	16	8	2
ASH454ONE038700	248	77	91	(acc)5	15	5	3
ASH454ONE038754	235	119	134	(ga)8	16	8	2
ASH454ONE038819	423	176	193	(aag)6	18	6	3
ASH454ONE038837	380	70	84	(aga)5	15	5	3
ASH454ONE038858	238	107	121	(gaa)5	15	5	3
ASH454ONE038891	124	89	114	(ct)13	26	13	2
ASH454ONE038901	511	334	378	(acg)15	45	15	3
ASH454ONE038901	511	401	421	(acg)7	21	7	3
ASH454ONE038901	511	423	455	(acg)11	33	11	3
ASH454ONE038901	511	483	506	(gac)8	24	8	3
ASH454ONE038986	287	115	135	(gaa)7	21	7	3
ASH454ONE038986	287	136	150	(gat)5	15	5	3
ASH454ONE039038	329	184	198	(tgc)5	15	5	3
ASH454ONE039291	235	161	178	(tta)6	18	6	3
ASH454ONE039335	348	292	306	(atg)5	15	5	3
ASH454ONE039365	197	135	150	(ct)8	16	8	2
ASH454ONE039400	284	90	104	(gac)5	15	5	3
ASH454ONE039682	358	15	29	(gag)5	15	5	3
ASH454ONE039717	322	86	100	(tct)5	15	5	3
ASH454ONE039745	106	85	99	(gaa)5	15	5	3
ASH454ONE039879	118	92	111	(ta)10	20	10	2
ASH454ONE039903	366	241	255	(aag)5	15	5	3
ASH454ONE040026	239	113	127	(ggt)5	15	5	3
ASH454ONE040112	399	248	269	(ct)11	22	11	2
ASH454ONE040182	305	78	92	(acc)5	15	5	3
ASH454ONE040210	393	69	88	(tc)10	20	10	2
ASH454ONE040273	365	61	78	(at)9	18	9	2
ASH454ONE040322	365	19	48	(ata)10	30	10	3
ASH454ONE040366	456	243	257	(cca)5	15	5	3
ASH454ONE040370	121	103	118	(ct)8	16	8	2
ASH454ONE040406	219	162	176	(acc)5	15	5	3
ASH454ONE040653	482	460	481	(at)11	22	11	2
ASH454ONE040658	347	199	216	(tta)6	18	6	3
ASH454ONE040776	387	31	45	(gaa)5	15	5	3
ASH454ONE040843	430	410	425	(ta)8	16	8	2
ASH454ONE040882	252	20	37	(tc)9	18	9	2
ASH454ONE040988	71	9	48	(ag)20	40	20	2
ASH454ONE040988	71	51	70	(ag)10	20	10	2
ASH454ONE041051	321	82	96	(ggt)5	15	5	3
ASH454ONE041249	326	83	97	(tga)5	15	5	3
ASH454ONE041249	326	98	112	(cga)5	15	5	3
ASH454ONE041416	599	60	80	(gaa)7	21	7	3
ASH454ONE041536	224	177	222	(ag)23	46	23	2
ASH454ONE041579	175	145	172	(tc)14	28	14	2
ASH454ONE041588	55	36	53	(ag)9	18	9	2
ASH454ONE041634	153	19	36	(tc)9	18	9	2
ASH454ONE041718	262	85	99	(tat)5	15	5	3
ASH454ONE041834	180	164	179	(tc)8	16	8	2
ASH454ONE041978	58	18	35	(tc)9	18	9	2
ASH454ONE041981	444	353	382	(gtgctt)5	30	5	6
ASH454ONE042015	287	255	269	(tca)5	15	5	3
ASH454ONE042077	331	299	318	(tc)10	20	10	2
ASH454ONE042207	65	44	58	(gta)5	15	5	3
ASH454ONE042256	57	17	56	(ag)20	40	20	2
ASH454ONE042301	365	350	364	(aag)5	15	5	3
ASH454ONE042312	145	2	21	(ct)10	20	10	2
ASH454ONE042312	145	22	37	(ca)8	16	8	2
ASH454ONE042343	56	22	41	(ag)10	20	10	2
ASH454ONE042584	189	168	185	(tc)9	18	9	2
ASH454ONE042594	260	233	260	(gt)14	28	14	2
ASH454ONE042800	359	117	136	(ca)10	20	10	2
ASH454ONE042909	387	114	131	(ag)9	18	9	2
ASH454ONE042923	61	43	58	(ag)8	16	8	2
ASH454ONE042927	54	20	35	(ga)8	16	8	2
ASH454ONE043025	197	151	178	(ca)14	28	14	2
ASH454ONE043035	85	52	85	(ct)17	34	17	2
ASH454ONE043050	379	115	138	(gaa)8	24	8	3
ASH454ONE043050	379	139	159	(gat)7	21	7	3
ASH454ONE043101	192	39	59	(cag)7	21	7	3
ASH454ONE043132	418	262	276	(att)5	15	5	3
ASH454ONE043165	303	284	301	(ga)9	18	9	2
ASH454ONE043269	458	254	268	(cct)5	15	5	3
ASH454ONE043386	155	92	117	(ct)13	26	13	2
ASH454ONE043402	353	136	156	(ccg)7	21	7	3
ASH454ONE043433	449	426	440	(gat)5	15	5	3
ASH454ONE043460	322	5	22	(aat)6	18	6	3
ASH454ONE043575	354	260	274	(aga)5	15	5	3
ASH454ONE043577	232	1	18	(ctt)6	18	6	3
ASH454ONE043697	96	63	80	(agc)6	18	6	3
ASH454ONE043811	57	2	29	(gt)14	28	14	2
ASH454ONE043845	367	163	182	(at)10	20	10	2
ASH454ONE043853	339	285	299	(ata)5	15	5	3
ASH454ONE044225	325	43	58	(ag)8	16	8	2
ASH454ONE044404	111	75	98	(ag)12	24	12	2
ASH454ONE044545	267	2	16	(gaa)5	15	5	3
ASH454ONE044575	255	146	160	(tgc)5	15	5	3
ASH454ONE044650	317	65	79	(ggc)5	15	5	3
ASH454ONE044886	66	27	66	(ag)20	40	20	2
ASH454ONE044923	52	36	51	(tc)8	16	8	2
ASH454ONE044932	157	140	154	(tca)5	15	5	3
ASH454ONE044947	406	122	136	(aga)5	15	5	3
ASH454ONE044973	336	204	218	(ttc)5	15	5	3
ASH454ONE045021	271	228	242	(ctc)5	15	5	3
ASH454ONE045045	246	38	55	(tca)6	18	6	3
ASH454ONE045276	470	142	159	(gaa)6	18	6	3
ASH454ONE045380	159	22	36	(tgg)5	15	5	3
ASH454ONE045487	285	97	132	(tat)12	36	12	3
ASH454ONE045522	350	314	343	(tcggaa)5	30	5	6
ASH454ONE045665	193	124	138	(tcc)5	15	5	3
ASH454ONE045818	315	157	174	(ga)9	18	9	2
ASH454ONE046018	259	244	259	(ct)8	16	8	2
ASH454ONE046048	353	102	122	(att)7	21	7	3
ASH454ONE046088	461	132	146	(ggt)5	15	5	3
ASH454ONE046149	185	49	63	(aat)5	15	5	3
ASH454ONE046308	320	67	81	(tct)5	15	5	3
ASH454ONE046368	274	60	77	(gaa)6	18	6	3
ASH454ONE046372	402	24	38	(aat)5	15	5	3
ASH454ONE046383	246	223	240	(ct)9	18	9	2
ASH454ONE046428	367	309	323	(gca)5	15	5	3
ASH454ONE046517	266	140	154	(tca)5	15	5	3
ASH454ONE046689	366	97	116	(ttat)5	20	5	4
ASH454ONE046691	306	209	226	(tcc)6	18	6	3
ASH454ONE046748	421	88	102	(ttc)5	15	5	3
ASH454ONE046789	275	196	213	(tta)6	18	6	3
ASH454ONE046814	73	56	73	(ga)9	18	9	2
ASH454ONE046870	438	407	430	(tat)8	24	8	3
ASH454ONE046926	62	37	52	(ct)8	16	8	2
ASH454ONE047026	156	83	112	(gagtgt)5	30	5	6
ASH454ONE047051	272	136	150	(gag)5	15	5	3
ASH454ONE047119	127	58	73	(ta)8	16	8	2
ASH454ONE047119	127	81	124	(ttat)11	44	11	4
ASH454ONE047128	53	2	21	(ga)10	20	10	2
ASH454ONE047144	461	12	32	(tta)7	21	7	3
ASH454ONE047186	307	125	139	(ctt)5	15	5	3
ASH454ONE047266	170	141	160	(ac)10	20	10	2
ASH454ONE047303	333	74	91	(ag)9	18	9	2
ASH454ONE047502	270	177	200	(tcac)6	24	6	4
ASH454ONE047574	248	51	66	(ct)8	16	8	2
ASH454ONE047608	199	105	122	(gca)6	18	6	3
ASH454ONE047689	321	107	121	(cca)5	15	5	3
ASH454ONE047745	337	272	291	(ccgt)5	20	5	4
ASH454ONE047774	113	77	100	(ag)12	24	12	2
ASH454ONE047845	59	36	53	(ag)9	18	9	2
ASH454ONE047848	54	37	54	(ga)9	18	9	2
ASH454ONE047901	431	297	311	(tct)5	15	5	3
ASH454ONE047943	279	15	36	(ga)11	22	11	2
ASH454ONE047952	441	96	131	(caattc)6	36	6	6
ASH454ONE047981	355	113	127	(tat)5	15	5	3
ASH454ONE048083	55	37	54	(ga)9	18	9	2
ASH454ONE048132	168	140	157	(ct)9	18	9	2
ASH454ONE048134	432	254	271	(cac)6	18	6	3
ASH454ONE048183	155	119	144	(ag)13	26	13	2
ASH454ONE048184	137	106	137	(tg)16	32	16	2
ASH454ONE048264	161	40	55	(tc)8	16	8	2
ASH454ONE048436	70	42	59	(ct)9	18	9	2
ASH454ONE048494	257	217	231	(ctg)5	15	5	3
ASH454ONE048512	384	308	322	(agc)5	15	5	3
ASH454ONE048585	270	178	201	(tcac)6	24	6	4
ASH454ONE048661	245	228	245	(tca)6	18	6	3
ASH454ONE048688	433	10	24	(att)5	15	5	3
ASH454ONE048696	134	113	128	(ag)8	16	8	2
ASH454ONE048772	341	263	277	(ttc)5	15	5	3
ASH454ONE048841	411	118	138	(tat)7	21	7	3
ASH454ONE048917	66	49	64	(tc)8	16	8	2
ASH454ONE049250	150	96	110	(ctt)5	15	5	3
ASH454ONE049288	622	482	501	(cgta)5	20	5	4
ASH454ONE049288	622	545	588	(gtac)11	44	11	4
ASH454ONE049288	622	589	620	(cgta)8	32	8	4
ASH454ONE049342	54	30	53	(ct)12	24	12	2
ASH454ONE049511	80	41	80	(ga)20	40	20	2
ASH454ONE049801	274	151	171	(ccg)7	21	7	3
ASH454ONE049931	68	44	61	(tc)9	18	9	2
ASH454ONE050040	288	69	83	(tca)5	15	5	3
ASH454ONE050060	60	30	51	(ag)11	22	11	2
ASH454ONE050117	114	52	67	(ct)8	16	8	2
ASH454ONE050206	350	31	55	(atcag)5	25	5	5
ASH454ONE050236	396	80	94	(tcc)5	15	5	3
ASH454ONE050338	395	247	261	(atc)5	15	5	3
ASH454ONE050419	398	141	156	(tc)8	16	8	2
ASH454ONE050441	188	103	117	(agc)5	15	5	3
ASH454ONE050455	501	398	417	(ccca)5	20	5	4
ASH454ONE050591	113	98	113	(tc)8	16	8	2
ASH454ONE050614	367	91	106	(gt)8	16	8	2
ASH454ONE050780	157	52	66	(ttc)5	15	5	3
ASH454ONE050900	359	318	332	(gaa)5	15	5	3
ASH454ONE050915	112	94	111	(tc)9	18	9	2
ASH454ONE051007	82	36	73	(ag)19	38	19	2
ASH454ONE051044	345	327	344	(tg)9	18	9	2
ASH454ONE051219	168	38	52	(acc)5	15	5	3
ASH454ONE051224	270	175	198	(tcac)6	24	6	4
ASH454ONE051467	211	61	75	(gag)5	15	5	3
ASH454ONE051485	382	9	29	(aca)7	21	7	3
ASH454ONE051540	220	16	31	(ga)8	16	8	2
ASH454ONE051655	235	129	143	(ata)5	15	5	3
ASH454ONE051698	68	41	58	(tc)9	18	9	2
ASH454ONE051728	281	45	62	(aat)6	18	6	3
ASH454ONE051748	330	34	49	(tc)8	16	8	2
ASH454ONE051780	216	67	81	(ctc)5	15	5	3
ASH454ONE051780	216	166	189	(aga)8	24	8	3
ASH454ONE051784	176	119	133	(tca)5	15	5	3
ASH454ONE051803	316	253	282	(gaaggt)5	30	5	6
ASH454ONE051924	223	202	222	(cag)7	21	7	3
ASH454ONE051965	189	155	174	(ct)10	20	10	2
ASH454ONE052059	63	28	63	(ag)18	36	18	2
ASH454ONE052172	111	53	68	(ag)8	16	8	2
ASH454ONE052249	196	3	20	(aat)6	18	6	3
ASH454ONE052326	61	37	60	(tc)12	24	12	2
ASH454ONE052589	288	84	101	(ag)9	18	9	2
ASH454ONE052600	270	73	87	(gct)5	15	5	3
ASH454ONE052727	446	202	221	(ctat)5	20	5	4
ASH454ONE052796	217	199	213	(tgg)5	15	5	3
ASH454ONE052925	322	68	85	(cca)6	18	6	3
ASH454ONE053320	429	361	387	(gaa)9	27	9	3
ASH454ONE053476	320	164	184	(tct)7	21	7	3
ASH454ONE053549	175	79	93	(tct)5	15	5	3
ASH454ONE053672	54	37	54	(ga)9	18	9	2
ASH454ONE053736	420	222	241	(tacg)5	20	5	4
ASH454ONE053793	224	33	48	(ac)8	16	8	2
ASH454ONE053866	292	187	204	(taa)6	18	6	3
ASH454ONE053928	419	344	358	(ggt)5	15	5	3
ASH454ONE053964	294	229	258	(tta)10	30	10	3
ASH454ONE054092	118	57	76	(ag)10	20	10	2
ASH454ONE054186	253	213	227	(ggc)5	15	5	3
ASH454ONE054422	208	186	201	(ct)8	16	8	2
ASH454ONE054438	149	30	51	(ct)11	22	11	2
ASH454ONE054505	95	60	74	(tgg)5	15	5	3
ASH454ONE054505	95	78	92	(tgg)5	15	5	3
ASH454ONE054589	226	91	106	(tg)8	16	8	2
ASH454ONE054657	334	44	61	(aag)6	18	6	3
ASH454ONE054657	334	174	188	(cgc)5	15	5	3
ASH454ONE054713	361	281	295	(aga)5	15	5	3
ASH454ONE054730	115	95	114	(tc)10	20	10	2
ASH454ONE054769	229	208	225	(ac)9	18	9	2
ASH454ONE054909	139	72	87	(at)8	16	8	2
ASH454ONE054941	300	228	242	(tct)5	15	5	3
ASH454ONE055027	578	487	510	(acgt)6	24	6	4
ASH454ONE055110	156	62	77	(tc)8	16	8	2
ASH454ONE055178	323	134	154	(ccg)7	21	7	3
ASH454ONE055469	376	343	357	(aat)5	15	5	3
ASH454ONE055559	249	6	21	(ga)8	16	8	2
ASH454ONE055688	363	153	168	(ct)8	16	8	2
ASH454ONE055863	130	82	97	(ct)8	16	8	2
ASH454ONE055875	201	106	120	(tct)5	15	5	3
ASH454ONE056030	414	146	160	(cca)5	15	5	3
ASH454ONE056201	371	257	277	(ttc)7	21	7	3
ASH454ONE056587	307	274	291	(ttc)6	18	6	3
ASH454ONE056957	328	202	225	(ca)12	24	12	2
ASH454ONE057093	187	88	108	(gat)7	21	7	3
ASH454ONE057293	117	89	103	(ccg)5	15	5	3
ASH454ONE057324	203	21	35	(ttc)5	15	5	3
ASH454ONE057365	274	147	164	(gcc)6	18	6	3
ASH454ONE057397	76	30	44	(agt)5	15	5	3
ASH454ONE057412	215	197	214	(tc)9	18	9	2
ASH454ONE057429	340	155	169	(tac)5	15	5	3
ASH454ONE057429	340	178	213	(tac)12	36	12	3
ASH454ONE057429	340	216	242	(tac)9	27	9	3
ASH454ONE057429	340	248	268	(cta)7	21	7	3
ASH454ONE057489	161	83	97	(tcc)5	15	5	3
ASH454ONE057500	297	266	280	(ctc)5	15	5	3
ASH454ONE057578	722	460	483	(acgt)6	24	6	4
ASH454ONE057578	722	595	618	(acgt)6	24	6	4
ASH454ONE057578	722	649	684	(acg)12	36	12	3
ASH454ONE057578	722	701	720	(acgt)5	20	5	4
ASH454ONE057725	279	210	224	(gag)5	15	5	3
ASH454ONE057774	346	20	34	(aat)5	15	5	3
ASH454ONE058138	332	229	243	(agc)5	15	5	3
ASH454ONE058300	247	50	67	(aag)6	18	6	3
ASH454ONE058300	247	179	193	(cgc)5	15	5	3
ASH454ONE058323	223	150	165	(ct)8	16	8	2
ASH454ONE058432	326	73	87	(aga)5	15	5	3
ASH454ONE058603	65	12	31	(ag)10	20	10	2
ASH454ONE058671	227	83	100	(tct)6	18	6	3
ASH454ONE058673	288	249	272	(ct)12	24	12	2
